# Supplementary material for: In Silico Prediction of Hub Genes Involved in Diabetic Kidney and COVID-19 Related Disease by Differential Gene Expression and Interactome Analysis
Source: Genes (Basel). 2022 Dec 19;13(12):2412. doi: 10.3390/genes13122412 (PMC9778100; doi:10.3390/genes13122412)
Supplement: Supplementary file 1 [file genes-13-02412-s001.zip]

Archive with 5 entries (5 files):
- supplementary materials/Table S1.csv
- supplementary materials/Table S2.xlsx
- supplementary materials/Table S3.xlsx
- supplementary materials/Table S4.csv
- supplementary materials/Table S5.xlsx
