# Supplementary material for: In Silico Prediction of Hub Genes Involved in Diabetic Kidney and COVID-19 Related Disease by Differential Gene Expression and Interactome Analysis
Source: Genes (Basel). 2022 Dec 19;13(12):2412. doi: 10.3390/genes13122412 (PMC9778100; doi:10.3390/genes13122412)
Supplement: Supplementary file 1 [file genes-13-02412-s001.zip › supplementary materials/Table S1.csv]

ensembl_gene_id	symbol	logFC	AveExpr	t	P.Value	adj.P.Val	B
ENSG00000276173	IGHA2	6.027245877	8.42467893	16.81990141	8.91E-14	9.88E-11	21.61290543
ENSG00000282094	IGHGP	5.749309809	9.633892413	12.24699362	4.15E-11	8.16E-09	15.6293513
ENSG00000012223	LTF	5.48264279	8.454909403	24.85056441	3.24E-17	4.32E-13	28.89295497
ENSG00000211677	IGLC2	5.320315395	9.841911044	13.06967538	1.21E-11	3.27E-09	16.84182191
ENSG00000132465	JCHAIN	4.861367441	6.768730901	19.75639231	3.53E-15	1.17E-11	24.65592148
ENSG00000124875	CXCL6	4.793671164	5.995576524	21.20157815	8.41E-16	3.73E-12	25.97711419
ENSG00000090382	LYZ	4.710963212	8.473204875	16.7283157	9.93E-14	1.02E-10	21.50925849
ENSG00000125730	C3	4.587186169	9.099952164	18.41733461	1.45E-14	3.53E-11	23.33250854
ENSG00000282657	IGHM	4.390060274	7.51115467	9.321321415	5.75E-09	2.60E-07	10.71163689
ENSG00000275565	ALOX5	4.261148776	7.178809714	14.69913478	1.26E-12	6.81E-10	19.0558726
ENSG00000211592	IGKC	4.239590832	11.05728001	14.16977348	2.57E-12	1.05E-09	18.36232135
ENSG00000137673	MMP7	4.198803942	9.801666105	17.68014521	3.30E-14	4.92E-11	22.55910718
ENSG00000038427	VCAN	4.166480925	7.962526256	15.98590006	2.44E-13	2.03E-10	20.64735473
ENSG00000282120	IGKV1-39	4.086038906	6.115378358	10.32817294	9.46E-10	6.88E-08	12.51931014
ENSG00000110777	POU2AF1	4.038244047	6.043997832	7.796236692	1.13E-07	2.50E-06	7.718817073
ENSG00000168542	COL3A1	3.976805217	9.236013826	12.79460174	1.82E-11	4.65E-09	16.44390574
ENSG00000166741	NNMT	3.756976233	9.124026689	9.438382797	4.63E-09	2.25E-07	10.92847542
ENSG00000172724	CCL19	3.718738692	6.716475455	15.00771446	8.43E-13	5.10E-10	19.44940745
ENSG00000145649	GZMA	3.644513752	6.272352706	12.21030413	4.39E-11	8.34E-09	15.57368236
ENSG00000162511	LAPTM5	3.612148771	7.755192438	17.50618022	4.02E-14	5.35E-11	22.37165517
ENSG00000281978	IGKV1-17	3.587561772	5.630569351	10.95858007	3.24E-10	3.20E-08	13.58740518
ENSG00000121807	CCR2	3.560556187	5.821314533	13.11249172	1.14E-11	3.20E-09	16.90310048
ENSG00000138755	CXCL9	3.550084276	6.873846526	10.22794945	1.13E-09	7.76E-08	12.34508471
ENSG00000041982	TNC	3.482572039	6.991164369	15.79185995	3.10E-13	2.43E-10	20.41551422
ENSG00000133110	POSTN	3.455492268	6.933459698	6.479965015	1.89E-06	2.19E-05	4.882556657
ENSG00000026025	VIM	3.438183036	10.64351146	14.14225354	2.67E-12	1.05E-09	18.325611
ENSG00000273259		3.435515046	7.467963791	9.388936309	5.08E-09	2.37E-07	10.83710175
ENSG00000110079	MS4A4A	3.418689401	5.565686737	13.06051831	1.23E-11	3.27E-09	16.82869351
ENSG00000173369	C1QB	3.410410398	6.929522043	15.21097573	6.48E-13	4.10E-10	19.7044372
ENSG00000105825	TFPI2	3.389761465	7.429043028	8.550083615	2.50E-08	7.94E-07	9.237582667
ENSG00000163751	CPA3	3.386207458	6.80830034	9.537590207	3.86E-09	2.02E-07	11.1108443
ENSG00000185862	EVI2B	3.382295264	6.236864085	12.05872853	5.54E-11	9.97E-09	15.34220735
ENSG00000278801	IGHD	3.335113446	6.351756866	6.942579954	6.84E-07	9.86E-06	5.905390028
ENSG00000102265	TIMP1	3.275016033	8.028442813	12.48079268	2.91E-11	6.67E-09	15.98083566
ENSG00000026508	CD44	3.236238993	7.639791603	9.411980072	4.86E-09	2.32E-07	10.87972471
ENSG00000126860	EVI2A	3.221901001	7.393083547	13.2033374	1.00E-11	3.02E-09	17.03253819
ENSG00000154589	LY96	3.193660865	6.341057081	9.2171318	6.98E-09	3.00E-07	10.51712987
ENSG00000171476	HOPX	3.156855434	7.916619042	12.4231141	3.17E-11	6.92E-09	15.89464399
ENSG00000182326	C1S	3.147556198	9.289596201	13.01850122	1.31E-11	3.41E-09	16.7683505
ENSG00000274233	CCL5	3.096401565	6.434497012	10.41032395	8.21E-10	6.28E-08	12.66120193
ENSG00000204291	COL15A1	3.037327248	6.006978411	9.998901366	1.68E-09	1.06E-07	11.94224988
ENSG00000163359	COL6A3	3.022215537	7.751398429	9.202570837	7.17E-09	3.04E-07	10.48983275
ENSG00000281981	TRBC1	2.994334692	6.618776127	12.68215256	2.15E-11	5.30E-09	16.27910175
ENSG00000118849	RARRES1	2.993082227	7.104779889	8.855973182	1.38E-08	5.01E-07	9.831760094
ENSG00000239713	APOBEC3G	2.959779789	7.392009801	16.19394172	1.89E-13	1.80E-10	20.89285157
ENSG00000135046	ANXA1	2.954560118	8.879770402	9.952898625	1.83E-09	1.12E-07	11.8605533
ENSG00000130508	PXDN	2.940647401	9.274289566	21.69432755	5.27E-16	3.50E-12	26.4042872
ENSG00000143119	CD53	2.922422782	8.405467435	14.5310305	1.58E-12	8.09E-10	18.83819127
ENSG00000081237	PTPRC	2.914511446	6.852930182	9.402278758	4.95E-09	2.33E-07	10.8617891
ENSG00000103490	PYCARD	2.894285637	6.611537628	13.50447844	6.50E-12	2.11E-09	17.45604098
ENSG00000257473	HLA-DQA2	2.891105335	6.057934085	6.186707009	3.65E-06	3.61E-05	4.220565494
ENSG00000164692	COL1A2	2.887026861	8.999251017	11.33465775	1.75E-10	2.13E-08	14.20243764
ENSG00000285968		2.882502624	8.075697499	10.26968223	1.05E-09	7.33E-08	12.41778164
ENSG00000048462	TNFRSF17	2.864343783	4.875463358	6.34821048	2.54E-06	2.73E-05	4.586391814
ENSG00000282603	IGKV1-13	2.862632083	7.165256911	11.19833591	2.18E-10	2.50E-08	13.98136508
ENSG00000106541	AGR2	2.845418871	6.471303224	14.89149148	9.81E-13	5.67E-10	19.30209657
ENSG00000243958	PSMB9	2.842294081	8.291406997	11.65554957	1.04E-10	1.53E-08	14.71461631
ENSG00000168329	CX3CR1	2.83407778	6.885499465	14.09136492	2.87E-12	1.09E-09	18.25755425
ENSG00000113088	GZMK	2.812697572	6.197558027	9.621121947	3.32E-09	1.78E-07	11.2634089
ENSG00000100368	CSF2RB	2.783427373	6.099590306	9.004374853	1.04E-08	4.09E-07	10.11548561
ENSG00000007062	PROM1	2.783211302	9.472009643	14.45096698	1.76E-12	8.67E-10	18.73368419
ENSG00000177575	CD163	2.761987159	7.58893758	10.9760722	3.15E-10	3.15E-08	13.61637203
ENSG00000078081	LAMP3	2.750493558	5.531113506	10.35947725	8.96E-10	6.66E-08	12.57347624
ENSG00000277263	HLA-DRA	2.734208431	8.544593282	10.76151565	4.51E-10	3.95E-08	13.25859809
ENSG00000110324	IL10RA	2.727897808	6.881649042	11.74418821	9.07E-11	1.44E-08	14.85409435
ENSG00000110077	MS4A6A	2.682522781	7.82040098	15.38810352	5.16E-13	3.62E-10	19.92401952
ENSG00000236418	HLA-DQA1	2.673481056	6.470716688	5.775986009	9.33E-06	7.42E-05	3.277297123
ENSG00000180353	HCLS1	2.66709754	5.970671551	11.22131228	2.10E-10	2.48E-08	14.01877335
ENSG00000173372	C1QA	2.662127225	6.599632872	11.79991565	8.31E-11	1.37E-08	14.94134776
ENSG00000117091	CD48	2.630983975	7.045567129	11.67562042	1.01E-10	1.50E-08	14.74627398
ENSG00000282394	IGKV1-37	2.630221873	5.771328787	8.020311721	7.15E-08	1.76E-06	8.178391392
ENSG00000160255	ITGB2	2.628577151	6.058886297	11.7901844	8.44E-11	1.37E-08	14.92613558
ENSG00000242335	CFB	2.614359713	8.382794874	8.184669767	5.14E-08	1.39E-06	8.511107924
ENSG00000171345	KRT19	2.605291153	7.360765959	8.854942484	1.38E-08	5.01E-07	9.829779204
ENSG00000137752	CASP1	2.595735148	6.572716944	18.19465897	1.86E-14	3.53E-11	23.10239728
ENSG00000006128	TAC1	2.579024451	5.835578649	9.944470189	1.86E-09	1.13E-07	11.84555634
ENSG00000228163	HLA-DPA1	2.56285445	10.97071087	9.095108071	8.78E-09	3.61E-07	10.28750736
ENSG00000163565	IFI16	2.556549729	7.07697819	11.23308174	2.06E-10	2.45E-08	14.03791219
ENSG00000163563	MNDA	2.553683432	6.247308639	11.59490419	1.15E-10	1.65E-08	14.61869258
ENSG00000186340	THBS2	2.552875095	7.729399746	10.41867664	8.09E-10	6.27E-08	12.67558272
ENSG00000230463	HLA-DRB3	2.551159056	8.839695151	9.762171356	2.57E-09	1.48E-07	11.51898863
ENSG00000188404	SELL	2.542877062	6.021789443	11.68356567	9.99E-11	1.50E-08	14.75879383
ENSG00000272822		2.538121913	9.977341994	7.393762506	2.61E-07	4.78E-06	6.876097447
ENSG00000120885	CLU	2.535655089	9.908529591	9.413856119	4.85E-09	2.32E-07	10.88319169
ENSG00000277443	MARCKS	2.535233702	8.279188962	13.10366976	1.16E-11	3.20E-09	16.8904889
ENSG00000145632	PLK2	2.533725558	6.786503991	10.30761848	9.80E-10	6.98E-08	12.48367939
ENSG00000128340	RAC2	2.528574551	7.404394083	11.20331945	2.17E-10	2.50E-08	13.98948397
ENSG00000224220	DTNB-AS1	2.496141438	4.561543501	5.637947957	1.28E-05	9.59E-05	2.956469477
ENSG00000134285	FKBP11	2.489559569	6.796386108	6.806853099	9.18E-07	1.25E-05	5.608123466
ENSG00000172183	ISG20	2.48170204	6.566871759	7.871700593	9.67E-08	2.24E-06	7.874361512
ENSG00000228315	GUSBP11	2.468348053	8.525553212	9.397255057	5.00E-09	2.34E-07	10.85249654
ENSG00000231292	IGKV1OR2-108	2.456778257	6.554334618	8.218031487	4.81E-08	1.32E-06	8.578191207
ENSG00000079931	MOXD1	2.456182655	7.339579481	8.99337261	1.06E-08	4.15E-07	10.0945518
ENSG00000101443	WFDC2	2.446550603	9.947764334	16.11152201	2.09E-13	1.85E-10	20.79596998
ENSG00000135914	HTR2B	2.426552175	5.589953331	8.55207372	2.49E-08	7.93E-07	9.241489317
ENSG00000231939	HLA-DQB1	2.424485735	7.217540716	11.4045638	1.56E-10	2.02E-08	14.31499132
ENSG00000228080	HLA-DRB1	2.423714571	10.41266498	9.277957671	6.23E-09	2.76E-07	10.63085651
ENSG00000145287	PLAC8	2.421644792	5.562928435	8.486778463	2.82E-08	8.78E-07	9.113031237
ENSG00000236693	HLA-DPB1	2.408670791	10.06436993	10.6122151	5.81E-10	4.90E-08	13.00643507
ENSG00000115414	FN1	2.407482548	9.48827861	7.437811705	2.38E-07	4.45E-06	6.969404619
ENSG00000169413	RNASE6	2.400816399	7.572203074	12.00904617	5.99E-11	1.06E-08	15.26581045
ENSG00000283934	IGSF6	2.382755418	5.674170974	11.88701898	7.25E-11	1.24E-08	15.07705594
ENSG00000284697		2.374464393	5.718423025	9.401530434	4.96E-09	2.33E-07	10.8604051
ENSG00000011600	TYROBP	2.370623055	7.325729344	9.232483933	6.78E-09	2.96E-07	10.54587987
ENSG00000132274	TRIM22	2.358241998	7.750087911	10.8857112	3.66E-10	3.48E-08	13.46635151
ENSG00000137573	SULF1	2.352323126	7.813988812	6.933573674	6.97E-07	9.96E-06	5.885738766
ENSG00000282402	IGKV3-20	2.352276083	6.109995629	6.80365219	9.25E-07	1.25E-05	5.601084159
ENSG00000121552	CSTA	2.35032836	6.279921782	9.024843481	1.00E-08	3.98E-07	10.154388
ENSG00000124766	SOX4	2.315779661	9.614655012	13.51291365	6.42E-12	2.11E-09	17.46778204
ENSG00000102879	CORO1A	2.315417341	6.225850968	10.92434224	3.43E-10	3.33E-08	13.53060456
ENSG00000239463	HLA-DMA	2.312903939	8.778500123	11.43092216	1.50E-10	1.97E-08	14.35728808
ENSG00000115828	QPCT	2.310364849	6.082625347	11.8024661	8.28E-11	1.37E-08	14.94533301
ENSG00000151702	FLI1	2.298825137	5.423858522	8.213092378	4.85E-08	1.33E-06	8.56826933
ENSG00000232569	GABBR1	2.297146362	8.117970592	10.32523441	9.51E-10	6.88E-08	12.51421942
ENSG00000196664	TLR7	2.285747445	4.824084555	11.61088842	1.12E-10	1.62E-08	14.64401424
ENSG00000124107	SLPI	2.279965114	8.59165127	8.97104284	1.11E-08	4.26E-07	10.05201558
ENSG00000116824	CD2	2.273641098	6.506397418	15.32971445	5.56E-13	3.70E-10	19.85190641
ENSG00000167286	CD3D	2.270886691	6.890492397	9.041085234	9.72E-09	3.92E-07	10.18521711
ENSG00000167601	AXL	2.269815852	6.774353078	8.128179566	5.75E-08	1.49E-06	8.397170394
ENSG00000101265	RASSF2	2.264683337	5.75697023	10.76199914	4.51E-10	3.95E-08	13.25941039
ENSG00000121966	CXCR4	2.263447259	9.254848222	8.420532956	3.22E-08	9.76E-07	8.982110369
ENSG00000113140	SPARC	2.259234578	9.821406198	16.865469	8.44E-14	9.88E-11	21.66426038
ENSG00000137965	IFI44	2.251504267	6.631536021	11.78323646	8.53E-11	1.37E-08	14.9152681
ENSG00000162645	GBP2	2.249171681	8.30007744	10.15943696	1.27E-09	8.53E-08	12.22527259
ENSG00000100453	GZMB	2.235097555	5.33621019	7.983332011	7.71E-08	1.87E-06	8.103021205
ENSG00000213088	ACKR1	2.230356667	6.462720729	6.980046805	6.30E-07	9.29E-06	5.987027013
ENSG00000170476	MZB1	2.222678977	6.57458076	5.815419006	8.52E-06	6.91E-05	3.368614972
ENSG00000169245	CXCL10	2.218583021	6.738911553	6.11226516	4.32E-06	4.11E-05	4.050943091
ENSG00000262635	TDO2	2.210296874	4.76306396	9.404682539	4.93E-09	2.33E-07	10.86623431
ENSG00000288512	C1R	2.20957996	7.833752268	9.441265148	4.61E-09	2.25E-07	10.93379197
ENSG00000139329	LUM	2.206718175	9.332932432	6.803647238	9.25E-07	1.25E-05	5.601073266
ENSG00000257341		2.200779392	6.624918436	9.472118163	4.35E-09	2.17E-07	10.9906332
ENSG00000166501	PRKCB	2.1996653	6.008360966	11.46047201	1.43E-10	1.92E-08	14.40461399
ENSG00000198959	TGM2	2.19211606	8.578692647	9.086091747	8.93E-09	3.63E-07	10.27046227
ENSG00000093072	ADA2	2.191885743	9.124961723	7.227243027	3.71E-07	6.26E-06	6.52100028
ENSG00000113361	CDH6	2.188588316	9.811063941	9.348573086	5.47E-09	2.49E-07	10.76227656
ENSG00000149591	TAGLN	2.18014934	7.62053386	7.295372105	3.21E-07	5.56E-06	6.66673461
ENSG00000166147	FBN1	2.177671956	7.739957536	8.560421631	2.45E-08	7.91E-07	9.257870709
ENSG00000182718	ANXA2	2.177446592	11.28367721	12.21155616	4.38E-11	8.34E-09	15.57558437
ENSG00000278196	IGLV2-8	2.173876479	8.16007149	8.123320261	5.81E-08	1.50E-06	8.387349016
ENSG00000111341	MGP	2.172980025	8.782134123	6.71649361	1.12E-06	1.45E-05	5.408904739
ENSG00000254087	LYN	2.17160382	7.795194069	9.915781348	1.95E-09	1.19E-07	11.79444238
ENSG00000159216	RUNX1	2.167383706	7.255282005	11.08795345	2.62E-10	2.74E-08	13.80080905
ENSG00000000971	CFH	2.165607971	8.300287804	10.77158826	4.43E-10	3.95E-08	13.27551513
ENSG00000134028	ADAMDEC1	2.163225437	4.589980425	8.685052629	1.92E-08	6.55E-07	9.501313897
ENSG00000120708	TGFBI	2.156158457	9.048789074	8.71136091	1.82E-08	6.24E-07	9.552433239
ENSG00000187498	COL4A1	2.151836332	10.57146593	14.14937927	2.65E-12	1.05E-09	18.33512272
ENSG00000182866	LCK	2.150292414	5.788699941	10.91569002	3.48E-10	3.34E-08	13.5162289
ENSG00000170458	CD14	2.146089684	7.682377288	10.02241334	1.62E-09	1.02E-07	11.9839024
ENSG00000164308	ERAP2	2.140725455	4.766055538	6.776034327	9.82E-07	1.31E-05	5.540293484
ENSG00000005059	MCUB	2.140582566	7.331333341	7.510860144	2.04E-07	3.93E-06	7.123559083
ENSG00000099250	NRP1	2.137693711	7.605342732	7.83824525	1.04E-07	2.35E-06	7.805500485
ENSG00000110799	VWF	2.127266483	7.411973123	8.335009543	3.81E-08	1.11E-06	8.812205132
ENSG00000260314	MRC1	2.117440894	7.037339121	8.854370681	1.39E-08	5.01E-07	9.828680198
ENSG00000163131	CTSS	2.106540195	5.823204845	8.071424336	6.45E-08	1.62E-06	8.282257652
ENSG00000077274	CAPN6	2.101857597	6.57731789	6.703895574	1.15E-06	1.48E-05	5.38104682
ENSG00000179639	FCER1A	2.099031905	6.502478543	10.41805755	8.10E-10	6.27E-08	12.67451712
ENSG00000115641	FHL2	2.095425072	8.328426607	10.71029353	4.92E-10	4.25E-08	13.17238429
ENSG00000110852	CLEC2B	2.087671833	7.058796711	9.589614837	3.51E-09	1.87E-07	11.20596926
ENSG00000182022	CHST15	2.081534585	7.691904532	10.53799353	6.59E-10	5.45E-08	12.88008742
ENSG00000176788	BASP1	2.079501879	8.250507	7.982690463	7.72E-08	1.87E-06	8.101711978
ENSG00000163430	FSTL1	2.07503595	9.307065333	14.18150145	2.53E-12	1.05E-09	18.37794595
ENSG00000133816	MICAL2	2.074519178	8.101273136	11.68377606	9.98E-11	1.50E-08	14.75912526
ENSG00000111145	ELK3	2.067274245	7.962544284	10.15356617	1.28E-09	8.58E-08	12.21497895
ENSG00000148346	LCN2	2.065315618	6.482590097	6.350777174	2.52E-06	2.72E-05	4.592181159
ENSG00000175899	A2M	2.061753308	10.28509224	7.788420718	1.15E-07	2.52E-06	7.702662354
ENSG00000206306	HLA-DRB1	2.061663188	10.88718129	11.15278721	2.35E-10	2.57E-08	13.90702853
ENSG00000185201	IFITM2	2.058112334	10.75011613	10.44581772	7.72E-10	6.08E-08	12.7222529
ENSG00000132386	SERPINF1	2.057004559	7.695417603	6.027381017	5.24E-06	4.76E-05	3.856780051
ENSG00000223448	LTB	2.053018253	7.684405934	11.23489304	2.06E-10	2.45E-08	14.04085624
ENSG00000159674	SPON2	2.052190039	7.775266884	12.13736894	4.91E-11	9.08E-09	15.46260153
ENSG00000112799	LY86	2.051418579	6.540386172	17.67215023	3.33E-14	4.92E-11	22.55053463
ENSG00000138119	MYOF	2.048113868	8.945876962	12.31587744	3.73E-11	7.76E-09	15.73349202
ENSG00000110848	CD69	2.046826409	5.467668129	7.605186852	1.67E-07	3.35E-06	7.321542971
ENSG00000196616	ADH1B	2.040909799	8.123249182	4.500414517	0.000190552	0.000827157	0.264166873
ENSG00000100097	LGALS1	2.039721067	7.278874107	6.394845431	2.28E-06	2.51E-05	4.691458102
ENSG00000169896	ITGAM	2.0339712	6.347301262	11.48091303	1.38E-10	1.87E-08	14.43729468
ENSG00000108691	CCL2	2.033267687	7.271140987	11.25403888	1.99E-10	2.41E-08	14.07195262
ENSG00000282025	IGKV2-28	2.027386476	6.550877982	6.607430351	1.42E-06	1.76E-05	5.167071042
ENSG00000137959	IFI44L	2.024450321	6.077299923	8.187970779	5.10E-08	1.39E-06	8.51775235
ENSG00000163739	CXCL1	2.024179107	7.028637213	7.464121404	2.25E-07	4.26E-06	7.025009613
ENSG00000162747	FCGR3B	2.021061795	6.523004178	7.947675409	8.29E-08	1.98E-06	8.030170015
ENSG00000288185	IL27RA	2.019470774	6.087408645	11.0043242	3.01E-10	3.05E-08	13.66308221
ENSG00000145779	TNFAIP8	1.994767468	8.643890968	14.00536798	3.23E-12	1.19E-09	18.14202984
ENSG00000125245	GPR18	1.986767901	4.568617333	7.873353275	9.64E-08	2.24E-06	7.877759243
ENSG00000165617	DACT1	1.97428488	6.435290881	10.76562508	4.48E-10	3.95E-08	13.26550136
ENSG00000241399	CD302	1.96312356	7.03916058	9.040410961	9.73E-09	3.92E-07	10.18393795
ENSG00000185885	IFITM1	1.95833908	8.994778819	9.64823855	3.16E-09	1.72E-07	11.312742
ENSG00000149131	SERPING1	1.953764391	9.449076853	10.38781365	8.53E-10	6.45E-08	12.62240381
ENSG00000111348	ARHGDIB	1.951422537	9.363114723	10.41212697	8.18E-10	6.28E-08	12.6643069
ENSG00000105205	CLC	1.950327558	5.621959825	5.272269208	3.02E-05	0.000186646	2.098725683
ENSG00000117152	RGS4	1.942028853	6.843049073	6.416584586	2.18E-06	2.43E-05	4.740346755
ENSG00000288681		1.940052462	9.11095666	7.446094613	2.34E-07	4.39E-06	6.9869205
ENSG00000058085	LAMC2	1.935260649	7.039494396	9.958993736	1.81E-09	1.11E-07	11.87139293
ENSG00000075884	ARHGAP15	1.928317968	7.369798998	10.19524091	1.19E-09	8.10E-08	12.28795761
ENSG00000261884		1.919355191	7.345310868	8.225755252	4.73E-08	1.31E-06	8.593700308
ENSG00000196954	CASP4	1.918835349	7.092947294	10.06546057	1.50E-09	9.74E-08	12.05998321
ENSG00000181458	TMEM45A	1.917012643	5.109803598	9.669427474	3.04E-09	1.66E-07	11.35122511
ENSG00000155659	VSIG4	1.915476286	7.02350766	11.15997503	2.33E-10	2.56E-08	13.91877496
ENSG00000103196	CRISPLD2	1.91459201	7.396954003	9.047282495	9.60E-09	3.90E-07	10.19697112
ENSG00000206237	HLA-DQB1	1.910509134	8.134513683	8.954343124	1.15E-08	4.35E-07	10.02016056
ENSG00000085265	FCN1	1.909197216	5.644815997	9.351189238	5.44E-09	2.49E-07	10.76713284
ENSG00000107438	PDLIM1	1.903556704	10.22625525	18.22342192	1.80E-14	3.53E-11	23.13228859
ENSG00000230669	PSMB8	1.903259634	8.214846152	11.68821832	9.91E-11	1.50E-08	14.76612211
ENSG00000155307	SAMSN1	1.903189697	5.000227965	6.302995029	2.81E-06	2.94E-05	4.484278208
ENSG00000157601	MX1	1.897468834	7.640281826	8.965156987	1.12E-08	4.29E-07	10.04079246
ENSG00000002587	HS3ST1	1.897434182	7.464391458	7.81196292	1.09E-07	2.44E-06	7.751296007
ENSG00000180340	FZD2	1.896027535	6.151885701	12.49313504	2.85E-11	6.66E-09	15.99923548
ENSG00000091490	SEL1L3	1.892447273	9.955625659	8.795269677	1.55E-08	5.53E-07	9.714850973
ENSG00000244682	FCGR2C	1.892179563	6.320330422	8.762800859	1.65E-08	5.79E-07	9.652115479
ENSG00000118971	CCND2	1.890074676	6.492799898	11.10473593	2.55E-10	2.69E-08	13.82835063
ENSG00000112096	SOD2	1.883102412	8.729657524	12.25888137	4.07E-11	8.16E-09	15.6473586
ENSG00000132334	PTPRE	1.876921082	7.031061015	11.70861721	9.60E-11	1.50E-08	14.79822411
ENSG00000134516	DOCK2	1.876498274	5.763919072	10.06852311	1.49E-09	9.74E-08	12.06538706
ENSG00000158869	FCER1G	1.875540694	6.275782449	10.77842793	4.38E-10	3.94E-08	13.28699561
ENSG00000183722	LHFPL6	1.868464966	8.27263206	8.038327776	6.89E-08	1.70E-06	8.215042831
ENSG00000140968	IRF8	1.867759905	8.663600369	8.891893523	1.29E-08	4.78E-07	9.900705981
ENSG00000169429	CXCL8	1.856624944	7.782329957	4.462803803	0.000208586	0.000890623	0.174475085
ENSG00000107796	ACTA2	1.845920646	9.294340933	6.524460609	1.71E-06	2.04E-05	4.982102064
ENSG00000134853	PDGFRA	1.845203026	9.080084887	7.986855809	7.65E-08	1.86E-06	8.11021132
ENSG00000172243	CLEC7A	1.844569042	6.327314647	7.163421112	4.25E-07	6.87E-06	6.383915114
ENSG00000175315	CST6	1.835179786	5.168779109	8.109039537	5.98E-08	1.53E-06	8.358466806
ENSG00000130755	GMFG	1.831129935	7.265543425	8.900485944	1.27E-08	4.72E-07	9.917172703
ENSG00000115165	CYTIP	1.829836022	7.065261292	7.361404049	2.79E-07	5.01E-06	6.807386832
ENSG00000127951	FGL2	1.816432667	8.897658663	9.561559664	3.70E-09	1.94E-07	11.15471495
ENSG00000143387	CTSK	1.814273726	7.183101755	7.094003629	4.93E-07	7.71E-06	6.234194403
ENSG00000111796	KLRB1	1.808173643	5.94432873	12.24366639	4.17E-11	8.16E-09	15.62430865
ENSG00000196639	HRH1	1.803773174	6.30592931	9.372362902	5.23E-09	2.41E-07	10.80640382
ENSG00000196839	ADA	1.801941248	6.456701353	9.468873014	4.38E-09	2.18E-07	10.98466042
ENSG00000108622	ICAM2	1.800556438	7.684790287	7.185704189	4.05E-07	6.65E-06	6.431839518
ENSG00000197496	SLC2A10	1.79666768	6.255152654	10.53259205	6.65E-10	5.47E-08	12.87086663
ENSG00000122641	INHBA	1.793765687	5.881136487	8.351282013	3.69E-08	1.09E-06	8.844609824
ENSG00000153563	CD8A	1.78473204	6.454448582	7.76466454	1.20E-07	2.61E-06	7.653509679
ENSG00000023445	BIRC3	1.782032964	5.764011458	7.873248244	9.64E-08	2.24E-06	7.877543322
ENSG00000065911	MTHFD2	1.781324824	6.946856655	6.190179714	3.62E-06	3.60E-05	4.228463161
ENSG00000142089	IFITM3	1.779311832	10.79800818	9.289433658	6.10E-09	2.72E-07	10.65225865
ENSG00000187243	MAGED4B	1.777273649	6.551974685	15.45230031	4.76E-13	3.52E-10	20.00300024
ENSG00000004468	CD38	1.775034405	5.792796066	6.89169761	7.63E-07	1.08E-05	5.794228373
ENSG00000009790	TRAF3IP3	1.77437675	7.092132383	5.771411706	9.43E-06	7.46E-05	3.266694302
ENSG00000240122	FABP5P11	1.773603952	5.691128815	7.292894432	3.23E-07	5.58E-06	6.661445571
ENSG00000072694	FCGR2B	1.770348107	5.658583279	10.45140303	7.65E-10	6.08E-08	12.73184597
ENSG00000275214	IFI27	1.767928279	7.612228147	6.104302002	4.40E-06	4.16E-05	4.03276178
ENSG00000171848	RRM2	1.767179486	6.558233486	7.632571345	1.58E-07	3.22E-06	7.378793441
ENSG00000050165	DKK3	1.76669216	8.69692973	5.871774279	7.48E-06	6.24E-05	3.498854579
ENSG00000151617	EDNRA	1.764778524	6.698026877	8.051777183	6.71E-08	1.66E-06	8.242374959
ENSG00000180448	ARHGAP45	1.763186543	7.676241099	8.102702335	6.06E-08	1.55E-06	8.3456411
ENSG00000139278	GLIPR1	1.752341339	6.940271515	10.44640527	7.71E-10	6.08E-08	12.72326222
ENSG00000174944	P2RY14	1.740472756	6.114721814	6.105888657	4.38E-06	4.15E-05	4.036384956
ENSG00000011465	DCN	1.738312272	9.971032662	6.235144414	3.27E-06	3.32E-05	4.330598542
ENSG00000274619	CFD	1.734617896	6.85880552	8.348601182	3.71E-08	1.09E-06	8.839273756
ENSG00000100196	KDELR3	1.733350445	7.733277531	7.290072629	3.25E-07	5.60E-06	6.655420921
ENSG00000283085	TPBG	1.731275353	7.675118276	9.242109929	6.66E-09	2.93E-07	10.56389067
ENSG00000284292		1.730701743	8.447472157	8.913424733	1.24E-08	4.64E-07	9.941950234
ENSG00000007933	FMO3	1.72932423	5.951019481	5.162793744	3.92E-05	0.000230157	1.840055714
ENSG00000129038	LOXL1	1.728356515	6.227239952	13.12335995	1.12E-11	3.20E-09	16.9186271
ENSG00000079102	RUNX1T1	1.727540373	5.640881787	8.22156421	4.77E-08	1.32E-06	8.585285829
ENSG00000135842	NIBAN1	1.719173282	6.595847497	10.48577976	7.21E-10	5.85E-08	12.79080674
ENSG00000081189	MEF2C	1.715182304	8.043416938	9.506226393	4.09E-09	2.09E-07	11.0533276
ENSG00000130635	COL5A1	1.705142923	6.332729128	8.55975895	2.45E-08	7.91E-07	9.256570654
ENSG00000072110	ACTN1	1.703308657	7.874620135	6.519975708	1.73E-06	2.05E-05	4.972079437
ENSG00000249141		1.696570678	8.486914272	8.294275675	4.13E-08	1.18E-06	8.730929744
ENSG00000115232	ITGA4	1.695896088	5.45903108	9.411713794	4.87E-09	2.32E-07	10.87923258
ENSG00000106624	AEBP1	1.690899375	7.205119522	8.759509767	1.66E-08	5.81E-07	9.645748573
ENSG00000261371	PECAM1	1.690188175	9.524676228	4.765556267	0.00010087	0.000496114	0.896380669
ENSG00000175567	UCP2	1.685125835	9.167088819	6.754456748	1.03E-06	1.36E-05	5.492730361
ENSG00000130303	BST2	1.682942133	7.342229582	6.022727056	5.29E-06	4.80E-05	3.846112036
ENSG00000070669	ASNS	1.676374628	6.761638517	9.093004908	8.81E-09	3.61E-07	10.28353236
ENSG00000217555	CKLF	1.674154371	8.05066553	10.7863772	4.33E-10	3.94E-08	13.30033162
ENSG00000158481	CD1C	1.673327329	7.263686573	12.75286226	1.93E-11	4.86E-09	16.3828791
ENSG00000134871	COL4A2	1.67176018	10.50592521	11.53993752	1.26E-10	1.74E-08	14.53140158
ENSG00000101955	SRPX	1.668673102	6.125714041	6.486085275	1.86E-06	2.17E-05	4.896263223
ENSG00000277734	TRAC	1.652552107	7.297991872	9.211678087	7.05E-09	3.00E-07	10.50690919
ENSG00000102007	PLP2	1.648569173	7.801192742	10.83907794	3.96E-10	3.69E-08	13.38855622
ENSG00000132514	CLEC10A	1.647204244	6.150471621	7.201487556	3.92E-07	6.49E-06	6.465744812
ENSG00000185070	FLRT2	1.646492938	7.193784458	7.060587406	5.30E-07	8.13E-06	6.161893709
ENSG00000206493	HLA-E	1.643915433	11.14805433	9.232446093	6.78E-09	2.96E-07	10.54580905
ENSG00000175130	MARCKSL1	1.63785862	8.282710492	14.25365645	2.30E-12	1.05E-09	18.47381272
ENSG00000225492	GBP1P1	1.629036439	7.578004245	6.995548226	6.10E-07	9.06E-06	6.020749444
ENSG00000123146	ADGRE5	1.620060962	6.642729865	8.230329578	4.69E-08	1.31E-06	8.602881575
ENSG00000135480	KRT7	1.616433389	6.770734824	9.754877503	2.60E-09	1.49E-07	11.50583468
ENSG00000082074	FYB1	1.613318709	6.844884788	8.5111628	2.69E-08	8.47E-07	9.161071424
ENSG00000182578	CSF1R	1.61324669	6.457271222	12.06219248	5.52E-11	9.97E-09	15.34752418
ENSG00000123095	BHLHE41	1.612438358	7.737580922	8.44340321	3.08E-08	9.39E-07	9.02737642
ENSG00000130775	THEMIS2	1.611361698	5.664700432	8.725529739	1.77E-08	6.10E-07	9.579925778
ENSG00000125266	EFNB2	1.608775819	8.710176022	9.214575012	7.01E-09	3.00E-07	10.51233874
ENSG00000022267	FHL1	1.607762649	10.85453329	5.830206389	8.23E-06	6.73E-05	3.402819878
ENSG00000133574	GIMAP4	1.606721743	6.90767965	8.27052034	4.33E-08	1.23E-06	8.68342647
ENSG00000048740	CELF2	1.603452425	7.379615722	7.83764186	1.04E-07	2.35E-06	7.80425712
ENSG00000231991	ANXA2P2	1.598502551	10.0365528	13.16723273	1.05E-11	3.12E-09	16.98119011
ENSG00000121361	KCNJ8	1.597571095	6.856484118	5.074017516	4.83E-05	0.000272523	1.629774845
ENSG00000211598	IGKV4-1	1.595347862	6.134004774	6.80064785	9.31E-07	1.25E-05	5.594475939
ENSG00000188313	PLSCR1	1.591724433	9.600587065	7.837365824	1.04E-07	2.35E-06	7.803688296
ENSG00000110719	TCIRG1	1.591471985	6.516466004	8.552041739	2.49E-08	7.93E-07	9.241426542
ENSG00000026751	SLAMF7	1.58905157	4.70132978	6.73666447	1.07E-06	1.40E-05	5.453466428
ENSG00000162998	FRZB	1.577794044	6.643284864	6.810534615	9.11E-07	1.24E-05	5.616218077
ENSG00000234487	HLA-F	1.571475926	10.22683137	12.43086645	3.14E-11	6.92E-09	15.90624838
ENSG00000146938	NLGN4X	1.570585023	5.203421568	11.0646274	2.72E-10	2.79E-08	13.76247508
ENSG00000167693	NXN	1.567729215	8.175696436	8.587755159	2.32E-08	7.58E-07	9.311441982
ENSG00000048052	HDAC9	1.56626138	6.498531776	13.72023017	4.79E-12	1.68E-09	17.75429844
ENSG00000105974	CAV1	1.56322905	8.618768207	7.970208903	7.91E-08	1.91E-06	8.076229234
ENSG00000164116	GUCY1A1	1.563045102	8.680625865	9.79257589	2.43E-09	1.41E-07	11.57374798
ENSG00000138772	ANXA3	1.558357362	7.888287468	6.653523738	1.29E-06	1.62E-05	5.269459632
ENSG00000073737	DHRS9	1.557567277	6.638863431	10.1480669	1.29E-09	8.62E-08	12.20533283
ENSG00000206450	HLA-B	1.553444916	11.79443433	9.518853202	4.00E-09	2.07E-07	11.07649867
ENSG00000123609	NMI	1.552196801	7.774436356	11.40659393	1.56E-10	2.02E-08	14.3182518
ENSG00000211669	IGLV3-10	1.549412623	6.111792795	4.439529236	0.000220594	0.000930552	0.118979021
ENSG00000262655	SPON1	1.544941756	7.344824695	5.835705522	8.13E-06	6.67E-05	3.41553448
ENSG00000170542	SERPINB9	1.542082253	7.810792807	6.222100853	3.37E-06	3.39E-05	4.300994413
ENSG00000049449	RCN1	1.54028066	8.525358242	13.26378512	9.17E-12	2.84E-09	17.11823022
ENSG00000187608	ISG15	1.539683832	7.005990331	5.413225417	2.17E-05	0.000143233	2.430589586
ENSG00000101347	SAMHD1	1.538801438	6.696779544	11.19931121	2.18E-10	2.50E-08	13.9829542
ENSG00000135916	ITM2C	1.536915823	9.004830706	13.88832393	3.79E-12	1.36E-09	17.98375039
ENSG00000131378	RFTN1	1.535289852	7.683404301	8.574358413	2.38E-08	7.76E-07	9.285198235
ENSG00000112936	C7	1.533041691	10.61545226	5.649695704	1.25E-05	9.38E-05	2.983841919
ENSG00000125347	IRF1	1.530050075	7.118456916	5.576942443	1.48E-05	0.000107133	2.814128909
ENSG00000185215	TNFAIP2	1.527992495	7.309888019	11.6759902	1.01E-10	1.50E-08	14.74685682
ENSG00000156587	UBE2L6	1.524276122	8.041104564	8.326164878	3.88E-08	1.12E-06	8.794576851
ENSG00000038945	MSR1	1.52064293	5.70411246	6.648213105	1.30E-06	1.64E-05	5.257676532
ENSG00000092969	TGFB2	1.517482788	4.429222167	8.530249815	2.59E-08	8.20E-07	9.198618766
ENSG00000181631	P2RY13	1.515334527	5.01528701	8.344615214	3.74E-08	1.09E-06	8.831338062
ENSG00000089327	FXYD5	1.515153245	6.24664915	10.0356263	1.58E-09	1.01E-07	12.00727937
ENSG00000027075	PRKCH	1.514358249	7.105538399	6.774232135	9.86E-07	1.31E-05	5.536323219
ENSG00000100979	PLTP	1.512797673	6.601316273	10.82601017	4.05E-10	3.74E-08	13.36671036
ENSG00000168685	IL7R	1.509962419	5.902176291	7.208622801	3.86E-07	6.42E-06	6.48106157
ENSG00000079257	LXN	1.509828462	8.243530892	8.50881652	2.70E-08	8.49E-07	9.156452478
ENSG00000106537	TSPAN13	1.506288199	9.272504714	7.240989137	3.60E-07	6.13E-06	6.550454644
ENSG00000117228	GBP1	1.499716006	7.920513001	5.503602379	1.76E-05	0.000121852	2.642585582
ENSG00000105894	PTN	1.499425183	7.413113243	7.51632914	2.02E-07	3.90E-06	7.135071147
ENSG00000259040	BLOC1S5-TXNDC5	1.493173436	11.19379653	6.624585923	1.37E-06	1.71E-05	5.205210266
ENSG00000169508	GPR183	1.48823275	5.402198848	7.968677128	7.94E-08	1.91E-06	8.073100442
ENSG00000129538	RNASE1	1.487340589	8.059099443	7.478964065	2.18E-07	4.15E-06	7.0563378
ENSG00000112769	LAMA4	1.486400563	6.078814832	6.768085505	1.00E-06	1.32E-05	5.52277894
ENSG00000116701	NCF2	1.485500512	6.000151088	6.063484038	4.82E-06	4.46E-05	3.939457654
ENSG00000166803	PCLAF	1.483613273	6.9844382	8.732815488	1.75E-08	6.05E-07	9.594052149
ENSG00000034510	TMSB10	1.476116532	11.48140816	7.239968477	3.61E-07	6.14E-06	6.548268504
ENSG00000171840	NINJ2	1.475296778	5.482257083	8.746965218	1.70E-08	5.92E-07	9.621466644
ENSG00000124491	F13A1	1.47427049	8.026429086	5.114210761	4.39E-05	0.000251571	1.725032651
ENSG00000197142	ACSL5	1.472420763	6.408802632	12.44165504	3.08E-11	6.92E-09	15.92238748
ENSG00000204103	MAFB	1.467895937	9.343250523	7.853734664	1.00E-07	2.29E-06	7.837401379
ENSG00000105664	COMP	1.46784958	5.320587265	5.751900306	9.86E-06	7.71E-05	3.221446056
ENSG00000179344	HLA-DQB1	1.46312725	7.606312087	5.94590449	6.31E-06	5.51E-05	3.66968321
ENSG00000165507	DEPP1	1.458642127	7.832553154	6.754168167	1.03E-06	1.36E-05	5.492093842
ENSG00000281887	GIMAP1-GIMAP5	1.458583326	8.247113935	8.646886715	2.07E-08	6.95E-07	9.426987633
ENSG00000171860	C3AR1	1.45635457	7.234692404	10.39183927	8.47E-10	6.44E-08	12.62934678
ENSG00000174946	GPR171	1.45574823	5.400030968	6.442837966	2.05E-06	2.33E-05	4.799311688
ENSG00000168386	FILIP1L	1.449790012	8.083978222	8.250046277	4.51E-08	1.26E-06	8.642422752
ENSG00000276051	HLA-G	1.449750221	8.81673944	13.68939418	5.01E-12	1.71E-09	17.71193032
ENSG00000211659	IGLV3-25	1.449515717	5.911014802	6.955342851	6.65E-07	9.65E-06	5.933219894
ENSG00000188042	ARL4C	1.446768351	8.120558387	8.12886063	5.75E-08	1.49E-06	8.398546667
ENSG00000227191	TRGC2	1.446464033	7.212486775	6.128761251	4.16E-06	4.00E-05	4.088584279
ENSG00000242386	HLA-DMB	1.441123643	9.059439396	7.195603375	3.97E-07	6.55E-06	6.453108507
ENSG00000100985	MMP9	1.439738547	5.911331245	7.327303284	3.00E-07	5.29E-06	6.734823467
ENSG00000186470	BTN3A2	1.437465203	9.77993599	6.882263594	7.79E-07	1.09E-05	5.773581054
ENSG00000169442	CD52	1.436456864	6.40019471	6.548861811	1.62E-06	1.96E-05	5.036589308
ENSG00000125810	CD93	1.43486764	7.925189954	4.670431187	0.000126687	0.000595998	0.669641217
ENSG00000089472	HEPH	1.434739732	6.697760769	7.784254134	1.16E-07	2.53E-06	7.694047081
ENSG00000288124	C1RL	1.434733075	5.656114048	9.821169974	2.31E-09	1.36E-07	11.6251393
ENSG00000164056	SPRY1	1.433783284	8.028680644	7.203337781	3.90E-07	6.48E-06	6.469717221
ENSG00000134258	VTCN1	1.432644287	8.193221027	5.32356923	2.68E-05	0.000170071	2.219668857
ENSG00000162692	VCAM1	1.430774532	12.01876573	9.008224785	1.03E-08	4.07E-07	10.12280701
ENSG00000108846	ABCC3	1.429286984	8.786728492	5.657887479	1.23E-05	9.22E-05	3.002921531
ENSG00000143546	S100A8	1.428018501	6.817919135	4.669141392	0.00012708	0.000596839	0.666565867
ENSG00000142227	EMP3	1.422497608	5.87107561	10.37005262	8.80E-10	6.61E-08	12.59174785
ENSG00000276561	IRF7	1.421906128	6.855913785	7.373450736	2.72E-07	4.92E-06	6.832983559
ENSG00000156234	CXCL13	1.416247722	4.354860263	4.953908882	6.43E-05	0.000343596	1.344644897
ENSG00000232367	TAP1	1.41388985	7.596977671	7.109157497	4.77E-07	7.52E-06	6.266933152
ENSG00000121281	ADCY7	1.411005182	5.263294695	7.486844525	2.14E-07	4.10E-06	7.072958808
ENSG00000134245	WNT2B	1.404638699	5.423384298	9.854882369	2.18E-09	1.28E-07	11.68559622
ENSG00000165025	SYK	1.404285482	8.207238147	11.4473947	1.46E-10	1.94E-08	14.38368187
ENSG00000167779	IGFBP6	1.404043412	7.065491624	5.406541317	2.21E-05	0.000144678	2.414885469
ENSG00000135899	SP110	1.399251741	7.829041618	11.37026777	1.65E-10	2.09E-08	14.2598408
ENSG00000169252	ADRB2	1.396562737	5.725725565	14.68951049	1.28E-12	6.81E-10	19.04347329
ENSG00000129675	ARHGEF6	1.395135351	7.655849647	6.730834797	1.08E-06	1.41E-05	5.440592761
ENSG00000183486	MX2	1.393733581	6.677583517	7.148479424	4.39E-07	7.05E-06	6.351742802
ENSG00000168056	LTBP3	1.392822333	7.328181368	10.27761763	1.03E-09	7.27E-08	12.43158056
ENSG00000139193	CD27	1.388429484	5.669568653	7.919752007	8.77E-08	2.08E-06	7.972996982
ENSG00000126458	RRAS	1.387050057	6.78227048	6.755127696	1.03E-06	1.36E-05	5.494210216
ENSG00000162434	JAK1	1.384109527	9.878070422	7.620207896	1.62E-07	3.28E-06	7.352958892
ENSG00000109943	CRTAM	1.382389936	4.257184223	7.042553699	5.51E-07	8.38E-06	6.122813889
ENSG00000106991	ENG	1.377481003	7.783820611	8.887036333	1.30E-08	4.80E-07	9.891393164
ENSG00000180644	PRF1	1.37554866	7.367753163	8.663572515	2.00E-08	6.76E-07	9.459506681
ENSG00000134901	POGLUT2	1.373783714	5.66873898	14.17491575	2.56E-12	1.05E-09	18.36917361
ENSG00000109099	PMP22	1.3725867	8.837007712	6.368187182	2.42E-06	2.63E-05	4.631429986
ENSG00000101336	HCK	1.372143632	5.9537426	10.21769361	1.15E-09	7.86E-08	12.32718659
ENSG00000168675	LDLRAD4	1.364848868	7.122550625	9.025049602	1.00E-08	3.98E-07	10.15477947
ENSG00000156011	PSD3	1.363419005	6.652491208	6.12546172	4.19E-06	4.02E-05	4.081057743
ENSG00000043462	LCP2	1.362345659	5.908101675	6.255483504	3.12E-06	3.20E-05	4.376721876
ENSG00000054219	LY75	1.356851973	5.961594915	7.818398038	1.08E-07	2.42E-06	7.764576499
ENSG00000174125	TLR1	1.35608888	5.176535226	8.086287582	6.26E-08	1.57E-06	8.31239408
ENSG00000206281	TAPBP	1.354873314	7.622973987	9.123090943	8.33E-09	3.46E-07	10.34033943
ENSG00000136999	CCN3	1.353645861	6.686116927	4.477045543	0.000201564	0.000864845	0.20843638
ENSG00000165178	NCF1C	1.353559798	6.128054494	8.608029561	2.23E-08	7.36E-07	9.351112478
ENSG00000065308	TRAM2	1.352044869	7.427339194	6.600640339	1.44E-06	1.78E-05	5.151965761
ENSG00000122188	LAX1	1.351434261	6.022357598	5.096405505	4.58E-05	0.000260295	1.682844861
ENSG00000100450	GZMH	1.349842893	5.90181864	5.416805329	2.15E-05	0.000142487	2.438999094
ENSG00000111252	SH2B3	1.346185843	6.817705608	9.719946203	2.77E-09	1.55E-07	11.4427444
ENSG00000148702	HABP2	1.346103112	7.697090992	5.278326222	2.98E-05	0.000184976	2.113014815
ENSG00000136514	RTP4	1.343291554	6.637988965	6.206669259	3.49E-06	3.48E-05	4.265945206
ENSG00000125398	SOX9	1.339466492	8.187658954	4.149350146	0.000443509	0.00165526	-0.571732814
ENSG00000106546	AHR	1.337858722	7.862517319	9.48287574	4.27E-09	2.14E-07	11.01042303
ENSG00000121858	TNFSF10	1.336226115	10.85390204	6.362975266	2.45E-06	2.65E-05	4.619684099
ENSG00000138061	CYP1B1	1.333707629	8.887928678	5.43477504	2.06E-05	0.000138161	2.481196555
ENSG00000068079	IFI35	1.331723834	7.700138704	8.650293625	2.05E-08	6.92E-07	9.433630443
ENSG00000134138	MEIS2	1.330834822	8.591298223	5.388107327	2.30E-05	0.000150071	2.371557796
ENSG00000176014	TUBB6	1.330767074	7.308564863	5.073066417	4.85E-05	0.000273023	1.627519716
ENSG00000159110	IFNAR2	1.323974449	8.612985934	10.63161566	5.62E-10	4.82E-08	13.03935192
ENSG00000262156	APOBEC3A	1.323807822	4.789181398	6.511728906	1.76E-06	2.07E-05	4.953643466
ENSG00000187239	FNBP1	1.323464129	9.436254622	7.320350999	3.04E-07	5.34E-06	6.720010373
ENSG00000104368	PLAT	1.320375989	6.943244249	6.483242252	1.87E-06	2.18E-05	4.889896728
ENSG00000168461	RAB31	1.316068458	9.080548955	7.368837987	2.75E-07	4.95E-06	6.823184736
ENSG00000079819	EPB41L2	1.315793989	6.748567486	9.460002043	4.45E-09	2.19E-07	10.96832616
ENSG00000134013	LOXL2	1.313297499	6.167638523	12.6048472	2.41E-11	5.80E-09	16.16507426
ENSG00000137478	FCHSD2	1.31293945	7.226165254	8.757123516	1.67E-08	5.82E-07	9.641131249
ENSG00000090659	CD209	1.312191511	6.450024809	12.29829805	3.84E-11	7.85E-09	15.70696153
ENSG00000211663	IGLV3-19	1.311884942	6.5453073	5.18513697	3.72E-05	0.000220135	1.892908784
ENSG00000204482	LST1	1.308963852	7.123412687	7.321380374	3.04E-07	5.34E-06	6.722204054
ENSG00000172175	MALT1	1.306937831	7.139778205	6.533034261	1.68E-06	2.00E-05	5.00125515
ENSG00000115415	STAT1	1.302676551	10.71388479	7.57529285	1.78E-07	3.50E-06	7.258929231
ENSG00000019582	CD74	1.298135107	9.235481918	8.599454121	2.27E-08	7.45E-07	9.334339904
ENSG00000099725	PRKY	1.296562006	6.510453735	6.743075565	1.06E-06	1.38E-05	5.467619056
ENSG00000010327	STAB1	1.295452578	7.230090007	11.93747037	6.70E-11	1.16E-08	15.15528775
ENSG00000136235	GPNMB	1.292644789	7.649598225	6.345466303	2.55E-06	2.74E-05	4.580201282
ENSG00000235588	AIF1	1.289163051	8.860200709	6.968840393	6.46E-07	9.42E-06	5.96262849
ENSG00000123416	TUBA1B	1.287641799	11.10610682	8.088618478	6.23E-08	1.57E-06	8.31711741
ENSG00000152661	GJA1	1.285791224	8.603974649	4.32666186	0.000289427	0.001159189	-0.150002314
ENSG00000198467	TPM2	1.281716525	6.626255452	4.067683775	0.000539813	0.001943822	-0.765444515
ENSG00000167552	TUBA1A	1.281113445	11.35461728	7.181406896	4.09E-07	6.69E-06	6.422602451
ENSG00000282178	IGKV1OR10-1	1.280216542	6.729723876	7.957819033	8.12E-08	1.95E-06	8.050912545
ENSG00000133561	GIMAP6	1.279488552	6.6468632	4.969564932	6.20E-05	0.000333805	1.381848124
ENSG00000255690	TRIL	1.278256704	7.321361609	8.726123986	1.77E-08	6.10E-07	9.581078234
ENSG00000026103	FAS	1.278209177	8.447756306	10.45255658	7.63E-10	6.08E-08	12.73382679
ENSG00000155760	FZD7	1.277830073	7.31440832	6.028448592	5.23E-06	4.75E-05	3.859226866
ENSG00000281614	INPP5D	1.277046167	6.030231272	9.967732887	1.78E-09	1.10E-07	11.88692662
ENSG00000165457	FOLR2	1.275384471	7.611123835	8.55747895	2.46E-08	7.91E-07	9.252097266
ENSG00000135218	CD36	1.273637198	5.44542589	6.407623675	2.22E-06	2.46E-05	4.720201638
ENSG00000111817	DSE	1.270163292	8.897950478	11.51556931	1.31E-10	1.79E-08	14.4925964
ENSG00000163219	ARHGAP25	1.268818052	6.237625557	8.885243153	1.31E-08	4.80E-07	9.887954253
ENSG00000101871	MID1	1.267666007	7.972263497	11.1709433	2.28E-10	2.54E-08	13.93668807
ENSG00000020633	RUNX3	1.253462105	5.588226091	7.892081481	9.28E-08	2.17E-06	7.916236183
ENSG00000164305	CASP3	1.25241136	7.350518108	9.221183684	6.93E-09	3.00E-07	10.52472087
ENSG00000156218	ADAMTSL3	1.252153869	6.292161827	7.374541684	2.71E-07	4.92E-06	6.835300629
ENSG00000182492	BGN	1.251185354	7.886493493	5.255352878	3.15E-05	0.000193027	2.058805372
ENSG00000123096	SSPN	1.250975936	7.213975139	7.847662571	1.02E-07	2.32E-06	7.824899649
ENSG00000140030	GPR65	1.249779341	5.163218902	6.507637985	1.78E-06	2.08E-05	4.944495001
ENSG00000163814	CDCP1	1.248117523	7.020889858	7.232017801	3.67E-07	6.22E-06	6.531234258
ENSG00000165168	CYBB	1.247901979	6.148926652	6.07638842	4.68E-06	4.37E-05	3.968974976
ENSG00000150594	ADRA2A	1.246320488	5.611296753	7.089984191	4.97E-07	7.76E-06	6.225505609
ENSG00000143185	XCL2	1.24386549	5.359976584	6.984228543	6.25E-07	9.25E-06	5.996127245
ENSG00000196154	S100A4	1.242270179	7.968427886	3.975116188	0.000674372	0.002347688	-0.984465671
ENSG00000171617	ENC1	1.241128066	7.293387438	9.901404456	2.00E-09	1.20E-07	11.7687885
ENSG00000137033	IL33	1.23880298	4.87329538	5.356366161	2.48E-05	0.000159581	2.296893425
ENSG00000107562	CXCL12	1.238044512	9.586036116	5.233689765	3.31E-05	0.000200659	2.007655966
ENSG00000155926	SLA	1.235882197	7.343204521	7.058517238	5.32E-07	8.16E-06	6.157409749
ENSG00000023902	PLEKHO1	1.235273884	5.630926077	8.736004392	1.74E-08	6.03E-07	9.600232874
ENSG00000277614	SCG5	1.235177707	4.80916961	5.776821902	9.31E-06	7.41E-05	3.279234429
ENSG00000138378	STAT4	1.232182608	5.587435615	7.231521932	3.68E-07	6.22E-06	6.530171584
ENSG00000196628	TCF4	1.232178985	8.703429245	5.549868883	1.58E-05	0.000112522	2.750856275
ENSG00000263647	BPTFP1	1.23086852	8.22679544	6.119412023	4.25E-06	4.07E-05	4.067254684
ENSG00000111057	KRT18	1.226076152	10.47948059	6.992539542	6.14E-07	9.11E-06	6.014206696
ENSG00000237105	HCP5	1.225788345	7.210606491	6.656277682	1.28E-06	1.62E-05	5.27556862
ENSG00000223532	HLA-B	1.224497421	11.71752261	7.617816085	1.63E-07	3.28E-06	7.347958575
ENSG00000169554	ZEB2	1.22188163	5.926237267	5.511177213	1.73E-05	0.000120259	2.660324009
ENSG00000158473	CD1D	1.221723664	4.545202646	6.910668963	7.33E-07	1.04E-05	5.835714137
ENSG00000146232	NFKBIE	1.220044486	7.219514428	8.665804291	1.99E-08	6.75E-07	9.463853342
ENSG00000072786	STK10	1.219824999	6.285802813	10.23223435	1.12E-09	7.75E-08	12.35255874
ENSG00000139970	RTN1	1.219618598	7.074039083	7.01333713	5.87E-07	8.81E-06	6.059409256
ENSG00000136160	EDNRB	1.219473702	8.346509018	5.60032531	1.40E-05	0.000102345	2.868725367
ENSG00000141968	VAV1	1.219394001	5.152686398	10.11277565	1.38E-09	9.08E-08	12.14334015
ENSG00000174718	RESF1	1.219312008	7.178239161	6.727303363	1.09E-06	1.42E-05	5.432792194
ENSG00000065833	ME1	1.219137735	7.183433468	9.294538835	6.04E-09	2.70E-07	10.66177398
ENSG00000123131	PRDX4	1.217914681	10.57245892	5.357865773	2.47E-05	0.000159097	2.300422606
ENSG00000162520	SYNC	1.21561556	5.248858047	12.59694821	2.44E-11	5.80E-09	16.15338935
ENSG00000133083	DCLK1	1.212610437	5.959844698	6.194929616	3.58E-06	3.57E-05	4.23926323
ENSG00000110651	CD81	1.210890724	10.83318187	10.8132502	4.13E-10	3.80E-08	13.34535967
ENSG00000136997	MYC	1.210372419	7.690630234	6.851928416	8.32E-07	1.15E-05	5.707111183
ENSG00000083454	P2RX5	1.206790302	6.160927062	7.30979428	3.11E-07	5.43E-06	6.697504929
ENSG00000115935	WIPF1	1.203633726	8.235976531	9.550492458	3.77E-09	1.98E-07	11.13446817
ENSG00000138795	LEF1	1.20104599	6.887472841	5.479594098	1.86E-05	0.000127571	2.586333075
ENSG00000160791	CCR5	1.195660461	7.093121408	8.100095878	6.09E-08	1.55E-06	8.340364359
ENSG00000198019	FCGR1B	1.193289345	5.478539875	6.273881635	3.00E-06	3.10E-05	4.418402552
ENSG00000170962	PDGFD	1.192401309	6.726598956	6.033344818	5.17E-06	4.71E-05	3.870447139
ENSG00000119314	PTBP3	1.18931144	6.566580676	8.164162189	5.35E-08	1.42E-06	8.469795879
ENSG00000178035	IMPDH2	1.189199815	10.33879858	10.36527483	8.87E-10	6.63E-08	12.5834947
ENSG00000196405	EVL	1.187280207	6.91229902	9.029038019	9.94E-09	3.98E-07	10.16235319
ENSG00000120690	ELF1	1.187225614	8.385803396	7.772270976	1.19E-07	2.57E-06	7.669256176
ENSG00000231179	MICB	1.187087783	7.115959987	6.867727904	8.04E-07	1.12E-05	5.741745594
ENSG00000116711	PLA2G4A	1.185006783	5.398408312	6.537359121	1.66E-06	2.00E-05	5.010913232
ENSG00000244038	DDOST	1.181782425	8.980790954	5.507799715	1.74E-05	0.000120958	2.652415309
ENSG00000124212	PTGIS	1.180015036	7.093827315	5.774523437	9.36E-06	7.43E-05	3.273907231
ENSG00000131203	IDO1	1.178809283	5.730085235	9.460976059	4.44E-09	2.19E-07	10.97012013
ENSG00000275079	LPCAT1	1.176632473	7.299584219	9.034596556	9.84E-09	3.96E-07	10.17290491
ENSG00000187955	COL14A1	1.176426296	5.439712445	4.302485044	0.00030677	0.001217649	-0.207577671
ENSG00000205542	TMSB4X	1.175761192	12.06996175	5.462042561	1.94E-05	0.000131935	2.545179631
ENSG00000100055	CYTH4	1.173886666	6.767760861	7.125998851	4.60E-07	7.29E-06	6.30328181
ENSG00000087303	NID2	1.17297952	6.440317333	7.218507773	3.78E-07	6.33E-06	6.502269727
ENSG00000130816	DNMT1	1.172665844	6.943184562	11.08076838	2.65E-10	2.75E-08	13.78900779
ENSG00000112419	PHACTR2	1.171433159	8.30826844	8.983032977	1.08E-08	4.18E-07	10.074864
ENSG00000152137	HSPB8	1.167665035	9.580727672	5.889948415	7.17E-06	6.06E-05	3.540787825
ENSG00000090104	RGS1	1.165413893	8.274879118	2.867045223	0.009144134	0.020491543	-3.507730922
ENSG00000100342	APOL1	1.164023829	7.251684449	7.931170838	8.57E-08	2.04E-06	7.996389912
ENSG00000111801	BTN3A3	1.16274446	5.350574805	7.959137902	8.09E-08	1.95E-06	8.053608443
ENSG00000178726	THBD	1.15995751	7.099330323	3.301241377	0.003354446	0.008902157	-2.548443784
ENSG00000122122	SASH3	1.159916417	6.235638305	7.073434863	5.15E-07	7.99E-06	6.189708478
ENSG00000174175	SELP	1.156240093	6.422222699	6.622591549	1.38E-06	1.72E-05	5.200778383
ENSG00000162894	FCMR	1.155759874	6.343885351	9.373020701	5.23E-09	2.41E-07	10.8076229
ENSG00000087245	MMP2	1.155431874	6.887819818	7.217998667	3.78E-07	6.33E-06	6.501177763
ENSG00000011201	ANOS1	1.153695842	5.620016782	6.603356689	1.44E-06	1.78E-05	5.158009331
ENSG00000101333	PLCB4	1.150826293	6.265779512	5.94423772	6.33E-06	5.52E-05	3.665848467
ENSG00000156136	DCK	1.150567196	6.698142585	5.507182464	1.74E-05	0.000121069	2.65096986
ENSG00000163931	TKT	1.149895329	8.276104832	6.822024281	8.88E-07	1.22E-05	5.641469388
ENSG00000235067	TUBB	1.149466068	9.521596305	9.862508669	2.15E-09	1.27E-07	11.69925258
ENSG00000000005	TNMD	1.149189169	6.124346405	3.412033796	0.002584452	0.007180891	-2.296314084
ENSG00000126246	IGFLR1	1.148401517	7.473336004	7.241320208	3.60E-07	6.13E-06	6.551163731
ENSG00000279800	BCLAF1P2	1.144306849	7.409881051	6.522776796	1.72E-06	2.04E-05	4.978339454
ENSG00000243749	TMEM35B	1.143572831	8.397726372	7.501846613	2.08E-07	4.00E-06	7.104577006
ENSG00000164543	STK17A	1.14282652	6.879853436	4.548798802	0.000169636	0.000752063	0.379564219
ENSG00000170365	SMAD1	1.142089738	7.03831714	5.993835858	5.66E-06	5.05E-05	3.779834522
ENSG00000166592	RRAD	1.141016798	6.578735726	4.865093211	7.95E-05	0.00040877	1.133413699
ENSG00000094755	GABRP	1.140828617	6.161334294	6.130823496	4.14E-06	3.99E-05	4.093287836
ENSG00000166598	HSP90B1	1.140098501	10.71499553	4.81924209	8.87E-05	0.000447405	1.024260268
ENSG00000282691	IGHV4-59	1.137544094	5.219205297	5.726747763	1.05E-05	8.09E-05	3.163062086
ENSG00000028137	TNFRSF1B	1.136801788	6.71631363	7.65409943	1.51E-07	3.11E-06	7.423728498
ENSG00000198604	BAZ1A	1.136547884	6.677195886	7.831812384	1.05E-07	2.37E-06	7.792242144
ENSG00000254285	KRT8P3	1.132862856	7.963281077	7.279550166	3.32E-07	5.71E-06	6.632945634
ENSG00000100297	MCM5	1.132453669	6.653068961	8.349124362	3.70E-08	1.09E-06	8.840315199
ENSG00000157617	C2CD2	1.132228843	7.650091476	8.186118949	5.12E-08	1.39E-06	8.514025086
ENSG00000119596	YLPM1	1.128572515	7.887989704	8.78390402	1.59E-08	5.58E-07	9.69290668
ENSG00000288411	SAA1	1.128010311	6.352513786	7.070443296	5.19E-07	8.01E-06	6.183233682
ENSG00000042493	CAPG	1.126247058	7.516918386	6.333875297	2.62E-06	2.79E-05	4.55404357
ENSG00000107317	PTGDS	1.124360478	9.051130736	4.583946902	0.000155904	0.000702651	0.463395357
ENSG00000154639	CXADR	1.123383915	9.073412783	7.647131851	1.54E-07	3.15E-06	7.409192168
ENSG00000127990	SGCE	1.123225021	8.889026544	4.671822014	0.000126265	0.000594645	0.672957442
ENSG00000108518	PFN1	1.119707524	6.798051442	9.507815319	4.08E-09	2.09E-07	11.05624452
ENSG00000204262	COL5A2	1.119705695	6.339438456	6.445468778	2.04E-06	2.32E-05	4.805215897
ENSG00000150867	PIP4K2A	1.117913717	9.148491572	6.38590362	2.33E-06	2.54E-05	4.67133268
ENSG00000026297	RNASET2	1.116000713	9.181233118	8.190539165	5.08E-08	1.38E-06	8.522921082
ENSG00000123352	SPATS2	1.112842158	7.213443773	6.727722332	1.09E-06	1.42E-05	5.433717737
ENSG00000162783	IER5	1.112580277	7.201501893	4.341030434	0.000279589	0.001127838	-0.115776359
ENSG00000141934	PLPP2	1.111257466	5.266775557	7.595588774	1.71E-07	3.39E-06	7.301452843
ENSG00000137462	TLR2	1.111201882	7.068752549	9.17749179	7.52E-09	3.17E-07	10.44275196
ENSG00000154978	VOPP1	1.111067947	9.859031293	6.804806968	9.22E-07	1.25E-05	5.603623851
ENSG00000082014	SMARCD3	1.108911624	6.483148949	6.974809948	6.37E-07	9.35E-06	5.975627413
ENSG00000163191	S100A11	1.108027448	6.969022641	6.338500662	2.59E-06	2.77E-05	4.564483647
ENSG00000173706	HEG1	1.10757921	7.875624591	4.77868937	9.77E-05	0.000484886	0.927670405
ENSG00000165424	ZCCHC24	1.107407481	8.346086762	9.713760567	2.80E-09	1.56E-07	11.43155612
ENSG00000110031	LPXN	1.106596881	7.315045116	8.886667359	1.30E-08	4.80E-07	9.890685592
ENSG00000269242		1.105859964	8.066289732	7.854189109	1.00E-07	2.29E-06	7.838336825
ENSG00000163568	AIM2	1.105644925	5.370575467	6.524812856	1.71E-06	2.04E-05	4.982889144
ENSG00000105854	PON2	1.104469819	10.81368207	9.016109801	1.02E-08	4.04E-07	10.13779573
ENSG00000128656	CHN1	1.102911759	7.066549882	7.843223811	1.03E-07	2.33E-06	7.815757563
ENSG00000276725	CEP170	1.102603618	7.601233374	8.157540031	5.42E-08	1.43E-06	8.456443381
ENSG00000157240	FZD1	1.100679236	9.087237192	5.696952688	1.12E-05	8.54E-05	3.093824879
ENSG00000095303	PTGS1	1.099230725	6.265185335	7.816993314	1.08E-07	2.42E-06	7.761677981
ENSG00000154734	ADAMTS1	1.097583128	8.867629967	2.832636763	0.009884477	0.021881654	-3.581392792
ENSG00000089127	OAS1	1.094178361	7.663065896	8.090061409	6.21E-08	1.57E-06	8.320040994
ENSG00000278183	ABCC1	1.088513834	7.652820763	8.831031428	1.45E-08	5.18E-07	9.783784663
ENSG00000113621	TXNDC15	1.088492705	9.396610794	6.052274615	4.95E-06	4.54E-05	3.913802651
ENSG00000185567	AHNAK2	1.088248188	5.367424002	7.422642469	2.45E-07	4.57E-06	6.937302081
ENSG00000099139	PCSK5	1.086691051	6.164290626	6.055044431	4.92E-06	4.53E-05	3.920143197
ENSG00000124942	AHNAK	1.086539685	8.77277705	8.335841361	3.80E-08	1.11E-06	8.813862479
ENSG00000227715	HLA-A	1.086487651	12.14113442	7.215766925	3.80E-07	6.35E-06	6.496390562
ENSG00000175793	SFN	1.085955448	9.005274199	3.087293615	0.00552198	0.01345515	-3.027495249
ENSG00000115380	EFEMP1	1.083417166	9.979694704	5.482693653	1.84E-05	0.000126945	2.593598098
ENSG00000077984	CST7	1.080455484	5.870246709	6.471872086	1.92E-06	2.22E-05	4.864425226
ENSG00000152229	PSTPIP2	1.079675227	5.876765114	10.11713857	1.37E-09	9.05E-08	12.15101245
ENSG00000115009	CCL20	1.079296917	7.146335105	4.220043297	0.000374112	0.001440384	-0.403751699
ENSG00000163513	TGFBR2	1.079259498	10.0053829	6.410948805	2.20E-06	2.45E-05	4.727678021
ENSG00000178562	CD28	1.079089021	4.650628314	7.013383764	5.87E-07	8.81E-06	6.05951055
ENSG00000223609	HBD	1.07408035	6.160083043	2.997993838	0.006783049	0.01592443	-3.223939547
ENSG00000135905	DOCK10	1.073626046	4.58615704	7.136363225	4.50E-07	7.15E-06	6.325632474
ENSG00000198121	LPAR1	1.073610275	6.842067025	5.002908093	5.72E-05	0.00031328	1.461045883
ENSG00000136193	SCRN1	1.072462831	8.016102599	7.902153762	9.09E-08	2.14E-06	7.936909702
ENSG00000167851	CD300A	1.071563833	6.447095393	6.8384888	8.57E-07	1.18E-05	5.677624504
ENSG00000116183	PAPPA2	1.071363517	7.704400022	3.885480463	0.000836328	0.00281007	-1.195877867
ENSG00000181467	RAP2B	1.070673138	8.344629123	7.193292283	3.99E-07	6.58E-06	6.44814416
ENSG00000127152	BCL11B	1.068844375	5.480898572	8.790916238	1.57E-08	5.54E-07	9.706447608
ENSG00000166444	DENND2B	1.067468903	8.163744686	11.1438917	2.39E-10	2.58E-08	13.8924832
ENSG00000196975	ANXA4	1.065296459	11.52755123	5.766171736	9.54E-06	7.54E-05	3.254546048
ENSG00000035862	TIMP2	1.062946948	6.970769113	7.392134628	2.62E-07	4.78E-06	6.872644159
ENSG00000114346	ECT2	1.059466047	6.008295558	6.053192928	4.94E-06	4.54E-05	3.915904907
ENSG00000158270	COLEC12	1.057590083	5.810559344	5.754963407	9.79E-06	7.69E-05	3.228552005
ENSG00000117090	SLAMF1	1.057243396	4.629456807	7.646766443	1.54E-07	3.15E-06	7.40842964
ENSG00000157554	ERG	1.054987659	5.671012206	5.661045628	1.22E-05	9.17E-05	3.01027561
ENSG00000240694	PNMA2	1.054485093	7.067891565	5.192381647	3.65E-05	0.000217281	1.910039708
ENSG00000140416	TPM1	1.054222522	12.35964041	10.93109794	3.40E-10	3.32E-08	13.54182308
ENSG00000106483	SFRP4	1.054033256	5.518916206	4.826721542	8.71E-05	0.000440642	1.042070201
ENSG00000243336	HLA-J	1.051544904	7.8184962	11.86187385	7.54E-11	1.27E-08	15.03796321
ENSG00000198901	PRC1	1.050949626	5.646388525	6.621288129	1.38E-06	1.72E-05	5.197881664
ENSG00000118503	TNFAIP3	1.050324102	9.031606303	4.980584767	6.04E-05	0.000326349	1.408028172
ENSG00000035681	NSMAF	1.049394458	9.229259235	12.31728395	3.73E-11	7.76E-09	15.73561333
ENSG00000133321	PLAAT4	1.048852275	8.064746503	6.148033349	3.98E-06	3.87E-05	4.132521492
ENSG00000162734	PEA15	1.047614285	9.240942016	9.436368603	4.65E-09	2.25E-07	10.92475956
ENSG00000211899	IGHM	1.046026382	6.148782697	6.819095536	8.94E-07	1.22E-05	5.635034379
ENSG00000044574	HSPA5	1.046016868	9.421978882	5.007823233	5.66E-05	0.000310404	1.472716296
ENSG00000125869	LAMP5	1.045971975	5.775702611	5.788643196	9.06E-06	7.26E-05	3.306624793
ENSG00000184897	H1-10	1.04290472	7.449256109	4.545838082	0.000170847	0.000756423	0.372502642
ENSG00000131323	TRAF3	1.036275415	7.031441141	5.59770038	1.41E-05	0.000102916	2.86259881
ENSG00000064886	CHI3L2	1.036086999	6.064818631	8.155198392	5.45E-08	1.44E-06	8.451720412
ENSG00000229132	EIF4A1P10	1.033358087	10.51793031	6.827713579	8.77E-07	1.20E-05	5.653966705
ENSG00000141524	TMC6	1.030770878	6.272094699	7.141764945	4.45E-07	7.11E-06	6.337275558
ENSG00000285417		1.029551927	7.270359176	3.838985809	0.000934984	0.00308394	-1.305237353
ENSG00000167202	TBC1D2B	1.02922449	7.296865212	10.97251041	3.17E-10	3.15E-08	13.61047661
ENSG00000149573	MPZL2	1.028673685	6.587699646	6.052463931	4.95E-06	4.54E-05	3.914236053
ENSG00000131196	NFATC1	1.027521798	7.076811838	9.216059568	7.00E-09	3.00E-07	10.51512073
ENSG00000174501	ANKRD36C	1.026758946	4.834267265	4.213198809	0.000380327	0.001459564	-0.420026067
ENSG00000134057	CCNB1	1.026756485	6.121199364	5.521816317	1.68E-05	0.000118178	2.685230229
ENSG00000108700	CCL8	1.026419843	6.996649817	2.816558366	0.010249711	0.022574303	-3.615677223
ENSG00000076003	MCM6	1.025096232	8.124543018	6.34732566	2.54E-06	2.73E-05	4.584395864
ENSG00000229391	HLA-DRB6	1.024151037	7.411014015	11.19165301	2.21E-10	2.50E-08	13.97047324
ENSG00000112303	VNN2	1.02396458	6.220814914	6.115561219	4.29E-06	4.09E-05	4.058466532
ENSG00000126353	CCR7	1.023305238	5.224530801	8.133312875	5.69E-08	1.48E-06	8.407542057
ENSG00000100364	KIAA0930	1.022733709	8.404235698	6.141034522	4.04E-06	3.92E-05	4.116570109
ENSG00000162512	SDC3	1.022443164	5.898539345	8.486663294	2.82E-08	8.78E-07	9.112804147
ENSG00000107290	SETX	1.021843972	7.594907805	5.631362189	1.30E-05	9.69E-05	2.941119117
ENSG00000186283	TOR3A	1.019152966	7.953568085	6.023326645	5.29E-06	4.80E-05	3.847486569
ENSG00000004399	PLXND1	1.018398561	7.619688038	7.619059718	1.63E-07	3.28E-06	7.350558609
ENSG00000177469	CAVIN1	1.017449954	8.253221768	6.75134482	1.04E-06	1.36E-05	5.48586588
ENSG00000156697	UTP14A	1.015714895	7.869926928	9.75242908	2.62E-09	1.49E-07	11.5014176
ENSG00000176624	MEX3C	1.014087505	7.924876031	8.252527912	4.49E-08	1.26E-06	8.647395817
ENSG00000116157	GPX7	1.014027711	6.462167671	9.192158404	7.31E-09	3.09E-07	10.47029562
ENSG00000115386	REG1A	1.013753768	6.481957789	6.999646334	6.04E-07	9.02E-06	6.029659364
ENSG00000233419	IFITM3P7	1.01196261	7.609062002	8.449051138	3.04E-08	9.33E-07	9.038544125
ENSG00000101134	DOK5	1.011840162	7.741751815	5.884235896	7.27E-06	6.12E-05	3.527610922
ENSG00000065534	MYLK	1.011702377	9.54757387	7.328156217	2.99E-07	5.29E-06	6.736640345
ENSG00000171700	RGS19	1.010007245	7.358403252	8.222742344	4.76E-08	1.32E-06	8.587651446
ENSG00000103888	CEMIP	1.008452878	4.748566496	6.927270725	7.07E-07	1.01E-05	5.871979741
ENSG00000163817	SLC6A20	1.007761859	5.177385366	3.412718345	0.002580278	0.00717229	-2.294748627
ENSG00000006468	ETV1	1.007739427	6.488223636	5.32093895	2.70E-05	0.000170665	2.213472219
ENSG00000169908	TM4SF1	1.007666587	9.180470478	3.3636371	0.002896844	0.007884272	-2.406757773
ENSG00000164941	INTS8	1.003416938	8.074981591	7.625217244	1.61E-07	3.25E-06	7.363428895
ENSG00000178695	KCTD12	1.002612296	10.24741655	4.846675223	8.31E-05	0.00042367	1.089575486
ENSG00000125354	SEPTIN6	1.001754183	8.010317423	3.598395272	0.001661382	0.004998042	-1.867051842
ENSG00000111012	CYP27B1	-3.693801842	9.140531481	-8.264891113	4.38E-08	1.24E-06	8.672158452
ENSG00000113905	HRG	-3.661549152	8.9214938	-11.98485217	6.22E-11	1.09E-08	15.22851255
ENSG00000131482	G6PC1	-3.57547917	8.628570867	-9.589363944	3.51E-09	1.87E-07	11.20551135
ENSG00000113889	KNG1	-3.383140432	10.57017942	-8.017049585	7.20E-08	1.76E-06	8.171750215
ENSG00000163631	ALB	-3.188553623	9.774247286	-4.170205085	0.000421796	0.001586235	-0.522203348
ENSG00000091583	APOH	-3.067348263	9.364238006	-6.88320883	7.78E-07	1.09E-05	5.77565032
ENSG00000138798	EGF	-3.01728093	8.354506893	-10.20105237	1.18E-09	8.05E-08	12.29811726
ENSG00000179399	GPC5	-2.746277379	6.344439218	-7.413399886	2.50E-07	4.63E-06	6.917726781
ENSG00000276539	PLPPR1	-2.711054262	9.125078306	-5.99841242	5.60E-06	5.00E-05	3.79033926
ENSG00000169344	UMOD	-2.642840255	12.04982876	-8.777431738	1.61E-08	5.64E-07	9.680402513
ENSG00000256612	CYP2B7P	-2.59203518	9.932715119	-5.054460656	5.06E-05	0.000283393	1.583394814
ENSG00000104327	CALB1	-2.589951311	11.0245837	-8.597496123	2.27E-08	7.46E-07	9.330508883
ENSG00000107165	TYRP1	-2.570118599	6.753937141	-8.952167113	1.15E-08	4.36E-07	10.01600703
ENSG00000186529	CYP4F3	-2.567625254	8.717681325	-7.242292162	3.59E-07	6.13E-06	6.553245376
ENSG00000175445	LPL	-2.553134522	7.918558504	-10.18622762	1.21E-09	8.18E-08	12.27219222
ENSG00000164089	ETNPPL	-2.463196617	6.347676285	-7.749521144	1.24E-07	2.68E-06	7.622136915
ENSG00000138207	RBP4	-2.457967265	9.113603278	-6.187279983	3.64E-06	3.61E-05	4.221868653
ENSG00000171759	PAH	-2.452187035	12.02600988	-6.769567476	9.96E-07	1.32E-05	5.526044948
ENSG00000125740	FOSB	-2.448602239	7.526748718	-4.814616794	8.97E-05	0.000451519	1.013245804
ENSG00000050628	PTGER3	-2.437854883	9.230157055	-9.506337409	4.09E-09	2.09E-07	11.05353141
ENSG00000100024	UPB1	-2.395626704	9.251928381	-7.344511876	2.89E-07	5.15E-06	6.771461424
ENSG00000243955	GSTA1	-2.386379359	11.69264484	-6.538674683	1.66E-06	1.99E-05	5.013850628
ENSG00000275338	RAB11FIP3	-2.34945873	9.626410507	-9.641971173	3.19E-09	1.73E-07	11.30134819
ENSG00000108381	ASPA	-2.341320012	10.73605446	-6.430586874	2.11E-06	2.38E-05	4.771806135
ENSG00000184672	RALYL	-2.311979457	9.294484664	-9.299335074	5.99E-09	2.68E-07	10.67071039
ENSG00000119508	NR4A3	-2.302897523	8.992261103	-6.631779326	1.35E-06	1.69E-05	5.221191262
ENSG00000189221	MAOA	-2.26076737	10.07874975	-8.939732787	1.18E-08	4.45E-07	9.992260478
ENSG00000132855	ANGPTL3	-2.240773847	8.287618272	-5.406889082	2.20E-05	0.000144661	2.415702617
ENSG00000079557	AFM	-2.233056647	7.579206252	-4.283192535	0.000321352	0.001265722	-0.253507834
ENSG00000133116	KL	-2.2216988	10.37474654	-8.220466262	4.78E-08	1.32E-06	8.583081047
ENSG00000036672	USP2	-2.184718749	7.115801464	-9.794637645	2.42E-09	1.41E-07	11.57745699
ENSG00000122194	PLG	-2.161361627	9.559145545	-4.543350543	0.000171871	0.000760246	0.366569654
ENSG00000122121	XPNPEP2	-2.148025867	10.54108789	-7.792825964	1.14E-07	2.51E-06	7.71176852
ENSG00000121769	FABP3	-2.119675191	9.234986516	-6.304576288	2.80E-06	2.93E-05	4.487853336
ENSG00000113389	NPR3	-2.077130237	10.2490368	-8.494016816	2.78E-08	8.70E-07	9.127300142
ENSG00000130222	GADD45G	-2.070820296	7.453773229	-8.67612448	1.95E-08	6.63E-07	9.483944429
ENSG00000117479	SLC19A2	-2.063135264	8.404446235	-14.31068861	2.13E-12	1.01E-09	18.54926967
ENSG00000198814	GK	-2.059271379	9.535808341	-6.86086211	8.16E-07	1.14E-05	5.726698902
ENSG00000160862	AZGP1	-2.022495243	8.948365234	-5.993032532	5.67E-06	5.05E-05	3.777990391
ENSG00000158104	HPD	-2.020779599	9.686218382	-4.422503876	0.000229816	0.000962072	0.078388478
ENSG00000145692	BHMT	-2.005559675	12.65150887	-7.096325026	4.91E-07	7.68E-06	6.239211577
ENSG00000081181	ARG2	-1.980817172	9.153836267	-6.431900548	2.10E-06	2.37E-05	4.774756399
ENSG00000179761	PIPOX	-1.955617659	11.58788782	-7.912307629	8.90E-08	2.10E-06	7.957736591
ENSG00000154096	THY1	-1.949450227	9.955213492	-7.383296354	2.66E-07	4.85E-06	6.853888898
ENSG00000178828	RNF186	-1.948064727	8.992352327	-9.888260853	2.05E-09	1.22E-07	11.74531244
ENSG00000116882	HAO2	-1.940535821	10.37277078	-5.615818534	1.35E-05	9.97E-05	2.904874063
ENSG00000132840	BHMT2	-1.934488015	10.45542094	-6.243236733	3.21E-06	3.28E-05	4.348955345
ENSG00000250799	PRODH2	-1.931911618	10.45134944	-5.956739436	6.16E-06	5.40E-05	3.694604152
ENSG00000118596	SLC16A7	-1.930208085	7.954479229	-11.06837392	2.70E-10	2.79E-08	13.76863632
ENSG00000277405	SERPINA6	-1.926489385	8.105232049	-7.495690297	2.10E-07	4.04E-06	7.09160574
ENSG00000148942	SLC5A12	-1.894373054	8.260774668	-5.466805573	1.91E-05	0.000130851	2.556349993
ENSG00000116761	CTH	-1.893724331	8.009178243	-9.72927008	2.73E-09	1.54E-07	11.45959974
ENSG00000112964	GHR	-1.884588708	8.444209326	-10.33408956	9.36E-10	6.85E-08	12.5295569
ENSG00000163581	SLC2A2	-1.863097535	8.467752297	-4.84693294	8.30E-05	0.000423572	1.090188972
ENSG00000259479	SORD2P	-1.8526946	10.66795789	-7.144716466	4.42E-07	7.08E-06	6.343635745
ENSG00000110887	DAO	-1.848653721	8.792665609	-6.207975121	3.48E-06	3.48E-05	4.268912214
ENSG00000258461		-1.847846973	11.19955573	-9.671500043	3.03E-09	1.66E-07	11.35498619
ENSG00000196177	ACADSB	-1.823787256	8.140355913	-7.617386226	1.63E-07	3.28E-06	7.347059831
ENSG00000115896	PLCL1	-1.823535695	7.747248138	-6.520445009	1.73E-06	2.05E-05	4.973128323
ENSG00000128683	GAD1	-1.814077579	5.871981727	-11.33775803	1.74E-10	2.13E-08	14.20744095
ENSG00000117791	MTARC2	-1.793727328	10.18863877	-8.415948521	3.25E-08	9.82E-07	8.973028022
ENSG00000186115	CYP4F2	-1.783093556	9.872531076	-4.563763536	0.000163647	0.000731582	0.415256491
ENSG00000114378	HYAL1	-1.780688142	9.41636176	-8.907764228	1.25E-08	4.68E-07	9.931113236
ENSG00000124253	PCK1	-1.774515217	11.59114561	-6.758855955	1.02E-06	1.35E-05	5.50243229
ENSG00000086205	FOLH1	-1.758935283	8.792633182	-5.415879676	2.16E-05	0.00014256	2.436824753
ENSG00000273808	ABCC6P2	-1.756084804	10.67261209	-8.793040471	1.56E-08	5.53E-07	9.710548296
ENSG00000169738	DCXR	-1.743868035	9.837413913	-7.089561201	4.98E-07	7.76E-06	6.224591109
ENSG00000107537	PHYH	-1.733466464	11.63369227	-10.03509037	1.58E-09	1.01E-07	12.00633159
ENSG00000165973	NELL1	-1.7306491	6.465237693	-11.17019495	2.29E-10	2.54E-08	13.93546632
ENSG00000187048	CYP4A11	-1.725101131	8.841586189	-5.263471742	3.09E-05	0.000189852	2.077967182
ENSG00000163586	FABP1	-1.71984538	8.512743715	-5.397775239	2.25E-05	0.000147063	2.394284667
ENSG00000164120	HPGD	-1.717950468	10.19716821	-7.167784791	4.21E-07	6.83E-06	6.393305333
ENSG00000132541	RIDA	-1.713458149	11.07871676	-5.151701593	4.02E-05	0.000234625	1.813806241
ENSG00000156284	CLDN8	-1.713452749	10.44896587	-8.531291219	2.59E-08	8.20E-07	9.200665957
ENSG00000136872	ALDOB	-1.711984867	13.51452401	-5.356150475	2.48E-05	0.000159585	2.296385818
ENSG00000176894	PXMP2	-1.703403659	10.31413289	-10.55267476	6.43E-10	5.35E-08	12.9051318
ENSG00000279493		-1.701894799	6.573301803	-9.216390873	6.99E-09	3.00E-07	10.51574155
ENSG00000004939	SLC4A1	-1.698106799	8.816260831	-9.572958431	3.62E-09	1.91E-07	11.17555174
ENSG00000196482	ESRRG	-1.695143264	10.0761606	-7.398756174	2.58E-07	4.75E-06	6.886688488
ENSG00000151240	DIP2C	-1.690914479	9.716964261	-11.3909403	1.60E-10	2.04E-08	14.2930995
ENSG00000021488	SLC7A9	-1.684237361	11.48585294	-5.228337655	3.35E-05	0.00020275	1.995014297
ENSG00000145362	ANK2	-1.684219444	10.21683707	-4.982169768	6.01E-05	0.000325914	1.41179326
ENSG00000080493	SLC4A4	-1.678700527	11.69727211	-5.007381893	5.66E-05	0.000310602	1.471668432
ENSG00000147647	DPYS	-1.672646388	10.68804972	-5.307152738	2.79E-05	0.000175113	2.180985577
ENSG00000211452	DIO1	-1.670203786	10.91118569	-5.799392779	8.84E-06	7.12E-05	3.331520176
ENSG00000102048	ASB9	-1.662492387	7.926763095	-13.4299347	7.22E-12	2.29E-09	17.35199671
ENSG00000149124	GLYAT	-1.661628331	11.78329327	-6.108393138	4.36E-06	4.14E-05	4.04210345
ENSG00000171124	FUT3	-1.656412643	8.010940334	-7.146904903	4.40E-07	7.07E-06	6.348350824
ENSG00000080709	KCNN2	-1.653961076	5.988491527	-4.489312388	0.000195706	0.000845119	0.237689874
ENSG00000274665	PVALB	-1.64693324	6.163869652	-6.319055334	2.71E-06	2.86E-05	4.520575952
ENSG00000162433	AK4	-1.634981371	9.458984114	-6.900938509	7.48E-07	1.06E-05	5.814441831
ENSG00000074803	SLC12A1	-1.633592079	10.84679314	-6.146196871	4.00E-06	3.87E-05	4.128336412
ENSG00000132437	DDC	-1.629564056	11.99515923	-5.485831335	1.83E-05	0.000126165	2.600951701
ENSG00000168306	ACOX2	-1.627272277	9.356880658	-5.457620531	1.96E-05	0.000133035	2.53480734
ENSG00000118514	ALDH8A1	-1.625494229	11.70377807	-7.312253502	3.10E-07	5.42E-06	6.702748988
ENSG00000072657	TRHDE	-1.609059529	8.018193983	-7.20578054	3.88E-07	6.45E-06	6.474961092
ENSG00000112149	CD83	-1.598079426	10.09756013	-7.625973232	1.60E-07	3.25E-06	7.365008682
ENSG00000083067	TRPM3	-1.596572378	7.859092473	-6.427424316	2.12E-06	2.39E-05	4.76470278
ENSG00000249956	UGT2B24P	-1.595314331	11.47790723	-8.036261916	6.92E-08	1.70E-06	8.210842356
ENSG00000107295	SH3GL2	-1.593250062	9.281587997	-5.416721522	2.15E-05	0.000142487	2.438802237
ENSG00000198670	LPA	-1.588212421	8.846874737	-2.861362486	0.009262641	0.020732677	-3.519923638
ENSG00000133020	MYH8	-1.586110755	7.152356834	-4.240378385	0.000356239	0.001384657	-0.355388231
ENSG00000143412	ANXA9	-1.579172777	8.070686959	-7.640259394	1.56E-07	3.17E-06	7.39484779
ENSG00000172955	ADH6	-1.57714129	9.692373969	-5.62077711	1.34E-05	9.87E-05	2.916438913
ENSG00000165140	FBP1	-1.572839017	10.97123667	-5.197430954	3.61E-05	0.000215496	1.921977525
ENSG00000163686	ABHD6	-1.567970601	8.914913302	-8.599445109	2.27E-08	7.45E-07	9.33432227
ENSG00000171766	GATM	-1.565038966	11.50180797	-6.974862086	6.37E-07	9.35E-06	5.975740924
ENSG00000124935	SCGB1D2	-1.562506658	5.824632066	-6.321961063	2.69E-06	2.85E-05	4.527139935
ENSG00000197901	SLC22A6	-1.55696037	9.634090628	-5.382789135	2.33E-05	0.000151677	2.359053062
ENSG00000178075	GRAMD1C	-1.556787342	9.194173686	-8.565493347	2.42E-08	7.86E-07	9.267818488
ENSG00000198142	SOWAHC	-1.55511523	7.808689948	-11.36442138	1.67E-10	2.09E-08	14.25042623
ENSG00000103449	SALL1	-1.554470559	7.435915625	-8.323927123	3.89E-08	1.13E-06	8.790115093
ENSG00000112715	VEGFA	-1.553359863	9.15869858	-9.408453053	4.90E-09	2.33E-07	10.87320544
ENSG00000178363	CALML3	-1.552657788	7.362213298	-8.31733922	3.94E-08	1.14E-06	8.776975792
ENSG00000002726	AOC1	-1.550345736	10.55050838	-5.287420181	2.92E-05	0.000181901	2.134463792
ENSG00000235754	APOM	-1.545867575	10.21073938	-6.105051224	4.39E-06	4.16E-05	4.034472687
ENSG00000198786	MT-ND5	-1.544521762	12.83730694	-6.649597265	1.30E-06	1.64E-05	5.260748012
ENSG00000197114	ZGPAT	-1.54367578	8.961399271	-5.569132675	1.51E-05	0.000108687	2.795883416
ENSG00000131183	SLC34A1	-1.543037042	8.838778209	-5.413476678	2.17E-05	0.00014322	2.431179852
ENSG00000076258	FMO4	-1.542748342	9.333990456	-6.383995886	2.34E-06	2.55E-05	4.66703769
ENSG00000145321	GC	-1.539802816	5.670044167	-2.58951733	0.016988924	0.034615063	-4.089806621
ENSG00000135838	NPL	-1.53576982	8.740359265	-4.674128043	0.000125569	0.000592638	0.678455776
ENSG00000275331	ABCC6	-1.534532161	8.014160429	-5.261696053	3.10E-05	0.000190423	2.073776644
ENSG00000172828	CES3	-1.531555294	8.45427063	-6.499773457	1.81E-06	2.12E-05	4.926901924
ENSG00000099860	GADD45B	-1.52745141	10.61220085	-6.70186671	1.16E-06	1.49E-05	5.376558533
ENSG00000167748	KLK1	-1.526863001	7.685789811	-8.34830468	3.71E-08	1.09E-06	8.838683523
ENSG00000124588	NQO2	-1.513787319	10.25129543	-6.473537072	1.92E-06	2.21E-05	4.868156117
ENSG00000180425	C11orf71	-1.511523923	8.074490729	-7.607285514	1.67E-07	3.34E-06	7.325934091
ENSG00000103316	CRYM	-1.510028659	9.579846633	-8.904559223	1.26E-08	4.69E-07	9.924975373
ENSG00000116771	AGMAT	-1.509950284	12.36679553	-6.876007671	7.90E-07	1.11E-05	5.759882951
ENSG00000035115	SH3YL1	-1.508669769	11.52254167	-7.882256344	9.47E-08	2.21E-06	7.896056521
ENSG00000108187	PBLD	-1.496119059	12.7421336	-7.668277072	1.47E-07	3.04E-06	7.453286557
ENSG00000015413	DPEP1	-1.487758041	10.22860281	-4.220013839	0.000374138	0.001440384	-0.403821746
ENSG00000196549	MME	-1.486203332	10.87462058	-4.843754887	8.37E-05	0.000426147	1.082623565
ENSG00000173930	SLCO4C1	-1.485985097	9.330045364	-4.911054452	7.12E-05	0.000372743	1.242760198
ENSG00000119138	KLF9	-1.481334981	8.866867075	-12.37283662	3.42E-11	7.35E-09	15.81923532
ENSG00000275052	PPP4R3B	-1.474490899	5.896097733	-7.723570078	1.31E-07	2.81E-06	7.568300747
ENSG00000138823	MTTP	-1.467682347	6.523165659	-5.379815722	2.35E-05	0.00015259	2.352060723
ENSG00000233381	AK4P3	-1.463895918	10.52167795	-3.624805568	0.00156011	0.004750286	-1.805760291
ENSG00000070915	SLC12A3	-1.459690344	8.442934134	-5.60548476	1.39E-05	0.000101401	2.880765706
ENSG00000197208	SLC22A4	-1.459244984	7.750609409	-7.002654134	6.00E-07	9.00E-06	6.036197381
ENSG00000119711	ALDH6A1	-1.456354437	12.0585737	-7.216755502	3.79E-07	6.34E-06	6.498511192
ENSG00000172831	CES2	-1.455697165	11.44776115	-8.358944567	3.63E-08	1.08E-06	8.859856359
ENSG00000171914	TLN2	-1.454707394	9.077704627	-7.222872393	3.74E-07	6.28E-06	6.511629834
ENSG00000117054	ACADM	-1.452001519	11.39001578	-9.90991575	1.97E-09	1.19E-07	11.78397906
ENSG00000072210	ALDH3A2	-1.446298172	11.56282747	-8.183284776	5.15E-08	1.39E-06	8.508319707
ENSG00000284881	DEFB1	-1.445022558	12.17906969	-12.15541323	4.78E-11	8.95E-09	15.49013485
ENSG00000241119	UGT1A9	-1.442589718	7.320904263	-4.598753193	0.000150459	0.000684135	0.498708751
ENSG00000164466	SFXN1	-1.436877309	9.328014067	-11.34725986	1.71E-10	2.13E-08	14.22276847
ENSG00000137713	PPP2R1B	-1.434807363	9.110577993	-9.027158054	9.98E-09	3.98E-07	10.15878353
ENSG00000176387	HSD11B2	-1.422942756	9.833167406	-7.126694396	4.60E-07	7.29E-06	6.304782192
ENSG00000166347	CYB5A	-1.422668011	12.67601507	-7.785420967	1.15E-07	2.53E-06	7.696459989
ENSG00000134240	HMGCS2	-1.421606752	8.466523436	-4.436177487	0.00022238	0.000936303	0.11098769
ENSG00000162390	ACOT11	-1.420526276	7.987454678	-7.786522547	1.15E-07	2.52E-06	7.698737787
ENSG00000104267	CA2	-1.41498838	10.66474284	-4.111841972	0.000485404	0.001782137	-0.660752111
ENSG00000285250	MSRA	-1.414403411	11.69275982	-6.996022814	6.09E-07	9.06E-06	6.021781385
ENSG00000160282	FTCD	-1.408684048	8.972001383	-5.244340944	3.23E-05	0.00019657	2.032808568
ENSG00000159167	STC1	-1.405982186	9.38970991	-7.228414088	3.70E-07	6.25E-06	6.523510547
ENSG00000141232	TOB1	-1.405492952	10.30076187	-8.624839478	2.16E-08	7.18E-07	9.383961804
ENSG00000285199	CIDEB	-1.40147092	8.035505024	-7.596930434	1.70E-07	3.38E-06	7.304261883
ENSG00000197408	CYP2B6	-1.401453335	7.820357182	-4.220337281	0.000373847	0.001440384	-0.403052636
ENSG00000076555	ACACB	-1.394432252	9.288248312	-9.751622944	2.62E-09	1.49E-07	11.49996313
ENSG00000135346	CGA	-1.393387577	6.337477719	-9.491267431	4.20E-09	2.13E-07	11.0258501
ENSG00000138796	HADH	-1.389599267	11.45834779	-7.722782656	1.31E-07	2.81E-06	7.566665777
ENSG00000133401	PDZD2	-1.387377436	8.400133399	-5.515442682	1.71E-05	0.000119441	2.670310626
ENSG00000259291	ZNF710-AS1	-1.379017506	9.436436876	-6.401070673	2.25E-06	2.48E-05	4.705463676
ENSG00000262785	PKLR	-1.375593529	8.017480987	-8.251829063	4.49E-08	1.26E-06	8.645995446
ENSG00000175279	CENPS	-1.371105524	9.720813043	-10.61081657	5.82E-10	4.90E-08	13.00406045
ENSG00000102678	FGF9	-1.369655534	9.449066601	-6.805397053	9.21E-07	1.25E-05	5.604921554
ENSG00000116717	GADD45A	-1.368631899	10.3533768	-10.49979989	7.04E-10	5.75E-08	12.81481215
ENSG00000083720	OXCT1	-1.366133877	8.656406345	-7.339001459	2.93E-07	5.20E-06	6.75973382
ENSG00000178462	TUBAL3	-1.364972711	8.256113912	-6.461503427	1.97E-06	2.26E-05	4.841183614
ENSG00000198300	PEG3	-1.36463071	7.400899951	-9.13761415	8.10E-09	3.38E-07	10.36771851
ENSG00000130829	DUSP9	-1.363317272	8.031489843	-9.387439514	5.09E-09	2.37E-07	10.8343308
ENSG00000118515	SGK1	-1.36124788	11.51682654	-7.166286268	4.22E-07	6.84E-06	6.390080941
ENSG00000172482	AGXT	-1.353686005	6.227803223	-4.408279459	0.000237816	0.000987241	0.044479391
ENSG00000078114	NEBL	-1.353484724	9.530145272	-6.221232559	3.37E-06	3.39E-05	4.29902301
ENSG00000285602		-1.351485339	10.29233748	-5.320895558	2.70E-05	0.000170665	2.213369987
ENSG00000151552	QDPR	-1.347465165	11.41308112	-6.268400294	3.03E-06	3.13E-05	4.405988756
ENSG00000136943	CTSV	-1.345062597	8.342441838	-4.942365468	6.61E-05	0.000351167	1.317208005
ENSG00000175600	SUGCT	-1.33473839	8.479373621	-6.58568001	1.49E-06	1.83E-05	5.118664285
ENSG00000233237	LINC00472	-1.333262709	6.588810752	-5.313973622	2.74E-05	0.000172649	2.197060363
ENSG00000167588	GPD1	-1.330657728	9.554609201	-5.680857676	1.16E-05	8.82E-05	3.05638931
ENSG00000131781	FMO5	-1.330627785	8.099835684	-6.064163547	4.82E-06	4.46E-05	3.941012407
ENSG00000075239	ACAT1	-1.330608981	12.65710975	-6.104956746	4.39E-06	4.16E-05	4.034256942
ENSG00000167107	ACSF2	-1.328659345	9.864939421	-5.444590922	2.02E-05	0.000135697	2.504236182
ENSG00000285241	PCK2	-1.32726892	10.61035932	-4.777128601	9.81E-05	0.000485617	0.923952075
ENSG00000159423	ALDH4A1	-1.32578753	10.56007493	-6.903784471	7.44E-07	1.06E-05	5.820664826
ENSG00000113790	EHHADH	-1.324928823	9.547380645	-6.137557939	4.08E-06	3.94E-05	4.108644419
ENSG00000151726	ACSL1	-1.320812309	11.21280228	-6.947638406	6.76E-07	9.78E-06	5.916422676
ENSG00000135447	PPP1R1A	-1.320221961	7.489250962	-5.319296321	2.71E-05	0.000170984	2.209602126
ENSG00000010932	FMO1	-1.313834506	11.68296934	-3.892369956	0.000822615	0.00276959	-1.179654777
ENSG00000142494	SLC47A1	-1.313625758	11.69384372	-5.521795458	1.68E-05	0.000118178	2.685181408
ENSG00000162772	ATF3	-1.310527361	8.814363026	-2.942184244	0.007707341	0.017710119	-3.345538266
ENSG00000125144	MT1G	-1.310399153	12.76688465	-4.818962249	8.88E-05	0.000447535	1.023593886
ENSG00000143257	NR1I3	-1.306899021	5.620108988	-7.270869283	3.38E-07	5.81E-06	6.614392632
ENSG00000036530	CYP46A1	-1.297837634	7.227701336	-7.505021688	2.06E-07	3.98E-06	7.111264827
ENSG00000158296	SLC13A3	-1.293447111	10.28215453	-4.174567579	0.00041739	0.001572332	-0.511839754
ENSG00000134463	ECHDC3	-1.289176075	9.799068508	-6.483965898	1.87E-06	2.18E-05	4.891517309
ENSG00000069122	ADGRF5	-1.288889361	8.987131046	-7.713057724	1.34E-07	2.84E-06	7.546466355
ENSG00000115718	PROC	-1.283910376	8.168705976	-6.449213521	2.02E-06	2.31E-05	4.813618607
ENSG00000131910	NR0B2	-1.281140366	6.946675431	-8.629580286	2.14E-08	7.13E-07	9.39321919
ENSG00000198743	SLC5A3	-1.280767685	9.966847359	-8.713280361	1.82E-08	6.23E-07	9.556159241
ENSG00000270532	PEBP1P2	-1.27686408	11.77266178	-8.471272236	2.91E-08	9.01E-07	9.08243992
ENSG00000117009	KMO	-1.27678824	9.235041892	-2.704485941	0.013175906	0.027915939	-3.852130808
ENSG00000055163	CYFIP2	-1.275682114	11.45304281	-7.57513198	1.78E-07	3.50E-06	7.258591954
ENSG00000148584	A1CF	-1.27277336	8.600545916	-3.964157523	0.000692364	0.002399031	-1.010350419
ENSG00000183044	ABAT	-1.270387879	11.87300669	-3.476967246	0.0022166	0.006329271	-2.147431557
ENSG00000139112	GABARAPL1	-1.269921832	12.77901484	-10.92172225	3.45E-10	3.33E-08	13.52625236
ENSG00000276155	MAPT	-1.267046243	8.102006298	-7.481911739	2.17E-07	4.13E-06	7.062555852
ENSG00000126231	PROZ	-1.266593541	7.977011794	-5.910427903	6.85E-06	5.87E-05	3.587999912
ENSG00000170835	CEL	-1.264510773	6.087578724	-7.806064364	1.11E-07	2.46E-06	7.739117859
ENSG00000187193	MT1X	-1.262554942	12.67502383	-5.038994638	5.25E-05	0.000291231	1.546702903
ENSG00000157168	NRG1	-1.261373173	7.416452808	-7.600057378	1.69E-07	3.38E-06	7.310807824
ENSG00000105707	HPN	-1.257533141	9.384316729	-5.103018379	4.51E-05	0.000257121	1.698515406
ENSG00000115468	EFHD1	-1.255874948	10.74307258	-9.093491014	8.80E-09	3.61E-07	10.28445116
ENSG00000064115	TM7SF3	-1.251895855	7.577771388	-5.515643685	1.71E-05	0.000119441	2.670781192
ENSG00000140519	RHCG	-1.249016276	8.41652797	-7.542064133	1.91E-07	3.73E-06	7.189187842
ENSG00000183549	ACSM5	-1.247233533	8.355671957	-5.705503298	1.10E-05	8.43E-05	3.113703092
ENSG00000092068	SLC7A8	-1.240405649	9.564562403	-5.567821067	1.51E-05	0.000108784	2.792818672
ENSG00000186301	MST1P2	-1.237996151	9.054526214	-7.51599326	2.02E-07	3.90E-06	7.134364249
ENSG00000282800	MIR22HG	-1.234847214	10.87323591	-10.9792483	3.13E-10	3.15E-08	13.62162783
ENSG00000198203	SULT1C2	-1.23337698	10.45369286	-7.999816014	7.45E-08	1.82E-06	8.13664125
ENSG00000113924	HGD	-1.232587681	9.845509421	-6.407630348	2.22E-06	2.46E-05	4.720216645
ENSG00000225366	TDGF1P3	-1.230037782	7.856967603	-3.622823147	0.001567496	0.004771684	-1.810364582
ENSG00000174827	PDZK1	-1.228243355	11.41864776	-5.900072548	7.01E-06	5.96E-05	3.564132706
ENSG00000184905	TCEAL2	-1.227718207	8.251587978	-9.228316878	6.84E-09	2.97E-07	10.53807929
ENSG00000060762	MPC1	-1.227670944	11.46275207	-9.414509245	4.84E-09	2.32E-07	10.88439858
ENSG00000130707	ASS1	-1.225212896	13.03642902	-4.361711126	0.000266014	0.001082354	-0.066505135
ENSG00000144908	ALDH1L1	-1.22295771	9.046087748	-5.047215506	5.15E-05	0.000287392	1.566207728
ENSG00000187621	TCL6	-1.221506918	7.077327512	-6.358663015	2.48E-06	2.68E-05	4.609963314
ENSG00000187097	ENTPD5	-1.221060023	7.259769514	-5.93506298	6.47E-06	5.60E-05	3.64473493
ENSG00000037897	METTL1	-1.22104853	8.311219863	-9.904007594	1.99E-09	1.20E-07	11.77343543
ENSG00000164070	HSPA4L	-1.219049207	7.20513473	-7.730091767	1.29E-07	2.78E-06	7.581838836
ENSG00000165272	AQP3	-1.218217431	11.90781881	-7.351300755	2.85E-07	5.11E-06	6.785904295
ENSG00000158373	H2BC5	-1.218069764	8.819295448	-5.890625565	7.16E-06	6.06E-05	3.542349568
ENSG00000125255	SLC10A2	-1.217535218	8.173276328	-3.527380141	0.001966883	0.005744403	-2.031323188
ENSG00000165475	CRYL1	-1.214033922	11.22610339	-5.840062733	8.05E-06	6.62E-05	3.425606699
ENSG00000114786	ABHD14A-ACY1	-1.213399633	11.00603372	-4.188035066	0.000404077	0.001530409	-0.479840173
ENSG00000120915	EPHX2	-1.209411942	8.451147618	-4.173755281	0.000418207	0.001574963	-0.513769532
ENSG00000062096	ARSF	-1.206124464	6.627450652	-7.675163452	1.45E-07	3.01E-06	7.467633616
ENSG00000149452	SLC22A8	-1.204412369	8.465428788	-2.60185033	0.016534911	0.033819446	-4.064560821
ENSG00000025039	RRAGD	-1.201509045	9.61793733	-7.59267907	1.72E-07	3.40E-06	7.295359941
ENSG00000112499	SLC22A2	-1.200014575	9.314291418	-4.961613694	6.32E-05	0.000338815	1.362954998
ENSG00000188488	SERPINA5	-1.198848489	8.927663352	-4.989724273	5.91E-05	0.000321414	1.429737091
ENSG00000164344	KLKB1	-1.194123372	6.932495256	-7.275484836	3.35E-07	5.76E-06	6.624258369
ENSG00000213918	DNASE1	-1.193051413	6.404882393	-6.340127718	2.58E-06	2.77E-05	4.568155533
ENSG00000162413	KLHL21	-1.192999889	7.935913017	-10.85234843	3.87E-10	3.66E-08	13.41072048
ENSG00000112425	EPM2A	-1.192790473	7.535266891	-9.153705653	7.86E-09	3.30E-07	10.39802149
ENSG00000143845	ETNK2	-1.19191197	7.287593681	-5.768623751	9.49E-06	7.51E-05	3.260231084
ENSG00000133315	MACROD1	-1.19016149	8.781931442	-5.699368172	1.11E-05	8.51E-05	3.099441016
ENSG00000173599	PC	-1.189789447	7.960585789	-5.875358	7.42E-06	6.20E-05	3.50712596
ENSG00000142583	SLC2A5	-1.187422511	8.536123273	-3.287094981	0.003467604	0.009144114	-2.580451449
ENSG00000130517	PGPEP1	-1.187012423	8.643206427	-8.100178564	6.09E-08	1.55E-06	8.34053177
ENSG00000109819	PPARGC1A	-1.18143236	9.003722643	-4.946150196	6.55E-05	0.000348858	1.326204304
ENSG00000113119	TMCO6	-1.180677711	7.715358685	-4.988716106	5.92E-05	0.000321923	1.42734259
ENSG00000275993	SIK1B	-1.180614195	8.49304497	-4.21567206	0.000378069	0.001453835	-0.414145577
ENSG00000116675	DNAJC6	-1.180263331	9.173480642	-5.304367899	2.80E-05	0.000175933	2.174421618
ENSG00000088926	F11	-1.180025492	7.11098994	-9.150867665	7.90E-09	3.31E-07	10.39267958
ENSG00000103876	FAH	-1.179902905	8.886191605	-7.407246538	2.53E-07	4.68E-06	6.9046879
ENSG00000173598	NUDT4	-1.179348952	9.103504125	-5.661044366	1.22E-05	9.17E-05	3.010272671
ENSG00000006652	IFRD1	-1.178949515	8.494679901	-5.889708479	7.18E-06	6.06E-05	3.540234438
ENSG00000248487	ABHD14A	-1.177532709	8.292777023	-5.027748111	5.40E-05	0.000298376	1.520014104
ENSG00000184226	PCDH9	-1.177349457	6.737473862	-5.938476856	6.42E-06	5.58E-05	3.652592197
ENSG00000105784	RUNDC3B	-1.174277349	6.701908832	-6.121954082	4.22E-06	4.05E-05	4.07305517
ENSG00000119986	AVPI1	-1.173927381	8.102457807	-8.287974198	4.18E-08	1.20E-06	8.718336276
ENSG00000102886	GDPD3	-1.17078807	7.739272859	-6.065247671	4.81E-06	4.45E-05	3.943492836
ENSG00000137731	FXYD2	-1.169202955	11.86980911	-4.411908567	0.000235749	0.000980187	0.053130353
ENSG00000141542	RAB40B	-1.166905943	8.764393561	-8.221854451	4.77E-08	1.32E-06	8.585868631
ENSG00000144476	ACKR3	-1.165569782	9.027177315	-4.119517249	0.000476522	0.001752909	-0.642542794
ENSG00000115919	KYNU	-1.161449591	8.927142979	-3.918379033	0.00077283	0.002626558	-1.118368876
ENSG00000086991	NOX4	-1.155661428	10.7839704	-4.862627216	8.00E-05	0.000410663	1.127544806
ENSG00000164683	HEY1	-1.15553352	8.017201226	-5.838932288	8.07E-06	6.63E-05	3.42299372
ENSG00000274296	DECR2	-1.149120142	9.845934962	-7.534957684	1.94E-07	3.77E-06	7.174253095
ENSG00000006757	PNPLA4	-1.143086441	8.609280618	-5.947554821	6.29E-06	5.49E-05	3.673479849
ENSG00000138639	ARHGAP24	-1.140068177	8.995131384	-5.591574729	1.43E-05	0.000104223	2.848299272
ENSG00000138660	AP1AR	-1.139920392	6.907950283	-5.13020556	4.23E-05	0.000243995	1.762915975
ENSG00000151704	KCNJ1	-1.139548727	10.31913406	-4.232114741	0.000363397	0.001405535	-0.375043998
ENSG00000211445	GPX3	-1.138636866	13.62039455	-3.81337284	0.000994171	0.003243791	-1.365384568
ENSG00000153234	NR4A2	-1.13798223	7.308079145	-2.475307955	0.021785493	0.042764474	-4.320570486
ENSG00000050393	MCUR1	-1.137947651	10.11615952	-7.29836871	3.19E-07	5.54E-06	6.673130298
ENSG00000272414	FAM47E-STBD1	-1.136270599	7.31342264	-8.277675287	4.27E-08	1.22E-06	8.697742262
ENSG00000112294	ALDH5A1	-1.134139152	8.395133538	-3.784266519	0.001065945	0.003443364	-1.433646995
ENSG00000138030	KHK	-1.133913567	10.89619791	-4.379310169	0.000254983	0.001048047	-0.024567546
ENSG00000186106	ANKRD46	-1.124045319	9.377175024	-5.437956589	2.05E-05	0.000137204	2.488665041
ENSG00000155465	SLC7A7	-1.123702421	11.62701108	-3.168623211	0.004572844	0.011530879	-2.846709932
ENSG00000111666	CHPT1	-1.123667223	10.85320727	-6.338795593	2.59E-06	2.77E-05	4.565149259
ENSG00000167580	AQP2	-1.123025561	8.862605953	-4.121317482	0.000474462	0.001746781	-0.638271299
ENSG00000176728	TTTY14	-1.12246328	5.079387307	-2.904525194	0.008398073	0.019031151	-3.427052059
ENSG00000179094	PER1	-1.112356817	7.8239952	-10.052533	1.53E-09	9.85E-08	12.03715962
ENSG00000174156	GSTA3	-1.110745156	7.966562327	-6.567077559	1.56E-06	1.90E-05	5.077216745
ENSG00000143416	SELENBP1	-1.110235109	8.646429194	-7.571637146	1.80E-07	3.52E-06	7.251263902
ENSG00000276838	SERPINF2	-1.110225421	7.620739987	-6.5457652	1.63E-06	1.97E-05	5.029678719
ENSG00000198721	ECI2	-1.11008225	10.62271063	-4.597647257	0.000150859	0.000685018	0.496071096
ENSG00000131979	GCH1	-1.10949608	10.87010146	-4.832751469	8.59E-05	0.000435499	1.056427374
ENSG00000087076	HSD17B14	-1.10809767	7.981572415	-8.441501345	3.09E-08	9.40E-07	9.023614864
ENSG00000172594	SMPDL3A	-1.106628322	9.186071753	-4.100447196	0.000498897	0.001823626	-0.687779217
ENSG00000171365	CLCN5	-1.105695314	7.217723079	-10.73929459	4.68E-10	4.07E-08	13.22123517
ENSG00000165874	SHLD2P1	-1.105370879	11.12992351	-8.867572611	1.35E-08	4.94E-07	9.8540431
ENSG00000137960	GIPC2	-1.099892658	9.12336854	-5.211518655	3.49E-05	0.000209637	1.955276075
ENSG00000197375	SLC22A5	-1.098465595	9.41634842	-7.092766368	4.94E-07	7.72E-06	6.231520051
ENSG00000173531	MST1	-1.094715071	9.514219638	-8.164040079	5.35E-08	1.42E-06	8.469549718
ENSG00000163541	SUCLG1	-1.091642646	13.04798519	-7.393140295	2.61E-07	4.78E-06	6.874777566
ENSG00000060971	ACAA1	-1.091040484	11.35738452	-6.443104389	2.05E-06	2.33E-05	4.799909647
ENSG00000132199	ENOSF1	-1.090466433	11.4243401	-5.160467822	3.94E-05	0.000231122	1.834552034
ENSG00000095794	CREM	-1.088435436	8.916828875	-7.899014358	9.15E-08	2.14E-06	7.930467518
ENSG00000117322	CR2	-1.087138829	7.549289745	-3.069980489	0.005747317	0.01389483	-3.065754734
ENSG00000107186	MPDZ	-1.084372056	9.226314004	-7.684141135	1.42E-07	2.97E-06	7.486327951
ENSG00000282607	MGAM	-1.084333109	9.869515551	-3.241369326	0.003859372	0.010016281	-2.683605396
ENSG00000120833	SOCS2	-1.083674599	9.689691619	-7.926604796	8.65E-08	2.05E-06	7.98703794
ENSG00000137274	BPHL	-1.080877813	8.631384602	-5.051676471	5.10E-05	0.00028472	1.576790425
ENSG00000148926	ADM	-1.078989682	11.04000627	-4.671196377	0.000126455	0.000595116	0.671465705
ENSG00000034693	PEX3	-1.077943403	9.499385865	-8.345457601	3.73E-08	1.09E-06	8.833015357
ENSG00000137204	SLC22A7	-1.077655067	7.901895049	-7.117971683	4.68E-07	7.40E-06	6.285961491
ENSG00000205358	MT1H	-1.073813393	12.98541615	-4.584546584	0.00015568	0.000701878	0.464825631
ENSG00000156413	FUT6	-1.072371767	9.270921111	-5.492078126	1.80E-05	0.000124575	2.615589566
ENSG00000005882	PDK2	-1.072130489	7.698336212	-8.22777091	4.71E-08	1.31E-06	8.59774635
ENSG00000076382	SPAG5	-1.071331902	7.468231893	-4.858764252	8.07E-05	0.000413662	1.118350829
ENSG00000076864	RAP1GAP	-1.071316652	9.06097588	-4.898114646	7.35E-05	0.000383674	1.211982604
ENSG00000147155	EBP	-1.066210378	9.301640689	-11.54431547	1.25E-10	1.74E-08	14.53836629
ENSG00000116791	CRYZ	-1.065860876	11.67566748	-4.039824288	0.000577223	0.002059586	-0.831428447
ENSG00000137364	TPMT	-1.062915299	8.698105344	-8.146218383	5.55E-08	1.45E-06	8.433601208
ENSG00000134323	MYCN	-1.062098705	7.602399443	-5.265079266	3.08E-05	0.000189346	2.08176068
ENSG00000134248	LAMTOR5	-1.062020466	12.5791086	-5.512214503	1.72E-05	0.000120093	2.662752722
ENSG00000198130	HIBCH	-1.060058273	11.23617421	-6.703359897	1.15E-06	1.48E-05	5.379861836
ENSG00000285221	CPNE6	-1.060016751	8.053670791	-4.754150557	0.000103662	0.000506476	0.869203253
ENSG00000077585	GPR137B	-1.058759959	10.13388569	-6.418715192	2.16E-06	2.42E-05	4.745135175
ENSG00000101463	SYNDIG1	-1.05844564	7.754430238	-4.928187692	6.84E-05	0.000360514	1.283502371
ENSG00000171130	ATP6V0E2	-1.057428785	9.564654172	-6.54006223	1.65E-06	1.99E-05	5.016948524
ENSG00000284512		-1.054208434	10.45345664	-7.69508717	1.39E-07	2.93E-06	7.509106092
ENSG00000164850	GPER1	-1.053463197	8.002134013	-6.122668658	4.22E-06	4.04E-05	4.074685566
ENSG00000285243	SLC39A4	-1.052141032	9.086623906	-6.645331888	1.31E-06	1.65E-05	5.251282276
ENSG00000148218	ALAD	-1.050504545	9.148770754	-5.024223516	5.44E-05	0.000300139	1.51164875
ENSG00000133135	RNF128	-1.049606987	10.93362848	-5.574957428	1.49E-05	0.000107467	2.809491934
ENSG00000103067	ESRP2	-1.049382047	8.225595362	-11.18818096	2.22E-10	2.50E-08	13.96481245
ENSG00000137563	GGH	-1.048451669	11.19343284	-3.912347615	0.000784102	0.002655373	-1.132586526
ENSG00000186153	WWOX	-1.047432648	10.18952312	-10.05838916	1.52E-09	9.80E-08	12.04750124
ENSG00000224916	APOC4-APOC2	-1.0463782	7.591267233	-7.540458365	1.92E-07	3.74E-06	7.185813801
ENSG00000176171	BNIP3	-1.046355507	11.61471906	-4.851623135	8.21E-05	0.000419979	1.101353486
ENSG00000101425	BPI	-1.042757675	6.784644905	-6.66089935	1.26E-06	1.60E-05	5.28581858
ENSG00000066583	ISOC1	-1.041307943	9.201114522	-5.31703101	2.72E-05	0.000171592	2.204264665
ENSG00000168065	SLC22A11	-1.036261491	8.596464202	-3.792114388	0.001046103	0.003388247	-1.415251042
ENSG00000184434	LRRC19	-1.033323501	8.90363513	-3.986244283	0.000656576	0.002296863	-0.958170602
ENSG00000065154	OAT	-1.032814848	12.32537876	-6.09090766	4.53E-06	4.27E-05	4.002164339
ENSG00000103121	CMC2	-1.032706002	10.41047222	-7.381075421	2.68E-07	4.87E-06	6.849174304
ENSG00000160202	CRYAA	-1.032692668	7.222473093	-3.54501244	0.001886237	0.005553967	-1.990611952
ENSG00000198221	AFDN-DT	-1.030748371	5.63701924	-5.856543773	7.75E-06	6.43E-05	3.463687479
ENSG00000102109	PCSK1N	-1.028231242	8.557281581	-4.923640035	6.91E-05	0.000362863	1.272689307
ENSG00000166833	NAV2	-1.02655418	7.607593787	-6.510271736	1.77E-06	2.07E-05	4.950385053
ENSG00000283447	NDUFS1	-1.021538117	9.470454649	-5.885126885	7.25E-06	6.11E-05	3.529666358
ENSG00000119471	HSDL2	-1.020949628	10.78601081	-7.393787829	2.61E-07	4.78E-06	6.876151162
ENSG00000197635	DPP4	-1.016799336	10.10757929	-6.222126449	3.37E-06	3.39E-05	4.301052526
ENSG00000101049	SGK2	-1.016564015	9.162796132	-7.162766833	4.26E-07	6.87E-06	6.382506948
ENSG00000148671	ADIRF	-1.015030093	7.9716586	-4.54388846	0.000171649	0.000759722	0.367852631
ENSG00000089220	PEBP1	-1.014893812	13.10941944	-8.995408109	1.06E-08	4.15E-07	10.09842594
ENSG00000285815	GET1-SH3BGR	-1.013868425	6.320292917	-9.524636368	3.96E-09	2.06E-07	11.08710428
ENSG00000232859	LYRM9	-1.011203178	8.64816321	-6.35227742	2.51E-06	2.71E-05	4.595564703
ENSG00000171174	RBKS	-1.010174065	9.903758418	-9.706531115	2.84E-09	1.58E-07	11.41847362
ENSG00000096654	ZNF184	-1.009510925	7.560811405	-9.327251589	5.69E-09	2.58E-07	10.72266477
ENSG00000120053	GOT1	-1.007410914	9.755798319	-5.173209479	3.82E-05	0.000225448	1.864697902
ENSG00000281500	SLC37A4	-1.007163626	10.4986638	-5.552850938	1.57E-05	0.000111802	2.757828589
ENSG00000204789	ZNF204P	-1.004806454	7.014459088	-6.168711162	3.80E-06	3.74E-05	4.179617297
ENSG00000183747	ACSM2A	-1.001607832	10.51293425	-3.156221123	0.004706615	0.011816703	-2.874387912
