# Supplementary material for: In Silico Prediction of Hub Genes Involved in Diabetic Kidney and COVID-19 Related Disease by Differential Gene Expression and Interactome Analysis
Source: Genes (Basel). 2022 Dec 19;13(12):2412. doi: 10.3390/genes13122412 (PMC9778100; doi:10.3390/genes13122412)
Supplement: Supplementary file 1 [file genes-13-02412-s001.zip › supplementary materials/Table S2.xlsx]

## Sheet: enrichGO_gene_up
	ID	Description	GeneRatio	BgRatio	pvalue	p.adjust	qvalue	geneID	Count
GO:0070661	GO:0070661	leukocyte proliferation	62/570	404/21081	4.77713e-29	2.26914e-25	1.57846e-25	ENSG00000172724/ENSG00000121807/ENSG00000274233/ENSG00000135046/ENSG00000081237/ENSG00000103490/ENSG00000006128/ENSG00000228163/ENSG00000163563/ENSG00000120885/ENSG00000128340/ENSG00000228080/ENSG00000236693/ENSG00000011600/ENSG00000102879/ENSG00000170476/ENSG00000254087/ENSG00000206306/ENSG00000288185/ENSG00000105205/ENSG00000155659/ENSG00000134516/ENSG00000196839/ENSG00000004468/ENSG00000072694…	62
GO:0007159	GO:0007159	leukocyte cell-cell adhesion	65/570	465/21081	5.0989e-28	1.21099e-24	8.42392e-25	ENSG00000275565/ENSG00000172724/ENSG00000121807/ENSG00000026508/ENSG00000274233/ENSG00000135046/ENSG00000081237/ENSG00000103490/ENSG00000168329/ENSG00000160255/ENSG00000228163/ENSG00000188404/ENSG00000128340/ENSG00000228080/ENSG00000236693/ENSG00000124766/ENSG00000102879/ENSG00000254087/ENSG00000159216/ENSG00000182866/ENSG00000206306/ENSG00000100097/ENSG00000108691/ENSG00000288185/ENSG00000155659…	65
GO:0070663	GO:0070663	regulation of leukocyte proliferation	55/570	330/21081	1.09532e-27	1.73425e-24	1.20638e-24	ENSG00000172724/ENSG00000121807/ENSG00000274233/ENSG00000135046/ENSG00000081237/ENSG00000103490/ENSG00000006128/ENSG00000228163/ENSG00000163563/ENSG00000128340/ENSG00000228080/ENSG00000236693/ENSG00000011600/ENSG00000102879/ENSG00000170476/ENSG00000254087/ENSG00000206306/ENSG00000288185/ENSG00000105205/ENSG00000155659/ENSG00000196839/ENSG00000004468/ENSG00000072694/ENSG00000081189/ENSG00000130303…	55
GO:0002460	GO:0002460	adaptive immune response based on somatic recombination of immune receptors built from immunoglobulin superfamily domains	61/570	458/21081	3.48034e-25	3.88482e-22	2.70237e-22	ENSG00000211677/ENSG00000125730/ENSG00000211592/ENSG00000172724/ENSG00000121807/ENSG00000173369/ENSG00000182326/ENSG00000135046/ENSG00000081237/ENSG00000173372/ENSG00000120885/ENSG00000231939/ENSG00000228080/ENSG00000288512/ENSG00000278196/ENSG00000206306/ENSG00000288185/ENSG00000149131/ENSG00000105205/ENSG00000206237/ENSG00000158869/ENSG00000127951/ENSG00000196839/ENSG00000153563/ENSG00000072694…	61
GO:1903037	GO:1903037	regulation of leukocyte cell-cell adhesion	59/570	429/21081	4.08929e-25	3.88482e-22	2.70237e-22	ENSG00000275565/ENSG00000172724/ENSG00000121807/ENSG00000026508/ENSG00000274233/ENSG00000135046/ENSG00000081237/ENSG00000103490/ENSG00000160255/ENSG00000228163/ENSG00000228080/ENSG00000236693/ENSG00000124766/ENSG00000102879/ENSG00000254087/ENSG00000159216/ENSG00000182866/ENSG00000206306/ENSG00000100097/ENSG00000108691/ENSG00000288185/ENSG00000155659/ENSG00000127951/ENSG00000196839/ENSG00000072694…	59
GO:0046651	GO:0046651	lymphocyte proliferation	55/570	372/21081	4.99537e-25	3.95467e-22	2.75096e-22	ENSG00000172724/ENSG00000121807/ENSG00000274233/ENSG00000135046/ENSG00000081237/ENSG00000103490/ENSG00000006128/ENSG00000228163/ENSG00000163563/ENSG00000128340/ENSG00000228080/ENSG00000236693/ENSG00000011600/ENSG00000102879/ENSG00000170476/ENSG00000254087/ENSG00000206306/ENSG00000288185/ENSG00000105205/ENSG00000155659/ENSG00000134516/ENSG00000196839/ENSG00000004468/ENSG00000072694/ENSG00000081189…	55
GO:0032943	GO:0032943	mononuclear cell proliferation	55/570	375/21081	7.47651e-25	5.07335e-22	3.52914e-22	ENSG00000172724/ENSG00000121807/ENSG00000274233/ENSG00000135046/ENSG00000081237/ENSG00000103490/ENSG00000006128/ENSG00000228163/ENSG00000163563/ENSG00000128340/ENSG00000228080/ENSG00000236693/ENSG00000011600/ENSG00000102879/ENSG00000170476/ENSG00000254087/ENSG00000206306/ENSG00000288185/ENSG00000105205/ENSG00000155659/ENSG00000134516/ENSG00000196839/ENSG00000004468/ENSG00000072694/ENSG00000081189…	55
GO:0050670	GO:0050670	regulation of lymphocyte proliferation	50/570	307/21081	8.92198e-25	5.29742e-22	3.68501e-22	ENSG00000172724/ENSG00000121807/ENSG00000274233/ENSG00000135046/ENSG00000081237/ENSG00000103490/ENSG00000006128/ENSG00000228163/ENSG00000163563/ENSG00000128340/ENSG00000228080/ENSG00000236693/ENSG00000011600/ENSG00000102879/ENSG00000170476/ENSG00000254087/ENSG00000206306/ENSG00000288185/ENSG00000105205/ENSG00000155659/ENSG00000196839/ENSG00000004468/ENSG00000072694/ENSG00000081189/ENSG00000206493…	50
GO:0032944	GO:0032944	regulation of mononuclear cell proliferation	50/570	309/21081	1.20931e-24	6.38245e-22	4.43978e-22	ENSG00000172724/ENSG00000121807/ENSG00000274233/ENSG00000135046/ENSG00000081237/ENSG00000103490/ENSG00000006128/ENSG00000228163/ENSG00000163563/ENSG00000128340/ENSG00000228080/ENSG00000236693/ENSG00000011600/ENSG00000102879/ENSG00000170476/ENSG00000254087/ENSG00000206306/ENSG00000288185/ENSG00000105205/ENSG00000155659/ENSG00000196839/ENSG00000004468/ENSG00000072694/ENSG00000081189/ENSG00000206493…	50
GO:0030198	GO:0030198	extracellular matrix organization	59/570	442/21081	1.96778e-24	9.34697e-22	6.50197e-22	ENSG00000137673/ENSG00000038427/ENSG00000168542/ENSG00000041982/ENSG00000133110/ENSG00000102265/ENSG00000026508/ENSG00000204291/ENSG00000163359/ENSG00000130508/ENSG00000164692/ENSG00000160255/ENSG00000115414/ENSG00000137573/ENSG00000113140/ENSG00000139329/ENSG00000166147/ENSG00000182718/ENSG00000120708/ENSG00000187498/ENSG00000110799/ENSG00000163131/ENSG00000175899/ENSG00000169896/ENSG00000058085…	59
GO:0043062	GO:0043062	extracellular structure organization	59/570	443/21081	2.21505e-24	9.56498e-22	6.65362e-22	ENSG00000137673/ENSG00000038427/ENSG00000168542/ENSG00000041982/ENSG00000133110/ENSG00000102265/ENSG00000026508/ENSG00000204291/ENSG00000163359/ENSG00000130508/ENSG00000164692/ENSG00000160255/ENSG00000115414/ENSG00000137573/ENSG00000113140/ENSG00000139329/ENSG00000166147/ENSG00000182718/ENSG00000120708/ENSG00000187498/ENSG00000110799/ENSG00000163131/ENSG00000175899/ENSG00000169896/ENSG00000058085…	59
GO:0050863	GO:0050863	regulation of T cell activation	57/570	430/21081	1.77569e-23	7.02876e-21	4.88937e-21	ENSG00000172724/ENSG00000121807/ENSG00000274233/ENSG00000135046/ENSG00000081237/ENSG00000103490/ENSG00000228163/ENSG00000128340/ENSG00000228080/ENSG00000236693/ENSG00000124766/ENSG00000102879/ENSG00000116824/ENSG00000254087/ENSG00000159216/ENSG00000182866/ENSG00000206306/ENSG00000100097/ENSG00000108691/ENSG00000288185/ENSG00000105205/ENSG00000155659/ENSG00000127951/ENSG00000196839/ENSG00000072694…	57
GO:0002696	GO:0002696	positive regulation of leukocyte activation	59/570	474/21081	7.37335e-23	2.69411e-20	1.87408e-20	ENSG00000211677/ENSG00000211592/ENSG00000172724/ENSG00000121807/ENSG00000274233/ENSG00000135046/ENSG00000081237/ENSG00000103490/ENSG00000160255/ENSG00000006128/ENSG00000228163/ENSG00000236693/ENSG00000011600/ENSG00000124766/ENSG00000102879/ENSG00000116824/ENSG00000167601/ENSG00000254087/ENSG00000159216/ENSG00000182866/ENSG00000100097/ENSG00000169896/ENSG00000108691/ENSG00000288185/ENSG00000158869…	59
GO:0050867	GO:0050867	positive regulation of cell activation	60/570	497/21081	1.52091e-22	5.16024e-20	3.58958e-20	ENSG00000211677/ENSG00000211592/ENSG00000172724/ENSG00000121807/ENSG00000274233/ENSG00000135046/ENSG00000081237/ENSG00000103490/ENSG00000160255/ENSG00000006128/ENSG00000228163/ENSG00000236693/ENSG00000011600/ENSG00000124766/ENSG00000102879/ENSG00000116824/ENSG00000167601/ENSG00000254087/ENSG00000159216/ENSG00000182866/ENSG00000100097/ENSG00000169896/ENSG00000108691/ENSG00000288185/ENSG00000158869…	60
GO:0006959	GO:0006959	humoral immune response	57/570	451/21081	1.93744e-22	6.13521e-20	4.2678e-20	ENSG00000012223/ENSG00000211677/ENSG00000132465/ENSG00000124875/ENSG00000090382/ENSG00000125730/ENSG00000275565/ENSG00000211592/ENSG00000110777/ENSG00000121807/ENSG00000138755/ENSG00000173369/ENSG00000182326/ENSG00000081237/ENSG00000173372/ENSG00000242335/ENSG00000120885/ENSG00000101443/ENSG00000231939/ENSG00000228080/ENSG00000169413/ENSG00000124107/ENSG00000169245/ENSG00000288512/ENSG00000278196…	57
GO:1903039	GO:1903039	positive regulation of leukocyte cell-cell adhesion	46/570	313/21081	5.62423e-21	1.66969e-18	1.16148e-18	ENSG00000275565/ENSG00000172724/ENSG00000121807/ENSG00000026508/ENSG00000274233/ENSG00000135046/ENSG00000081237/ENSG00000103490/ENSG00000160255/ENSG00000228163/ENSG00000236693/ENSG00000124766/ENSG00000102879/ENSG00000254087/ENSG00000159216/ENSG00000182866/ENSG00000100097/ENSG00000108691/ENSG00000288185/ENSG00000196839/ENSG00000115232/ENSG00000206493/ENSG00000125266/ENSG00000105974/ENSG00000168685…	46
GO:0051251	GO:0051251	positive regulation of lymphocyte activation	53/570	423/21081	9.44397e-21	2.63876e-18	1.83558e-18	ENSG00000211677/ENSG00000211592/ENSG00000172724/ENSG00000121807/ENSG00000274233/ENSG00000135046/ENSG00000081237/ENSG00000103490/ENSG00000006128/ENSG00000228163/ENSG00000236693/ENSG00000011600/ENSG00000124766/ENSG00000102879/ENSG00000167601/ENSG00000254087/ENSG00000159216/ENSG00000182866/ENSG00000100097/ENSG00000108691/ENSG00000288185/ENSG00000172243/ENSG00000196839/ENSG00000004468/ENSG00000081189…	53
GO:0060326	GO:0060326	cell chemotaxis	49/570	362/21081	1.05562e-20	2.78567e-18	1.93778e-18	ENSG00000124875/ENSG00000275565/ENSG00000172724/ENSG00000121807/ENSG00000138755/ENSG00000274233/ENSG00000135046/ENSG00000168329/ENSG00000160255/ENSG00000128340/ENSG00000102879/ENSG00000121966/ENSG00000169245/ENSG00000254087/ENSG00000099250/ENSG00000108691/ENSG00000163739/ENSG00000125245/ENSG00000158869/ENSG00000169429/ENSG00000134853/ENSG00000196639/ENSG00000217555/ENSG00000182578/ENSG00000092969…	49
GO:0034341	GO:0034341	response to interferon-gamma	47/570	337/21081	1.91627e-20	4.79066e-18	3.3325e-18	ENSG00000172724/ENSG00000026025/ENSG00000026508/ENSG00000274233/ENSG00000257473/ENSG00000236418/ENSG00000137752/ENSG00000228163/ENSG00000230463/ENSG00000231939/ENSG00000228080/ENSG00000236693/ENSG00000132274/ENSG00000162645/ENSG00000260314/ENSG00000206306/ENSG00000185201/ENSG00000108691/ENSG00000185885/ENSG00000206237/ENSG00000140968/ENSG00000142089/ENSG00000130303/ENSG00000206493/ENSG00000234487…	47
GO:0022409	GO:0022409	positive regulation of cell-cell adhesion	48/570	369/21081	1.43972e-19	3.41934e-17	2.37857e-17	ENSG00000275565/ENSG00000172724/ENSG00000121807/ENSG00000026508/ENSG00000274233/ENSG00000135046/ENSG00000081237/ENSG00000103490/ENSG00000160255/ENSG00000228163/ENSG00000236693/ENSG00000124766/ENSG00000102879/ENSG00000254087/ENSG00000159216/ENSG00000182866/ENSG00000100097/ENSG00000108691/ENSG00000288185/ENSG00000196839/ENSG00000115232/ENSG00000206493/ENSG00000125266/ENSG00000105974/ENSG00000168685…	48
GO:0030595	GO:0030595	leukocyte chemotaxis	41/570	272/21081	3.15854e-19	7.14431e-17	4.96975e-17	ENSG00000124875/ENSG00000275565/ENSG00000172724/ENSG00000121807/ENSG00000138755/ENSG00000274233/ENSG00000135046/ENSG00000160255/ENSG00000128340/ENSG00000102879/ENSG00000121966/ENSG00000169245/ENSG00000254087/ENSG00000108691/ENSG00000163739/ENSG00000125245/ENSG00000158869/ENSG00000169429/ENSG00000196639/ENSG00000217555/ENSG00000182578/ENSG00000092969/ENSG00000105894/ENSG00000169508/ENSG00000171860…	41
GO:0009615	GO:0009615	response to virus	49/570	399/21081	6.88798e-19	1.48718e-16	1.03452e-16	ENSG00000110777/ENSG00000172724/ENSG00000138755/ENSG00000274233/ENSG00000239713/ENSG00000081237/ENSG00000103490/ENSG00000163565/ENSG00000120885/ENSG00000172183/ENSG00000169413/ENSG00000132274/ENSG00000196664/ENSG00000121966/ENSG00000137965/ENSG00000169245/ENSG00000148346/ENSG00000185201/ENSG00000159674/ENSG00000137959/ENSG00000185885/ENSG00000157601/ENSG00000107796/ENSG00000127951/ENSG00000023445…	49
GO:0071346	GO:0071346	cellular response to interferon-gamma	43/570	311/21081	1.19033e-18	2.45829e-16	1.71004e-16	ENSG00000172724/ENSG00000026025/ENSG00000026508/ENSG00000274233/ENSG00000257473/ENSG00000236418/ENSG00000137752/ENSG00000228163/ENSG00000230463/ENSG00000231939/ENSG00000228080/ENSG00000236693/ENSG00000132274/ENSG00000162645/ENSG00000260314/ENSG00000206306/ENSG00000108691/ENSG00000206237/ENSG00000140968/ENSG00000206493/ENSG00000234487/ENSG00000206450/ENSG00000123609/ENSG00000125347/ENSG00000117228…	43
GO:0050870	GO:0050870	positive regulation of T cell activation	41/570	283/21081	1.38771e-18	2.74651e-16	1.91054e-16	ENSG00000172724/ENSG00000121807/ENSG00000274233/ENSG00000135046/ENSG00000081237/ENSG00000103490/ENSG00000228163/ENSG00000236693/ENSG00000124766/ENSG00000102879/ENSG00000254087/ENSG00000159216/ENSG00000182866/ENSG00000100097/ENSG00000108691/ENSG00000288185/ENSG00000196839/ENSG00000206493/ENSG00000125266/ENSG00000105974/ENSG00000168685/ENSG00000276051/ENSG00000242386/ENSG00000134258/ENSG00000162692…	41
GO:0097529	GO:0097529	myeloid leukocyte migration	39/570	261/21081	3.28169e-18	6.23521e-16	4.33736e-16	ENSG00000124875/ENSG00000172724/ENSG00000121807/ENSG00000138755/ENSG00000274233/ENSG00000135046/ENSG00000168329/ENSG00000160255/ENSG00000128340/ENSG00000169245/ENSG00000254087/ENSG00000108691/ENSG00000163739/ENSG00000158869/ENSG00000169429/ENSG00000196639/ENSG00000261371/ENSG00000217555/ENSG00000182578/ENSG00000092969/ENSG00000171860/ENSG00000143546/ENSG00000156234/ENSG00000165025/ENSG00000136999…	39
GO:0006909	GO:0006909	phagocytosis	48/570	408/21081	9.31628e-18	1.70201e-15	1.18396e-15	ENSG00000211677/ENSG00000125730/ENSG00000211592/ENSG00000121807/ENSG00000135046/ENSG00000081237/ENSG00000103490/ENSG00000160255/ENSG00000128340/ENSG00000011600/ENSG00000102879/ENSG00000167601/ENSG00000198959/ENSG00000278196/ENSG00000254087/ENSG00000170458/ENSG00000159674/ENSG00000169896/ENSG00000108691/ENSG00000241399/ENSG00000085265/ENSG00000134516/ENSG00000158869/ENSG00000140968/ENSG00000172243…	48
GO:0030098	GO:0030098	lymphocyte differentiation	46/570	398/21081	9.22906e-17	1.62363e-14	1.12944e-14	ENSG00000110777/ENSG00000172724/ENSG00000121807/ENSG00000135046/ENSG00000081237/ENSG00000124766/ENSG00000116824/ENSG00000167286/ENSG00000167601/ENSG00000159216/ENSG00000182866/ENSG00000100097/ENSG00000125245/ENSG00000134516/ENSG00000158869/ENSG00000127951/ENSG00000196839/ENSG00000122641/ENSG00000153563/ENSG00000072694/ENSG00000115232/ENSG00000110719/ENSG00000048052/ENSG00000125347/ENSG00000168685…	46
GO:0071621	GO:0071621	granulocyte chemotaxis	28/570	142/21081	1.2719e-16	2.12007e-14	1.47477e-14	ENSG00000124875/ENSG00000172724/ENSG00000138755/ENSG00000274233/ENSG00000135046/ENSG00000160255/ENSG00000128340/ENSG00000169245/ENSG00000108691/ENSG00000163739/ENSG00000158869/ENSG00000169429/ENSG00000196639/ENSG00000217555/ENSG00000182578/ENSG00000092969/ENSG00000171860/ENSG00000143546/ENSG00000156234/ENSG00000165025/ENSG00000019582/ENSG00000143185/ENSG00000141968/ENSG00000288411/ENSG00000154639…	28
GO:0097530	GO:0097530	granulocyte migration	30/570	166/21081	1.29436e-16	2.12007e-14	1.47477e-14	ENSG00000124875/ENSG00000172724/ENSG00000138755/ENSG00000274233/ENSG00000135046/ENSG00000160255/ENSG00000128340/ENSG00000169245/ENSG00000108691/ENSG00000163739/ENSG00000158869/ENSG00000169429/ENSG00000196639/ENSG00000261371/ENSG00000217555/ENSG00000182578/ENSG00000092969/ENSG00000171860/ENSG00000143546/ENSG00000156234/ENSG00000165025/ENSG00000019582/ENSG00000143185/ENSG00000141968/ENSG00000288411…	30
GO:0002237	GO:0002237	response to molecule of bacterial origin	47/570	424/21081	2.18812e-16	3.35277e-14	2.33226e-14	ENSG00000012223/ENSG00000124875/ENSG00000138755/ENSG00000026025/ENSG00000154589/ENSG00000274233/ENSG00000103490/ENSG00000168329/ENSG00000100368/ENSG00000110324/ENSG00000137752/ENSG00000006128/ENSG00000124107/ENSG00000167601/ENSG00000113140/ENSG00000169245/ENSG00000254087/ENSG00000170458/ENSG00000260314/ENSG00000148346/ENSG00000159674/ENSG00000112799/ENSG00000108691/ENSG00000163739/ENSG00000140968…	47
GO:0050851	GO:0050851	antigen receptor-mediated signaling pathway	47/570	424/21081	2.18812e-16	3.35277e-14	2.33226e-14	ENSG00000211677/ENSG00000211592/ENSG00000081237/ENSG00000257473/ENSG00000243958/ENSG00000236418/ENSG00000228163/ENSG00000163563/ENSG00000230463/ENSG00000231939/ENSG00000228080/ENSG00000236693/ENSG00000167286/ENSG00000166501/ENSG00000254087/ENSG00000159216/ENSG00000182866/ENSG00000206306/ENSG00000206237/ENSG00000230669/ENSG00000196839/ENSG00000004468/ENSG00000072694/ENSG00000081189/ENSG00000277734…	47
GO:0032496	GO:0032496	response to lipopolysaccharide	45/570	396/21081	3.84205e-16	5.70304e-14	3.96717e-14	ENSG00000012223/ENSG00000124875/ENSG00000138755/ENSG00000026025/ENSG00000154589/ENSG00000274233/ENSG00000103490/ENSG00000168329/ENSG00000100368/ENSG00000110324/ENSG00000137752/ENSG00000006128/ENSG00000124107/ENSG00000167601/ENSG00000113140/ENSG00000169245/ENSG00000254087/ENSG00000170458/ENSG00000260314/ENSG00000148346/ENSG00000159674/ENSG00000112799/ENSG00000108691/ENSG00000163739/ENSG00000140968…	45
GO:0042098	GO:0042098	T cell proliferation	37/570	273/21081	6.31194e-16	9.08537e-14	6.32e-14	ENSG00000172724/ENSG00000121807/ENSG00000274233/ENSG00000135046/ENSG00000081237/ENSG00000103490/ENSG00000228163/ENSG00000128340/ENSG00000228080/ENSG00000236693/ENSG00000102879/ENSG00000206306/ENSG00000288185/ENSG00000105205/ENSG00000155659/ENSG00000134516/ENSG00000206493/ENSG00000125347/ENSG00000276051/ENSG00000242386/ENSG00000134258/ENSG00000162692/ENSG00000165025/ENSG00000109943/ENSG00000090659…	37
GO:0042129	GO:0042129	regulation of T cell proliferation	35/570	245/21081	7.57209e-16	1.05787e-13	7.35876e-14	ENSG00000172724/ENSG00000121807/ENSG00000274233/ENSG00000135046/ENSG00000081237/ENSG00000103490/ENSG00000228163/ENSG00000128340/ENSG00000228080/ENSG00000236693/ENSG00000102879/ENSG00000206306/ENSG00000288185/ENSG00000105205/ENSG00000155659/ENSG00000206493/ENSG00000125347/ENSG00000276051/ENSG00000242386/ENSG00000134258/ENSG00000162692/ENSG00000165025/ENSG00000109943/ENSG00000090659/ENSG00000136235…	35
GO:0070665	GO:0070665	positive regulation of leukocyte proliferation	32/570	204/21081	8.78323e-16	1.19201e-13	8.2919e-14	ENSG00000172724/ENSG00000121807/ENSG00000274233/ENSG00000135046/ENSG00000081237/ENSG00000103490/ENSG00000006128/ENSG00000228163/ENSG00000236693/ENSG00000102879/ENSG00000254087/ENSG00000288185/ENSG00000196839/ENSG00000004468/ENSG00000081189/ENSG00000130303/ENSG00000206493/ENSG00000182578/ENSG00000169508/ENSG00000242386/ENSG00000134258/ENSG00000162692/ENSG00000165025/ENSG00000090659/ENSG00000019582…	32
GO:0030593	GO:0030593	neutrophil chemotaxis	25/570	118/21081	9.38501e-16	1.2383e-13	8.6139e-14	ENSG00000124875/ENSG00000172724/ENSG00000138755/ENSG00000274233/ENSG00000160255/ENSG00000128340/ENSG00000169245/ENSG00000108691/ENSG00000163739/ENSG00000158869/ENSG00000169429/ENSG00000217555/ENSG00000092969/ENSG00000171860/ENSG00000143546/ENSG00000156234/ENSG00000165025/ENSG00000019582/ENSG00000143185/ENSG00000141968/ENSG00000288411/ENSG00000154639/ENSG00000115009/ENSG00000108700/ENSG00000126353	25
GO:0042113	GO:0042113	B cell activation	40/570	325/21081	1.17638e-15	1.51021e-13	1.05054e-13	ENSG00000211677/ENSG00000211592/ENSG00000110777/ENSG00000081237/ENSG00000163563/ENSG00000011600/ENSG00000170476/ENSG00000166501/ENSG00000254087/ENSG00000100097/ENSG00000288185/ENSG00000155307/ENSG00000196839/ENSG00000122641/ENSG00000004468/ENSG00000072694/ENSG00000081189/ENSG00000115232/ENSG00000130303/ENSG00000110719/ENSG00000048052/ENSG00000168685/ENSG00000169508/ENSG00000162692/ENSG00000165025…	40
GO:0006898	GO:0006898	receptor-mediated endocytosis	42/570	358/21081	1.24094e-15	1.55118e-13	1.07904e-13	ENSG00000211677/ENSG00000132465/ENSG00000125730/ENSG00000211592/ENSG00000172724/ENSG00000177575/ENSG00000160255/ENSG00000120885/ENSG00000135914/ENSG00000113140/ENSG00000182718/ENSG00000278196/ENSG00000170458/ENSG00000260314/ENSG00000169896/ENSG00000157601/ENSG00000158869/ENSG00000169429/ENSG00000072694/ENSG00000115232/ENSG00000125266/ENSG00000211598/ENSG00000105974/ENSG00000038945/ENSG00000211659…	42
GO:0002819	GO:0002819	regulation of adaptive immune response	34/570	235/21081	1.34072e-15	1.63293e-13	1.1359e-13	ENSG00000125730/ENSG00000172724/ENSG00000121807/ENSG00000135046/ENSG00000081237/ENSG00000103490/ENSG00000117091/ENSG00000288185/ENSG00000105205/ENSG00000155307/ENSG00000158869/ENSG00000196839/ENSG00000072694/ENSG00000081189/ENSG00000158481/ENSG00000206493/ENSG00000234487/ENSG00000206450/ENSG00000125347/ENSG00000168685/ENSG00000276051/ENSG00000276561/ENSG00000121281/ENSG00000172175/ENSG00000137033…	34
GO:0051607	GO:0051607	defense response to virus	38/570	298/21081	1.93553e-15	2.29845e-13	1.59885e-13	ENSG00000138755/ENSG00000239713/ENSG00000081237/ENSG00000103490/ENSG00000163565/ENSG00000172183/ENSG00000169413/ENSG00000132274/ENSG00000196664/ENSG00000169245/ENSG00000185201/ENSG00000159674/ENSG00000137959/ENSG00000185885/ENSG00000157601/ENSG00000127951/ENSG00000023445/ENSG00000142089/ENSG00000275214/ENSG00000130303/ENSG00000188313/ENSG00000187608/ENSG00000101347/ENSG00000125347/ENSG00000117228…	38
GO:0060333	GO:0060333	interferon-gamma-mediated signaling pathway	31/570	199/21081	3.04155e-15	3.52374e-13	2.4512e-13	ENSG00000026508/ENSG00000257473/ENSG00000236418/ENSG00000228163/ENSG00000230463/ENSG00000231939/ENSG00000228080/ENSG00000236693/ENSG00000132274/ENSG00000162645/ENSG00000206306/ENSG00000206237/ENSG00000140968/ENSG00000206493/ENSG00000234487/ENSG00000206450/ENSG00000123609/ENSG00000125347/ENSG00000117228/ENSG00000179344/ENSG00000276051/ENSG00000162692/ENSG00000276561/ENSG00000162434/ENSG00000101336…	31
GO:1990266	GO:1990266	neutrophil migration	26/570	138/21081	5.00834e-15	5.6642e-13	3.94015e-13	ENSG00000124875/ENSG00000172724/ENSG00000138755/ENSG00000274233/ENSG00000160255/ENSG00000128340/ENSG00000169245/ENSG00000108691/ENSG00000163739/ENSG00000158869/ENSG00000169429/ENSG00000261371/ENSG00000217555/ENSG00000092969/ENSG00000171860/ENSG00000143546/ENSG00000156234/ENSG00000165025/ENSG00000019582/ENSG00000143185/ENSG00000141968/ENSG00000288411/ENSG00000154639/ENSG00000115009/ENSG00000108700…	26
GO:0030217	GO:0030217	T cell differentiation	36/570	279/21081	7.47815e-15	8.26074e-13	5.74636e-13	ENSG00000172724/ENSG00000121807/ENSG00000135046/ENSG00000081237/ENSG00000124766/ENSG00000116824/ENSG00000167286/ENSG00000159216/ENSG00000182866/ENSG00000125245/ENSG00000134516/ENSG00000158869/ENSG00000127951/ENSG00000196839/ENSG00000153563/ENSG00000110719/ENSG00000125347/ENSG00000168685/ENSG00000169508/ENSG00000204103/ENSG00000276051/ENSG00000165025/ENSG00000139193/ENSG00000109943/ENSG00000172175…	36
GO:1902105	GO:1902105	regulation of leukocyte differentiation	40/570	346/21081	9.95715e-15	1.07492e-12	7.47739e-13	ENSG00000012223/ENSG00000172724/ENSG00000121807/ENSG00000185862/ENSG00000135046/ENSG00000081237/ENSG00000180353/ENSG00000228080/ENSG00000011600/ENSG00000124766/ENSG00000116824/ENSG00000167601/ENSG00000101265/ENSG00000166147/ENSG00000254087/ENSG00000159216/ENSG00000206306/ENSG00000127951/ENSG00000196839/ENSG00000122641/ENSG00000072694/ENSG00000206450/ENSG00000125347/ENSG00000168685/ENSG00000204103…	40
GO:0060337	GO:0060337	type I interferon signaling pathway	26/570	143/21081	1.2235e-14	1.26339e-12	8.78846e-13	ENSG00000172183/ENSG00000162645/ENSG00000185201/ENSG00000185885/ENSG00000230669/ENSG00000157601/ENSG00000140968/ENSG00000142089/ENSG00000275214/ENSG00000130303/ENSG00000206493/ENSG00000234487/ENSG00000206450/ENSG00000187608/ENSG00000101347/ENSG00000125347/ENSG00000276051/ENSG00000276561/ENSG00000183486/ENSG00000162434/ENSG00000068079/ENSG00000159110/ENSG00000115415/ENSG00000223532/ENSG00000089127…	26
GO:0071357	GO:0071357	cellular response to type I interferon	26/570	143/21081	1.2235e-14	1.26339e-12	8.78846e-13	ENSG00000172183/ENSG00000162645/ENSG00000185201/ENSG00000185885/ENSG00000230669/ENSG00000157601/ENSG00000140968/ENSG00000142089/ENSG00000275214/ENSG00000130303/ENSG00000206493/ENSG00000234487/ENSG00000206450/ENSG00000187608/ENSG00000101347/ENSG00000125347/ENSG00000276051/ENSG00000276561/ENSG00000183486/ENSG00000162434/ENSG00000068079/ENSG00000159110/ENSG00000115415/ENSG00000223532/ENSG00000089127…	26
GO:0019724	GO:0019724	B cell mediated immunity	35/570	274/21081	2.42948e-14	2.40579e-12	1.67353e-12	ENSG00000211677/ENSG00000125730/ENSG00000211592/ENSG00000173369/ENSG00000182326/ENSG00000081237/ENSG00000173372/ENSG00000120885/ENSG00000231939/ENSG00000228080/ENSG00000288512/ENSG00000278196/ENSG00000206306/ENSG00000288185/ENSG00000149131/ENSG00000206237/ENSG00000158869/ENSG00000127951/ENSG00000072694/ENSG00000206493/ENSG00000211598/ENSG00000110719/ENSG00000112936/ENSG00000179344/ENSG00000276051…	35
GO:0034340	GO:0034340	response to type I interferon	26/570	147/21081	2.43112e-14	2.40579e-12	1.67353e-12	ENSG00000172183/ENSG00000162645/ENSG00000185201/ENSG00000185885/ENSG00000230669/ENSG00000157601/ENSG00000140968/ENSG00000142089/ENSG00000275214/ENSG00000130303/ENSG00000206493/ENSG00000234487/ENSG00000206450/ENSG00000187608/ENSG00000101347/ENSG00000125347/ENSG00000276051/ENSG00000276561/ENSG00000183486/ENSG00000162434/ENSG00000068079/ENSG00000159110/ENSG00000115415/ENSG00000223532/ENSG00000089127…	26
GO:0050671	GO:0050671	positive regulation of lymphocyte proliferation	29/570	190/21081	4.16215e-14	4.03474e-12	2.80666e-12	ENSG00000172724/ENSG00000121807/ENSG00000274233/ENSG00000135046/ENSG00000081237/ENSG00000103490/ENSG00000006128/ENSG00000228163/ENSG00000236693/ENSG00000102879/ENSG00000288185/ENSG00000196839/ENSG00000004468/ENSG00000081189/ENSG00000206493/ENSG00000169508/ENSG00000242386/ENSG00000134258/ENSG00000162692/ENSG00000165025/ENSG00000090659/ENSG00000019582/ENSG00000235588/ENSG00000158473/ENSG00000110651…	29
GO:0016064	GO:0016064	immunoglobulin mediated immune response	34/570	264/21081	4.5066e-14	4.28127e-12	2.97815e-12	ENSG00000211677/ENSG00000125730/ENSG00000211592/ENSG00000173369/ENSG00000182326/ENSG00000081237/ENSG00000173372/ENSG00000120885/ENSG00000231939/ENSG00000228080/ENSG00000288512/ENSG00000278196/ENSG00000206306/ENSG00000288185/ENSG00000149131/ENSG00000206237/ENSG00000158869/ENSG00000127951/ENSG00000072694/ENSG00000206493/ENSG00000211598/ENSG00000110719/ENSG00000112936/ENSG00000179344/ENSG00000211659…	34
GO:0071216	GO:0071216	cellular response to biotic stimulus	36/570	296/21081	4.72383e-14	4.37097e-12	3.04055e-12	ENSG00000012223/ENSG00000124875/ENSG00000138755/ENSG00000026025/ENSG00000154589/ENSG00000274233/ENSG00000103490/ENSG00000168329/ENSG00000137752/ENSG00000167601/ENSG00000169245/ENSG00000254087/ENSG00000170458/ENSG00000260314/ENSG00000148346/ENSG00000159674/ENSG00000112799/ENSG00000108691/ENSG00000163739/ENSG00000140968/ENSG00000169429/ENSG00000172243/ENSG00000072694/ENSG00000081189/ENSG00000156234…	36
GO:0032946	GO:0032946	positive regulation of mononuclear cell proliferation	29/570	191/21081	4.78507e-14	4.37097e-12	3.04055e-12	ENSG00000172724/ENSG00000121807/ENSG00000274233/ENSG00000135046/ENSG00000081237/ENSG00000103490/ENSG00000006128/ENSG00000228163/ENSG00000236693/ENSG00000102879/ENSG00000288185/ENSG00000196839/ENSG00000004468/ENSG00000081189/ENSG00000206493/ENSG00000169508/ENSG00000242386/ENSG00000134258/ENSG00000162692/ENSG00000165025/ENSG00000090659/ENSG00000019582/ENSG00000235588/ENSG00000158473/ENSG00000110651…	29
GO:0050866	GO:0050866	negative regulation of cell activation	34/570	267/21081	6.29841e-14	5.6448e-12	3.92665e-12	ENSG00000121807/ENSG00000135046/ENSG00000081237/ENSG00000163563/ENSG00000228080/ENSG00000011600/ENSG00000167601/ENSG00000254087/ENSG00000159216/ENSG00000206306/ENSG00000155659/ENSG00000155307/ENSG00000134853/ENSG00000127951/ENSG00000122641/ENSG00000072694/ENSG00000234487/ENSG00000125347/ENSG00000276051/ENSG00000134258/ENSG00000109943/ENSG00000122188/ENSG00000111252/ENSG00000204482/ENSG00000019582…	34
GO:0002685	GO:0002685	regulation of leukocyte migration	33/570	254/21081	8.33033e-14	7.3276e-12	5.09725e-12	ENSG00000172724/ENSG00000121807/ENSG00000274233/ENSG00000135046/ENSG00000103490/ENSG00000168329/ENSG00000128340/ENSG00000169245/ENSG00000254087/ENSG00000108691/ENSG00000288185/ENSG00000125245/ENSG00000169429/ENSG00000196839/ENSG00000115232/ENSG00000182578/ENSG00000105894/ENSG00000171860/ENSG00000156234/ENSG00000136999/ENSG00000019582/ENSG00000235588/ENSG00000143185/ENSG00000137033/ENSG00000107562…	33
GO:1901342	GO:1901342	regulation of vasculature development	46/570	479/21081	9.81581e-14	8.47729e-12	5.897e-12	ENSG00000125730/ENSG00000275565/ENSG00000121807/ENSG00000135046/ENSG00000168329/ENSG00000160255/ENSG00000186340/ENSG00000145632/ENSG00000137573/ENSG00000121966/ENSG00000113140/ENSG00000169245/ENSG00000166501/ENSG00000159216/ENSG00000099250/ENSG00000132386/ENSG00000112096/ENSG00000169429/ENSG00000011465/ENSG00000134871/ENSG00000125266/ENSG00000048052/ENSG00000138772/ENSG00000092969/ENSG00000105894…	46
GO:0019882	GO:0019882	antigen processing and presentation	41/570	397/21081	2.10001e-13	1.78126e-11	1.23909e-11	ENSG00000172724/ENSG00000103490/ENSG00000257473/ENSG00000243958/ENSG00000236418/ENSG00000228163/ENSG00000230463/ENSG00000231939/ENSG00000228080/ENSG00000236693/ENSG00000284697/ENSG00000239463/ENSG00000164308/ENSG00000163131/ENSG00000206306/ENSG00000206237/ENSG00000230669/ENSG00000158869/ENSG00000127951/ENSG00000153563/ENSG00000072694/ENSG00000158481/ENSG00000206493/ENSG00000234487/ENSG00000206450…	41
GO:0071219	GO:0071219	cellular response to molecule of bacterial origin	33/570	272/21081	5.89098e-13	4.90915e-11	3.41492e-11	ENSG00000012223/ENSG00000124875/ENSG00000138755/ENSG00000026025/ENSG00000154589/ENSG00000274233/ENSG00000103490/ENSG00000168329/ENSG00000137752/ENSG00000167601/ENSG00000169245/ENSG00000254087/ENSG00000170458/ENSG00000260314/ENSG00000148346/ENSG00000159674/ENSG00000112799/ENSG00000108691/ENSG00000163739/ENSG00000140968/ENSG00000169429/ENSG00000072694/ENSG00000081189/ENSG00000156234/ENSG00000101336…	33
GO:0002695	GO:0002695	negative regulation of leukocyte activation	31/570	244/21081	8.74604e-13	7.1627e-11	4.98254e-11	ENSG00000121807/ENSG00000135046/ENSG00000081237/ENSG00000163563/ENSG00000228080/ENSG00000011600/ENSG00000167601/ENSG00000254087/ENSG00000159216/ENSG00000206306/ENSG00000155659/ENSG00000155307/ENSG00000127951/ENSG00000122641/ENSG00000072694/ENSG00000234487/ENSG00000125347/ENSG00000276051/ENSG00000134258/ENSG00000109943/ENSG00000122188/ENSG00000204482/ENSG00000019582/ENSG00000136235/ENSG00000281614…	31
GO:0030888	GO:0030888	regulation of B cell proliferation	17/570	66/21081	1.28462e-12	1.03423e-10	7.19435e-11	ENSG00000081237/ENSG00000163563/ENSG00000011600/ENSG00000170476/ENSG00000254087/ENSG00000196839/ENSG00000004468/ENSG00000072694/ENSG00000081189/ENSG00000169508/ENSG00000106546/ENSG00000019582/ENSG00000281614/ENSG00000164305/ENSG00000110651/ENSG00000122122/ENSG00000167851	17
GO:0050864	GO:0050864	regulation of B cell activation	27/570	189/21081	1.60769e-12	1.27276e-10	8.85359e-11	ENSG00000211677/ENSG00000211592/ENSG00000081237/ENSG00000163563/ENSG00000011600/ENSG00000170476/ENSG00000254087/ENSG00000288185/ENSG00000155307/ENSG00000196839/ENSG00000122641/ENSG00000004468/ENSG00000072694/ENSG00000081189/ENSG00000169508/ENSG00000165025/ENSG00000139193/ENSG00000106546/ENSG00000019582/ENSG00000281614/ENSG00000164305/ENSG00000110651/ENSG00000122122/ENSG00000178562/ENSG00000167851…	27
GO:1990868	GO:1990868	response to chemokine	21/570	111/21081	1.97501e-12	1.51312e-10	1.05256e-10	ENSG00000124875/ENSG00000172724/ENSG00000121807/ENSG00000138755/ENSG00000274233/ENSG00000168329/ENSG00000121966/ENSG00000213088/ENSG00000169245/ENSG00000108691/ENSG00000163739/ENSG00000169429/ENSG00000156234/ENSG00000111252/ENSG00000143185/ENSG00000107562/ENSG00000160791/ENSG00000115009/ENSG00000108700/ENSG00000126353/ENSG00000115386	21
GO:1990869	GO:1990869	cellular response to chemokine	21/570	111/21081	1.97501e-12	1.51312e-10	1.05256e-10	ENSG00000124875/ENSG00000172724/ENSG00000121807/ENSG00000138755/ENSG00000274233/ENSG00000168329/ENSG00000121966/ENSG00000213088/ENSG00000169245/ENSG00000108691/ENSG00000163739/ENSG00000169429/ENSG00000156234/ENSG00000111252/ENSG00000143185/ENSG00000107562/ENSG00000160791/ENSG00000115009/ENSG00000108700/ENSG00000126353/ENSG00000115386	21
GO:0070098	GO:0070098	chemokine-mediated signaling pathway	20/570	102/21081	3.31598e-12	2.50014e-10	1.73916e-10	ENSG00000124875/ENSG00000172724/ENSG00000121807/ENSG00000138755/ENSG00000274233/ENSG00000168329/ENSG00000121966/ENSG00000213088/ENSG00000169245/ENSG00000108691/ENSG00000163739/ENSG00000169429/ENSG00000156234/ENSG00000111252/ENSG00000143185/ENSG00000107562/ENSG00000160791/ENSG00000115009/ENSG00000108700/ENSG00000126353	20
GO:0071222	GO:0071222	cellular response to lipopolysaccharide	31/570	257/21081	3.499e-12	2.59691e-10	1.80647e-10	ENSG00000012223/ENSG00000124875/ENSG00000138755/ENSG00000026025/ENSG00000154589/ENSG00000274233/ENSG00000103490/ENSG00000168329/ENSG00000137752/ENSG00000167601/ENSG00000169245/ENSG00000254087/ENSG00000170458/ENSG00000260314/ENSG00000148346/ENSG00000159674/ENSG00000112799/ENSG00000108691/ENSG00000163739/ENSG00000140968/ENSG00000169429/ENSG00000081189/ENSG00000156234/ENSG00000101336/ENSG00000172175…	31
GO:0045071	GO:0045071	negative regulation of viral genome replication	17/570	70/21081	3.63881e-12	2.65913e-10	1.84975e-10	ENSG00000012223/ENSG00000274233/ENSG00000239713/ENSG00000163565/ENSG00000172183/ENSG00000124107/ENSG00000185201/ENSG00000185885/ENSG00000157601/ENSG00000142089/ENSG00000130303/ENSG00000188313/ENSG00000187608/ENSG00000262156/ENSG00000174718/ENSG00000089127/ENSG00000108700	17
GO:0051250	GO:0051250	negative regulation of lymphocyte activation	28/570	211/21081	3.88543e-12	2.79633e-10	1.94519e-10	ENSG00000135046/ENSG00000163563/ENSG00000228080/ENSG00000011600/ENSG00000167601/ENSG00000254087/ENSG00000159216/ENSG00000206306/ENSG00000155659/ENSG00000155307/ENSG00000127951/ENSG00000122641/ENSG00000072694/ENSG00000234487/ENSG00000125347/ENSG00000276051/ENSG00000134258/ENSG00000109943/ENSG00000122188/ENSG00000204482/ENSG00000019582/ENSG00000136235/ENSG00000281614/ENSG00000020633/ENSG00000164305…	28
GO:0002822	GO:0002822	regulation of adaptive immune response based on somatic recombination of immune receptors built from immunoglobulin superfamily domains	28/570	212/21081	4.36521e-12	3.09474e-10	2.15277e-10	ENSG00000125730/ENSG00000172724/ENSG00000121807/ENSG00000135046/ENSG00000081237/ENSG00000288185/ENSG00000105205/ENSG00000158869/ENSG00000196839/ENSG00000072694/ENSG00000081189/ENSG00000158481/ENSG00000206493/ENSG00000234487/ENSG00000206450/ENSG00000168685/ENSG00000276051/ENSG00000172175/ENSG00000137033/ENSG00000223532/ENSG00000158473/ENSG00000110651/ENSG00000116711/ENSG00000122122/ENSG00000028137…	28
GO:0002440	GO:0002440	production of molecular mediator of immune response	39/570	399/21081	4.62197e-12	3.22858e-10	2.24588e-10	ENSG00000211592/ENSG00000121807/ENSG00000081237/ENSG00000231939/ENSG00000228080/ENSG00000170476/ENSG00000278196/ENSG00000206306/ENSG00000159674/ENSG00000288185/ENSG00000105205/ENSG00000206237/ENSG00000158869/ENSG00000127951/ENSG00000072694/ENSG00000130303/ENSG00000206493/ENSG00000211598/ENSG00000110719/ENSG00000234487/ENSG00000211669/ENSG00000101347/ENSG00000092969/ENSG00000168685/ENSG00000179344…	39
GO:0043903	GO:0043903	regulation of symbiotic process	33/570	293/21081	4.69629e-12	3.23296e-10	2.24892e-10	ENSG00000012223/ENSG00000124875/ENSG00000274233/ENSG00000239713/ENSG00000078081/ENSG00000163565/ENSG00000172183/ENSG00000228080/ENSG00000132274/ENSG00000124107/ENSG00000121966/ENSG00000206306/ENSG00000185201/ENSG00000100097/ENSG00000185885/ENSG00000085265/ENSG00000157601/ENSG00000169429/ENSG00000142089/ENSG00000275214/ENSG00000130303/ENSG00000182578/ENSG00000188313/ENSG00000105974/ENSG00000187608…	33
GO:0045765	GO:0045765	regulation of angiogenesis	41/570	438/21081	5.18632e-12	3.51929e-10	2.4481e-10	ENSG00000125730/ENSG00000275565/ENSG00000121807/ENSG00000135046/ENSG00000168329/ENSG00000160255/ENSG00000186340/ENSG00000145632/ENSG00000137573/ENSG00000121966/ENSG00000113140/ENSG00000169245/ENSG00000166501/ENSG00000159216/ENSG00000099250/ENSG00000132386/ENSG00000169429/ENSG00000011465/ENSG00000134871/ENSG00000048052/ENSG00000138772/ENSG00000092969/ENSG00000105894/ENSG00000171860/ENSG00000276051…	41
GO:0050777	GO:0050777	negative regulation of immune response	31/570	263/21081	6.43306e-12	4.30381e-10	2.99383e-10	ENSG00000168542/ENSG00000121807/ENSG00000135046/ENSG00000081237/ENSG00000163565/ENSG00000228080/ENSG00000254087/ENSG00000175899/ENSG00000206306/ENSG00000288185/ENSG00000149131/ENSG00000155659/ENSG00000155307/ENSG00000127951/ENSG00000072694/ENSG00000130303/ENSG00000206493/ENSG00000234487/ENSG00000206450/ENSG00000123609/ENSG00000170542/ENSG00000101347/ENSG00000092969/ENSG00000168685/ENSG00000276051…	31
GO:0019058	GO:0019058	viral life cycle	39/570	413/21081	1.33416e-11	8.80174e-10	6.12269e-10	ENSG00000012223/ENSG00000274233/ENSG00000239713/ENSG00000078081/ENSG00000163565/ENSG00000172183/ENSG00000228080/ENSG00000132274/ENSG00000124107/ENSG00000167601/ENSG00000121966/ENSG00000260314/ENSG00000206306/ENSG00000185201/ENSG00000100097/ENSG00000108691/ENSG00000185885/ENSG00000085265/ENSG00000157601/ENSG00000169429/ENSG00000142089/ENSG00000275214/ENSG00000130303/ENSG00000125266/ENSG00000188313…	39
GO:1903900	GO:1903900	regulation of viral life cycle	27/570	207/21081	1.42206e-11	9.20017e-10	6.39986e-10	ENSG00000012223/ENSG00000274233/ENSG00000239713/ENSG00000078081/ENSG00000163565/ENSG00000172183/ENSG00000228080/ENSG00000132274/ENSG00000124107/ENSG00000206306/ENSG00000185201/ENSG00000100097/ENSG00000185885/ENSG00000085265/ENSG00000157601/ENSG00000169429/ENSG00000142089/ENSG00000275214/ENSG00000130303/ENSG00000188313/ENSG00000187608/ENSG00000262156/ENSG00000019582/ENSG00000174718/ENSG00000089127…	27
GO:0045069	GO:0045069	regulation of viral genome replication	20/570	110/21081	1.43329e-11	9.20017e-10	6.39986e-10	ENSG00000012223/ENSG00000274233/ENSG00000239713/ENSG00000163565/ENSG00000172183/ENSG00000124107/ENSG00000185201/ENSG00000185885/ENSG00000157601/ENSG00000169429/ENSG00000142089/ENSG00000275214/ENSG00000130303/ENSG00000188313/ENSG00000187608/ENSG00000262156/ENSG00000174718/ENSG00000089127/ENSG00000178562/ENSG00000108700	20
GO:0002573	GO:0002573	myeloid leukocyte differentiation	30/570	257/21081	1.8108e-11	1.14684e-09	7.97768e-10	ENSG00000012223/ENSG00000172724/ENSG00000185862/ENSG00000180353/ENSG00000163565/ENSG00000228080/ENSG00000011600/ENSG00000101265/ENSG00000166147/ENSG00000182718/ENSG00000254087/ENSG00000159216/ENSG00000206306/ENSG00000158869/ENSG00000122641/ENSG00000081189/ENSG00000182578/ENSG00000110719/ENSG00000169508/ENSG00000204103/ENSG00000100985/ENSG00000276561/ENSG00000019582/ENSG00000281614/ENSG00000110651…	30
GO:0002920	GO:0002920	regulation of humoral immune response	24/570	165/21081	1.90404e-11	1.19003e-09	8.2781e-10	ENSG00000211677/ENSG00000125730/ENSG00000211592/ENSG00000173369/ENSG00000182326/ENSG00000081237/ENSG00000173372/ENSG00000242335/ENSG00000120885/ENSG00000288512/ENSG00000278196/ENSG00000000971/ENSG00000175899/ENSG00000149131/ENSG00000155659/ENSG00000072694/ENSG00000211598/ENSG00000112936/ENSG00000171860/ENSG00000211659/ENSG00000156234/ENSG00000211663/ENSG00000110651/ENSG00000126353	24
GO:0001776	GO:0001776	leukocyte homeostasis	18/570	89/21081	2.33539e-11	1.44066e-09	1.00216e-09	ENSG00000124875/ENSG00000121807/ENSG00000135046/ENSG00000048462/ENSG00000102879/ENSG00000167601/ENSG00000254087/ENSG00000158869/ENSG00000196839/ENSG00000081189/ENSG00000110719/ENSG00000169508/ENSG00000111252/ENSG00000019582/ENSG00000026103/ENSG00000164305/ENSG00000135905/ENSG00000118503	18
GO:0019079	GO:0019079	viral genome replication	22/570	139/21081	2.4174e-11	1.47213e-09	1.02405e-09	ENSG00000012223/ENSG00000274233/ENSG00000239713/ENSG00000163565/ENSG00000172183/ENSG00000124107/ENSG00000185201/ENSG00000108691/ENSG00000185885/ENSG00000157601/ENSG00000169429/ENSG00000142089/ENSG00000275214/ENSG00000130303/ENSG00000188313/ENSG00000187608/ENSG00000262156/ENSG00000090659/ENSG00000174718/ENSG00000089127/ENSG00000178562/ENSG00000108700	22
GO:0050852	GO:0050852	T cell receptor signaling pathway	33/570	312/21081	2.60399e-11	1.56569e-09	1.08913e-09	ENSG00000081237/ENSG00000257473/ENSG00000243958/ENSG00000236418/ENSG00000228163/ENSG00000230463/ENSG00000231939/ENSG00000228080/ENSG00000236693/ENSG00000167286/ENSG00000182866/ENSG00000206306/ENSG00000206237/ENSG00000230669/ENSG00000196839/ENSG00000277734/ENSG00000082074/ENSG00000130775/ENSG00000131378/ENSG00000117228/ENSG00000179344/ENSG00000186470/ENSG00000134258/ENSG00000043462/ENSG00000172175…	33
GO:0042102	GO:0042102	positive regulation of T cell proliferation	23/570	154/21081	2.89112e-11	1.7166e-09	1.19411e-09	ENSG00000172724/ENSG00000121807/ENSG00000274233/ENSG00000135046/ENSG00000081237/ENSG00000103490/ENSG00000228163/ENSG00000236693/ENSG00000102879/ENSG00000288185/ENSG00000206493/ENSG00000242386/ENSG00000134258/ENSG00000162692/ENSG00000165025/ENSG00000090659/ENSG00000235588/ENSG00000158473/ENSG00000110651/ENSG00000122122/ENSG00000227715/ENSG00000163513/ENSG00000178562	23
GO:0042100	GO:0042100	B cell proliferation	19/570	102/21081	2.98478e-11	1.73321e-09	1.20566e-09	ENSG00000081237/ENSG00000163563/ENSG00000011600/ENSG00000170476/ENSG00000254087/ENSG00000196839/ENSG00000004468/ENSG00000072694/ENSG00000081189/ENSG00000168685/ENSG00000169508/ENSG00000106546/ENSG00000019582/ENSG00000281614/ENSG00000164305/ENSG00000110651/ENSG00000138795/ENSG00000122122/ENSG00000167851	19
GO:0050792	GO:0050792	regulation of viral process	31/570	279/21081	2.99207e-11	1.73321e-09	1.20566e-09	ENSG00000012223/ENSG00000274233/ENSG00000239713/ENSG00000078081/ENSG00000163565/ENSG00000172183/ENSG00000228080/ENSG00000132274/ENSG00000124107/ENSG00000121966/ENSG00000206306/ENSG00000185201/ENSG00000100097/ENSG00000185885/ENSG00000085265/ENSG00000157601/ENSG00000169429/ENSG00000142089/ENSG00000275214/ENSG00000130303/ENSG00000182578/ENSG00000188313/ENSG00000187608/ENSG00000262156/ENSG00000115415…	31
GO:0045088	GO:0045088	regulation of innate immune response	41/570	466/21081	3.66916e-11	2.09982e-09	1.46068e-09	ENSG00000274233/ENSG00000103490/ENSG00000243958/ENSG00000163565/ENSG00000163563/ENSG00000284697/ENSG00000254087/ENSG00000175899/ENSG00000149131/ENSG00000155659/ENSG00000085265/ENSG00000230669/ENSG00000158869/ENSG00000108622/ENSG00000023445/ENSG00000072694/ENSG00000132514/ENSG00000206493/ENSG00000188313/ENSG00000234487/ENSG00000206450/ENSG00000123609/ENSG00000170542/ENSG00000101347/ENSG00000125347…	41
GO:0046631	GO:0046631	alpha-beta T cell activation	25/570	185/21081	3.74223e-11	2.11614e-09	1.47204e-09	ENSG00000172724/ENSG00000121807/ENSG00000135046/ENSG00000081237/ENSG00000284697/ENSG00000159216/ENSG00000125245/ENSG00000134516/ENSG00000196839/ENSG00000206493/ENSG00000110719/ENSG00000125347/ENSG00000169508/ENSG00000165025/ENSG00000109943/ENSG00000172175/ENSG00000020633/ENSG00000110651/ENSG00000138795/ENSG00000122122/ENSG00000227715/ENSG00000163513/ENSG00000178562/ENSG00000167851/ENSG00000127152	25
GO:0071887	GO:0071887	leukocyte apoptotic process	20/570	120/21081	7.47425e-11	4.17679e-09	2.90547e-09	ENSG00000172724/ENSG00000274233/ENSG00000135046/ENSG00000180353/ENSG00000167601/ENSG00000254087/ENSG00000105205/ENSG00000158869/ENSG00000196839/ENSG00000081189/ENSG00000168685/ENSG00000276561/ENSG00000139193/ENSG00000019582/ENSG00000026103/ENSG00000164305/ENSG00000107562/ENSG00000160791/ENSG00000131203/ENSG00000126353	20
GO:0002224	GO:0002224	toll-like receptor signaling pathway	24/570	176/21081	7.6216e-11	4.2096e-09	2.9283e-09	ENSG00000012223/ENSG00000154589/ENSG00000160255/ENSG00000196664/ENSG00000254087/ENSG00000170458/ENSG00000163131/ENSG00000169896/ENSG00000143387/ENSG00000023445/ENSG00000105974/ENSG00000131378/ENSG00000125347/ENSG00000143546/ENSG00000276561/ENSG00000174125/ENSG00000255690/ENSG00000135218/ENSG00000166598/ENSG00000137462/ENSG00000167851/ENSG00000158270/ENSG00000118503/ENSG00000131323	24
GO:0048872	GO:0048872	homeostasis of number of cells	31/570	290/21081	8.04838e-11	4.39423e-09	3.05673e-09	ENSG00000124875/ENSG00000121807/ENSG00000135046/ENSG00000048462/ENSG00000180353/ENSG00000102879/ENSG00000167601/ENSG00000101265/ENSG00000254087/ENSG00000158869/ENSG00000196839/ENSG00000122641/ENSG00000081189/ENSG00000110719/ENSG00000187608/ENSG00000168685/ENSG00000169508/ENSG00000204103/ENSG00000136999/ENSG00000111252/ENSG00000125398/ENSG00000115415/ENSG00000019582/ENSG00000026103/ENSG00000281614…	31
GO:0002455	GO:0002455	humoral immune response mediated by circulating immunoglobulin	24/570	183/21081	1.73997e-10	9.39188e-09	6.53321e-09	ENSG00000211677/ENSG00000125730/ENSG00000211592/ENSG00000173369/ENSG00000182326/ENSG00000081237/ENSG00000173372/ENSG00000120885/ENSG00000231939/ENSG00000228080/ENSG00000288512/ENSG00000278196/ENSG00000206306/ENSG00000149131/ENSG00000206237/ENSG00000072694/ENSG00000211598/ENSG00000112936/ENSG00000179344/ENSG00000211659/ENSG00000288124/ENSG00000211663/ENSG00000110651/ENSG00000211899	24
GO:0048002	GO:0048002	antigen processing and presentation of peptide antigen	34/570	355/21081	1.93673e-10	1.02742e-08	7.14696e-09	ENSG00000103490/ENSG00000257473/ENSG00000243958/ENSG00000236418/ENSG00000228163/ENSG00000230463/ENSG00000231939/ENSG00000228080/ENSG00000236693/ENSG00000284697/ENSG00000239463/ENSG00000164308/ENSG00000163131/ENSG00000206306/ENSG00000206237/ENSG00000230669/ENSG00000158869/ENSG00000072694/ENSG00000206493/ENSG00000234487/ENSG00000206450/ENSG00000116701/ENSG00000179344/ENSG00000276051/ENSG00000242386…	34
GO:2000107	GO:2000107	negative regulation of leukocyte apoptotic process	14/570	56/21081	1.94669e-10	1.02742e-08	7.14696e-09	ENSG00000172724/ENSG00000274233/ENSG00000180353/ENSG00000167601/ENSG00000158869/ENSG00000196839/ENSG00000168685/ENSG00000276561/ENSG00000139193/ENSG00000019582/ENSG00000107562/ENSG00000160791/ENSG00000131203/ENSG00000126353	14
GO:0002703	GO:0002703	regulation of leukocyte mediated immunity	33/570	339/21081	2.35658e-10	1.23008e-08	8.55674e-09	ENSG00000124875/ENSG00000125730/ENSG00000121807/ENSG00000081237/ENSG00000160255/ENSG00000128340/ENSG00000011600/ENSG00000254087/ENSG00000169896/ENSG00000288185/ENSG00000105205/ENSG00000158869/ENSG00000072694/ENSG00000130303/ENSG00000158481/ENSG00000206493/ENSG00000234487/ENSG00000206450/ENSG00000170542/ENSG00000168685/ENSG00000276051/ENSG00000165025/ENSG00000109943/ENSG00000172175/ENSG00000223532…	33
GO:0002699	GO:0002699	positive regulation of immune effector process	33/570	340/21081	2.54491e-10	1.31395e-08	9.14013e-09	ENSG00000125730/ENSG00000172724/ENSG00000121807/ENSG00000135046/ENSG00000081237/ENSG00000160255/ENSG00000128340/ENSG00000011600/ENSG00000170476/ENSG00000254087/ENSG00000159674/ENSG00000169896/ENSG00000158869/ENSG00000158481/ENSG00000206493/ENSG00000234487/ENSG00000206450/ENSG00000276051/ENSG00000242386/ENSG00000165025/ENSG00000109943/ENSG00000172175/ENSG00000019582/ENSG00000135218/ENSG00000137033…	33
GO:0006956	GO:0006956	complement activation	24/570	188/21081	3.06083e-10	1.56333e-08	1.08749e-08	ENSG00000211677/ENSG00000125730/ENSG00000211592/ENSG00000173369/ENSG00000182326/ENSG00000173372/ENSG00000242335/ENSG00000120885/ENSG00000288512/ENSG00000278196/ENSG00000000971/ENSG00000175899/ENSG00000149131/ENSG00000155659/ENSG00000085265/ENSG00000274619/ENSG00000211598/ENSG00000112936/ENSG00000171860/ENSG00000211659/ENSG00000288124/ENSG00000211663/ENSG00000110651/ENSG00000211899	24
GO:0002821	GO:0002821	positive regulation of adaptive immune response	22/570	158/21081	3.13332e-10	1.57495e-08	1.09557e-08	ENSG00000125730/ENSG00000172724/ENSG00000121807/ENSG00000135046/ENSG00000081237/ENSG00000103490/ENSG00000288185/ENSG00000158869/ENSG00000196839/ENSG00000158481/ENSG00000206493/ENSG00000234487/ENSG00000206450/ENSG00000276051/ENSG00000172175/ENSG00000223532/ENSG00000158473/ENSG00000110651/ENSG00000116711/ENSG00000122122/ENSG00000227715/ENSG00000178562	22
GO:0045619	GO:0045619	regulation of lymphocyte differentiation	25/570	204/21081	3.14991e-10	1.57495e-08	1.09557e-08	ENSG00000172724/ENSG00000121807/ENSG00000135046/ENSG00000081237/ENSG00000124766/ENSG00000116824/ENSG00000167601/ENSG00000159216/ENSG00000127951/ENSG00000196839/ENSG00000122641/ENSG00000125347/ENSG00000168685/ENSG00000276051/ENSG00000165025/ENSG00000139193/ENSG00000109943/ENSG00000172175/ENSG00000019582/ENSG00000281614/ENSG00000020633/ENSG00000138795/ENSG00000122122/ENSG00000163513/ENSG00000178562	25
GO:0002456	GO:0002456	T cell mediated immunity	22/570	159/21081	3.5461e-10	1.75458e-08	1.22053e-08	ENSG00000121807/ENSG00000081237/ENSG00000105205/ENSG00000153563/ENSG00000072694/ENSG00000158481/ENSG00000206493/ENSG00000234487/ENSG00000206450/ENSG00000131378/ENSG00000168685/ENSG00000276051/ENSG00000186470/ENSG00000180644/ENSG00000172175/ENSG00000223532/ENSG00000158473/ENSG00000110651/ENSG00000111801/ENSG00000122122/ENSG00000028137/ENSG00000227715	22
GO:0019884	GO:0019884	antigen processing and presentation of exogenous antigen	33/570	345/21081	3.72038e-10	1.82184e-08	1.26731e-08	ENSG00000257473/ENSG00000243958/ENSG00000236418/ENSG00000228163/ENSG00000230463/ENSG00000231939/ENSG00000228080/ENSG00000236693/ENSG00000284697/ENSG00000239463/ENSG00000163131/ENSG00000206306/ENSG00000206237/ENSG00000230669/ENSG00000158869/ENSG00000072694/ENSG00000158481/ENSG00000206493/ENSG00000234487/ENSG00000206450/ENSG00000116701/ENSG00000179344/ENSG00000276051/ENSG00000242386/ENSG00000232367…	33
GO:0007599	GO:0007599	hemostasis	35/570	384/21081	4.0177e-10	1.94735e-08	1.35462e-08	ENSG00000168542/ENSG00000105825/ENSG00000164692/ENSG00000115414/ENSG00000151702/ENSG00000167601/ENSG00000166501/ENSG00000182718/ENSG00000254087/ENSG00000182866/ENSG00000110799/ENSG00000175899/ENSG00000149131/ENSG00000158869/ENSG00000134853/ENSG00000188313/ENSG00000105974/ENSG00000125347/ENSG00000027075/ENSG00000124491/ENSG00000105664/ENSG00000165025/ENSG00000043462/ENSG00000111252/ENSG00000104368…	35
GO:0030449	GO:0030449	regulation of complement activation	20/570	132/21081	4.36807e-10	2.09579e-08	1.45788e-08	ENSG00000211677/ENSG00000125730/ENSG00000211592/ENSG00000173369/ENSG00000182326/ENSG00000173372/ENSG00000242335/ENSG00000120885/ENSG00000288512/ENSG00000278196/ENSG00000000971/ENSG00000175899/ENSG00000149131/ENSG00000155659/ENSG00000211598/ENSG00000112936/ENSG00000171860/ENSG00000211659/ENSG00000211663/ENSG00000110651	20
GO:0007249	GO:0007249	I-kappaB kinase/NF-kappaB signaling	32/570	330/21081	4.88866e-10	2.32212e-08	1.61532e-08	ENSG00000012223/ENSG00000172724/ENSG00000154589/ENSG00000103490/ENSG00000168329/ENSG00000137752/ENSG00000145632/ENSG00000135914/ENSG00000228080/ENSG00000132274/ENSG00000196664/ENSG00000166501/ENSG00000198959/ENSG00000170458/ENSG00000206306/ENSG00000100097/ENSG00000023445/ENSG00000130303/ENSG00000121858/ENSG00000172175/ENSG00000115415/ENSG00000019582/ENSG00000152661/ENSG00000135218/ENSG00000196154…	32
GO:0035456	GO:0035456	response to interferon-beta	11/570	33/21081	5.78967e-10	2.72286e-08	1.89409e-08	ENSG00000163565/ENSG00000163563/ENSG00000185201/ENSG00000185885/ENSG00000142089/ENSG00000130303/ENSG00000188313/ENSG00000125347/ENSG00000159110/ENSG00000115415/ENSG00000163568	11
GO:2000106	GO:2000106	regulation of leukocyte apoptotic process	17/570	97/21081	8.87755e-10	4.13416e-08	2.87581e-08	ENSG00000172724/ENSG00000274233/ENSG00000135046/ENSG00000180353/ENSG00000167601/ENSG00000254087/ENSG00000158869/ENSG00000196839/ENSG00000081189/ENSG00000168685/ENSG00000276561/ENSG00000139193/ENSG00000019582/ENSG00000107562/ENSG00000160791/ENSG00000131203/ENSG00000126353	17
GO:0007596	GO:0007596	blood coagulation	34/570	378/21081	1.01553e-09	4.68328e-08	3.2578e-08	ENSG00000168542/ENSG00000105825/ENSG00000164692/ENSG00000115414/ENSG00000167601/ENSG00000166501/ENSG00000182718/ENSG00000254087/ENSG00000182866/ENSG00000110799/ENSG00000175899/ENSG00000149131/ENSG00000158869/ENSG00000134853/ENSG00000188313/ENSG00000105974/ENSG00000125347/ENSG00000027075/ENSG00000124491/ENSG00000105664/ENSG00000165025/ENSG00000043462/ENSG00000111252/ENSG00000104368/ENSG00000135218…	34
GO:0002824	GO:0002824	positive regulation of adaptive immune response based on somatic recombination of immune receptors built from immunoglobulin superfamily domains	21/570	153/21081	1.03816e-09	4.7416e-08	3.29836e-08	ENSG00000125730/ENSG00000172724/ENSG00000121807/ENSG00000135046/ENSG00000081237/ENSG00000288185/ENSG00000158869/ENSG00000196839/ENSG00000158481/ENSG00000206493/ENSG00000234487/ENSG00000206450/ENSG00000276051/ENSG00000172175/ENSG00000223532/ENSG00000158473/ENSG00000110651/ENSG00000116711/ENSG00000122122/ENSG00000227715/ENSG00000178562	21
GO:0030168	GO:0030168	platelet activation	23/570	184/21081	1.09317e-09	4.94529e-08	3.44006e-08	ENSG00000168542/ENSG00000164692/ENSG00000115414/ENSG00000167601/ENSG00000166501/ENSG00000254087/ENSG00000182866/ENSG00000110799/ENSG00000158869/ENSG00000134853/ENSG00000188313/ENSG00000027075/ENSG00000105664/ENSG00000165025/ENSG00000043462/ENSG00000111252/ENSG00000150594/ENSG00000141968/ENSG00000116711/ENSG00000178726/ENSG00000174175/ENSG00000288411/ENSG00000181467	23
GO:0070664	GO:0070664	negative regulation of leukocyte proliferation	19/570	125/21081	1.12935e-09	5.06076e-08	3.52038e-08	ENSG00000163563/ENSG00000228080/ENSG00000011600/ENSG00000254087/ENSG00000206306/ENSG00000155659/ENSG00000072694/ENSG00000276051/ENSG00000134258/ENSG00000109943/ENSG00000204482/ENSG00000136235/ENSG00000281614/ENSG00000164305/ENSG00000137033/ENSG00000131203/ENSG00000167851/ENSG00000118503/ENSG00000108700	19
GO:0032680	GO:0032680	regulation of tumor necrosis factor production	20/570	141/21081	1.44266e-09	6.40434e-08	4.45501e-08	ENSG00000012223/ENSG00000172724/ENSG00000154589/ENSG00000081237/ENSG00000103490/ENSG00000120885/ENSG00000284697/ENSG00000116824/ENSG00000167601/ENSG00000170458/ENSG00000159674/ENSG00000125245/ENSG00000158869/ENSG00000206493/ENSG00000136235/ENSG00000135218/ENSG00000122122/ENSG00000137462/ENSG00000117090/ENSG00000118503	20
GO:0050817	GO:0050817	coagulation	34/570	384/21081	1.52839e-09	6.72207e-08	4.67603e-08	ENSG00000168542/ENSG00000105825/ENSG00000164692/ENSG00000115414/ENSG00000167601/ENSG00000166501/ENSG00000182718/ENSG00000254087/ENSG00000182866/ENSG00000110799/ENSG00000175899/ENSG00000149131/ENSG00000158869/ENSG00000134853/ENSG00000188313/ENSG00000105974/ENSG00000125347/ENSG00000027075/ENSG00000124491/ENSG00000105664/ENSG00000165025/ENSG00000043462/ENSG00000111252/ENSG00000104368/ENSG00000135218…	34
GO:0007162	GO:0007162	negative regulation of cell adhesion	33/570	365/21081	1.57762e-09	6.87493e-08	4.78236e-08	ENSG00000041982/ENSG00000133110/ENSG00000135046/ENSG00000081237/ENSG00000228080/ENSG00000159216/ENSG00000134028/ENSG00000120708/ENSG00000206306/ENSG00000100097/ENSG00000111348/ENSG00000155659/ENSG00000127951/ENSG00000072694/ENSG00000125347/ENSG00000089327/ENSG00000117228/ENSG00000276051/ENSG00000134258/ENSG00000109943/ENSG00000122188/ENSG00000111252/ENSG00000138061/ENSG00000019582/ENSG00000136235…	33
GO:0045580	GO:0045580	regulation of T cell differentiation	22/570	172/21081	1.62496e-09	7.01687e-08	4.8811e-08	ENSG00000172724/ENSG00000121807/ENSG00000135046/ENSG00000081237/ENSG00000124766/ENSG00000116824/ENSG00000159216/ENSG00000127951/ENSG00000196839/ENSG00000125347/ENSG00000168685/ENSG00000276051/ENSG00000165025/ENSG00000139193/ENSG00000109943/ENSG00000172175/ENSG00000019582/ENSG00000020633/ENSG00000138795/ENSG00000122122/ENSG00000163513/ENSG00000178562	22
GO:0010951	GO:0010951	negative regulation of endopeptidase activity	29/570	292/21081	1.85451e-09	7.87377e-08	5.47718e-08	ENSG00000012223/ENSG00000125730/ENSG00000105825/ENSG00000102265/ENSG00000026508/ENSG00000163359/ENSG00000118849/ENSG00000078081/ENSG00000163565/ENSG00000101443/ENSG00000121552/ENSG00000124107/ENSG00000182718/ENSG00000175899/ENSG00000132386/ENSG00000145779/ENSG00000149131/ENSG00000175315/ENSG00000023445/ENSG00000130303/ENSG00000170542/ENSG00000079257/ENSG00000100985/ENSG00000139193/ENSG00000138795…	29
GO:0072676	GO:0072676	lymphocyte migration	20/570	143/21081	1.85655e-09	7.87377e-08	5.47718e-08	ENSG00000172724/ENSG00000121807/ENSG00000274233/ENSG00000103490/ENSG00000169245/ENSG00000108691/ENSG00000288185/ENSG00000115232/ENSG00000217555/ENSG00000169508/ENSG00000156234/ENSG00000109943/ENSG00000235588/ENSG00000143185/ENSG00000107562/ENSG00000072786/ENSG00000288411/ENSG00000115009/ENSG00000108700/ENSG00000126353	20
GO:0046635	GO:0046635	positive regulation of alpha-beta T cell activation	15/570	77/21081	1.89062e-09	7.9473e-08	5.52833e-08	ENSG00000172724/ENSG00000121807/ENSG00000135046/ENSG00000081237/ENSG00000159216/ENSG00000196839/ENSG00000206493/ENSG00000165025/ENSG00000172175/ENSG00000020633/ENSG00000110651/ENSG00000122122/ENSG00000227715/ENSG00000163513/ENSG00000178562	15
GO:0002687	GO:0002687	positive regulation of leukocyte migration	22/570	174/21081	2.02658e-09	8.44407e-08	5.87389e-08	ENSG00000172724/ENSG00000121807/ENSG00000274233/ENSG00000103490/ENSG00000168329/ENSG00000128340/ENSG00000169245/ENSG00000169429/ENSG00000115232/ENSG00000182578/ENSG00000105894/ENSG00000171860/ENSG00000156234/ENSG00000019582/ENSG00000235588/ENSG00000143185/ENSG00000107562/ENSG00000170962/ENSG00000174175/ENSG00000115009/ENSG00000108700/ENSG00000126353	22
GO:1903555	GO:1903555	regulation of tumor necrosis factor superfamily cytokine production	20/570	144/21081	2.10252e-09	8.68432e-08	6.04101e-08	ENSG00000012223/ENSG00000172724/ENSG00000154589/ENSG00000081237/ENSG00000103490/ENSG00000120885/ENSG00000284697/ENSG00000116824/ENSG00000167601/ENSG00000170458/ENSG00000159674/ENSG00000125245/ENSG00000158869/ENSG00000206493/ENSG00000136235/ENSG00000135218/ENSG00000122122/ENSG00000137462/ENSG00000117090/ENSG00000118503	20
GO:0050853	GO:0050853	B cell receptor signaling pathway	19/570	130/21081	2.22492e-09	9.11064e-08	6.33758e-08	ENSG00000211677/ENSG00000211592/ENSG00000081237/ENSG00000163563/ENSG00000166501/ENSG00000254087/ENSG00000159216/ENSG00000182866/ENSG00000004468/ENSG00000072694/ENSG00000081189/ENSG00000131378/ENSG00000027075/ENSG00000165025/ENSG00000110651/ENSG00000120690/ENSG00000110031/ENSG00000167851/ENSG00000211899	19
GO:0050854	GO:0050854	regulation of antigen receptor-mediated signaling pathway	15/570	78/21081	2.28318e-09	9.26933e-08	6.44796e-08	ENSG00000081237/ENSG00000166501/ENSG00000254087/ENSG00000159216/ENSG00000182866/ENSG00000196839/ENSG00000072694/ENSG00000027075/ENSG00000117228/ENSG00000172175/ENSG00000110651/ENSG00000120690/ENSG00000110031/ENSG00000167851/ENSG00000126353	15
GO:0007204	GO:0007204	positive regulation of cytosolic calcium ion concentration	31/570	335/21081	2.85117e-09	1.14533e-07	7.96715e-08	ENSG00000172724/ENSG00000121807/ENSG00000138755/ENSG00000081237/ENSG00000168329/ENSG00000006128/ENSG00000135914/ENSG00000102879/ENSG00000121966/ENSG00000169245/ENSG00000198959/ENSG00000254087/ENSG00000182866/ENSG00000125245/ENSG00000134853/ENSG00000004468/ENSG00000151617/ENSG00000105974/ENSG00000171860/ENSG00000169442/ENSG00000156234/ENSG00000152661/ENSG00000135218/ENSG00000140030/ENSG00000136160…	31
GO:0055074	GO:0055074	calcium ion homeostasis	39/570	496/21081	2.86934e-09	1.14533e-07	7.96715e-08	ENSG00000172724/ENSG00000121807/ENSG00000138755/ENSG00000274233/ENSG00000081237/ENSG00000168329/ENSG00000006128/ENSG00000135914/ENSG00000102879/ENSG00000121966/ENSG00000169245/ENSG00000166501/ENSG00000198959/ENSG00000254087/ENSG00000182866/ENSG00000005059/ENSG00000125245/ENSG00000134853/ENSG00000004468/ENSG00000151617/ENSG00000110719/ENSG00000105974/ENSG00000171860/ENSG00000169442/ENSG00000156234…	39
GO:0050920	GO:0050920	regulation of chemotaxis	27/570	262/21081	3.02739e-09	1.19091e-07	8.28427e-08	ENSG00000172724/ENSG00000121807/ENSG00000274233/ENSG00000128340/ENSG00000121966/ENSG00000169245/ENSG00000254087/ENSG00000099250/ENSG00000108691/ENSG00000125245/ENSG00000169429/ENSG00000134853/ENSG00000182578/ENSG00000125266/ENSG00000105894/ENSG00000169508/ENSG00000171860/ENSG00000156234/ENSG00000136999/ENSG00000019582/ENSG00000235588/ENSG00000143185/ENSG00000107562/ENSG00000170962/ENSG00000205542…	27
GO:0032640	GO:0032640	tumor necrosis factor production	20/570	147/21081	3.03369e-09	1.19091e-07	8.28427e-08	ENSG00000012223/ENSG00000172724/ENSG00000154589/ENSG00000081237/ENSG00000103490/ENSG00000120885/ENSG00000284697/ENSG00000116824/ENSG00000167601/ENSG00000170458/ENSG00000159674/ENSG00000125245/ENSG00000158869/ENSG00000206493/ENSG00000136235/ENSG00000135218/ENSG00000122122/ENSG00000137462/ENSG00000117090/ENSG00000118503	20
GO:1902107	GO:1902107	positive regulation of leukocyte differentiation	23/570	194/21081	3.1006e-09	1.2072e-07	8.39757e-08	ENSG00000172724/ENSG00000185862/ENSG00000135046/ENSG00000081237/ENSG00000180353/ENSG00000228080/ENSG00000011600/ENSG00000124766/ENSG00000167601/ENSG00000159216/ENSG00000206306/ENSG00000196839/ENSG00000168685/ENSG00000276051/ENSG00000165025/ENSG00000139193/ENSG00000172175/ENSG00000019582/ENSG00000281614/ENSG00000020633/ENSG00000138795/ENSG00000122122/ENSG00000163513	23
GO:0002478	GO:0002478	antigen processing and presentation of exogenous peptide antigen	31/570	337/21081	3.28899e-09	1.27014e-07	8.83539e-08	ENSG00000257473/ENSG00000243958/ENSG00000236418/ENSG00000228163/ENSG00000230463/ENSG00000231939/ENSG00000228080/ENSG00000236693/ENSG00000284697/ENSG00000239463/ENSG00000163131/ENSG00000206306/ENSG00000206237/ENSG00000230669/ENSG00000158869/ENSG00000072694/ENSG00000206493/ENSG00000234487/ENSG00000206450/ENSG00000116701/ENSG00000179344/ENSG00000276051/ENSG00000242386/ENSG00000232367/ENSG00000206281…	31
GO:1903708	GO:1903708	positive regulation of hemopoiesis	26/570	248/21081	4.13761e-09	1.58497e-07	1.10254e-07	ENSG00000172724/ENSG00000185862/ENSG00000135046/ENSG00000081237/ENSG00000180353/ENSG00000228080/ENSG00000011600/ENSG00000124766/ENSG00000167601/ENSG00000159216/ENSG00000206306/ENSG00000196839/ENSG00000122641/ENSG00000187608/ENSG00000168685/ENSG00000276051/ENSG00000165025/ENSG00000139193/ENSG00000172175/ENSG00000115415/ENSG00000019582/ENSG00000281614/ENSG00000020633/ENSG00000138795/ENSG00000122122…	26
GO:0071706	GO:0071706	tumor necrosis factor superfamily cytokine production	20/570	150/21081	4.3356e-09	1.64753e-07	1.14606e-07	ENSG00000012223/ENSG00000172724/ENSG00000154589/ENSG00000081237/ENSG00000103490/ENSG00000120885/ENSG00000284697/ENSG00000116824/ENSG00000167601/ENSG00000170458/ENSG00000159674/ENSG00000125245/ENSG00000158869/ENSG00000206493/ENSG00000136235/ENSG00000135218/ENSG00000122122/ENSG00000137462/ENSG00000117090/ENSG00000118503	20
GO:0006874	GO:0006874	cellular calcium ion homeostasis	38/570	484/21081	4.79498e-09	1.80763e-07	1.25743e-07	ENSG00000172724/ENSG00000121807/ENSG00000138755/ENSG00000274233/ENSG00000081237/ENSG00000168329/ENSG00000006128/ENSG00000135914/ENSG00000102879/ENSG00000121966/ENSG00000169245/ENSG00000166501/ENSG00000198959/ENSG00000254087/ENSG00000182866/ENSG00000005059/ENSG00000125245/ENSG00000134853/ENSG00000004468/ENSG00000151617/ENSG00000110719/ENSG00000105974/ENSG00000171860/ENSG00000169442/ENSG00000156234…	38
GO:0045621	GO:0045621	positive regulation of lymphocyte differentiation	18/570	122/21081	5.04476e-09	1.88682e-07	1.31252e-07	ENSG00000172724/ENSG00000135046/ENSG00000081237/ENSG00000124766/ENSG00000167601/ENSG00000159216/ENSG00000196839/ENSG00000168685/ENSG00000276051/ENSG00000165025/ENSG00000139193/ENSG00000172175/ENSG00000019582/ENSG00000281614/ENSG00000020633/ENSG00000138795/ENSG00000122122/ENSG00000163513	18
GO:0010466	GO:0010466	negative regulation of peptidase activity	29/570	306/21081	5.42276e-09	2.01235e-07	1.39984e-07	ENSG00000012223/ENSG00000125730/ENSG00000105825/ENSG00000102265/ENSG00000026508/ENSG00000163359/ENSG00000118849/ENSG00000078081/ENSG00000163565/ENSG00000101443/ENSG00000121552/ENSG00000124107/ENSG00000182718/ENSG00000175899/ENSG00000132386/ENSG00000145779/ENSG00000149131/ENSG00000175315/ENSG00000023445/ENSG00000130303/ENSG00000170542/ENSG00000079257/ENSG00000100985/ENSG00000139193/ENSG00000138795…	29
GO:0061041	GO:0061041	regulation of wound healing	21/570	170/21081	7.1909e-09	2.64781e-07	1.84188e-07	ENSG00000275565/ENSG00000135046/ENSG00000121966/ENSG00000182718/ENSG00000254087/ENSG00000149131/ENSG00000158869/ENSG00000134853/ENSG00000172243/ENSG00000105974/ENSG00000165025/ENSG00000111252/ENSG00000104368/ENSG00000152661/ENSG00000135218/ENSG00000150594/ENSG00000116711/ENSG00000178726/ENSG00000174175/ENSG00000118503/ENSG00000065534	21
GO:0032649	GO:0032649	regulation of interferon-gamma production	20/570	155/21081	7.70468e-09	2.81517e-07	1.9583e-07	ENSG00000121807/ENSG00000103490/ENSG00000228163/ENSG00000228080/ENSG00000236693/ENSG00000196664/ENSG00000116824/ENSG00000167601/ENSG00000170458/ENSG00000206306/ENSG00000288185/ENSG00000140968/ENSG00000172243/ENSG00000122641/ENSG00000187608/ENSG00000109943/ENSG00000137033/ENSG00000122122/ENSG00000227715/ENSG00000126353	20
GO:0002576	GO:0002576	platelet degranulation	19/570	140/21081	7.84982e-09	2.84631e-07	1.97996e-07	ENSG00000102265/ENSG00000120885/ENSG00000115414/ENSG00000113140/ENSG00000254087/ENSG00000110799/ENSG00000175899/ENSG00000149131/ENSG00000158869/ENSG00000274619/ENSG00000072110/ENSG00000261371/ENSG00000092969/ENSG00000124491/ENSG00000165025/ENSG00000135218/ENSG00000205542/ENSG00000112419/ENSG00000174175	19
GO:0030199	GO:0030199	collagen fibril organization	14/570	73/21081	8.12794e-09	2.92483e-07	2.03458e-07	ENSG00000168542/ENSG00000130508/ENSG00000164692/ENSG00000139329/ENSG00000182718/ENSG00000129038/ENSG00000130635/ENSG00000106624/ENSG00000092969/ENSG00000105664/ENSG00000138061/ENSG00000134013/ENSG00000187955/ENSG00000204262	14
GO:0032609	GO:0032609	interferon-gamma production	21/570	172/21081	8.87995e-09	3.15393e-07	2.19395e-07	ENSG00000121807/ENSG00000103490/ENSG00000228163/ENSG00000228080/ENSG00000236693/ENSG00000196664/ENSG00000116824/ENSG00000167601/ENSG00000170458/ENSG00000206306/ENSG00000288185/ENSG00000140968/ENSG00000172243/ENSG00000122641/ENSG00000187608/ENSG00000186470/ENSG00000109943/ENSG00000137033/ENSG00000122122/ENSG00000227715/ENSG00000126353	21
GO:0032760	GO:0032760	positive regulation of tumor necrosis factor production	13/570	62/21081	8.8974e-09	3.15393e-07	2.19395e-07	ENSG00000172724/ENSG00000154589/ENSG00000081237/ENSG00000103490/ENSG00000120885/ENSG00000116824/ENSG00000170458/ENSG00000159674/ENSG00000158869/ENSG00000206493/ENSG00000135218/ENSG00000122122/ENSG00000137462	13
GO:0031343	GO:0031343	positive regulation of cell killing	16/570	100/21081	1.09276e-08	3.84488e-07	2.67459e-07	ENSG00000081237/ENSG00000011600/ENSG00000169896/ENSG00000172243/ENSG00000158481/ENSG00000206493/ENSG00000234487/ENSG00000206450/ENSG00000276051/ENSG00000165025/ENSG00000109943/ENSG00000180644/ENSG00000223532/ENSG00000158473/ENSG00000141968/ENSG00000227715	16
GO:0002221	GO:0002221	pattern recognition receptor signaling pathway	25/570	242/21081	1.11026e-08	3.87773e-07	2.69744e-07	ENSG00000012223/ENSG00000154589/ENSG00000160255/ENSG00000196664/ENSG00000254087/ENSG00000170458/ENSG00000163131/ENSG00000169896/ENSG00000085265/ENSG00000143387/ENSG00000023445/ENSG00000105974/ENSG00000131378/ENSG00000125347/ENSG00000143546/ENSG00000276561/ENSG00000174125/ENSG00000255690/ENSG00000135218/ENSG00000166598/ENSG00000137462/ENSG00000167851/ENSG00000158270/ENSG00000118503/ENSG00000131323	25
GO:1903901	GO:1903901	negative regulation of viral life cycle	18/570	129/21081	1.24588e-08	4.31965e-07	3.00485e-07	ENSG00000012223/ENSG00000274233/ENSG00000239713/ENSG00000163565/ENSG00000172183/ENSG00000124107/ENSG00000185201/ENSG00000185885/ENSG00000085265/ENSG00000157601/ENSG00000142089/ENSG00000130303/ENSG00000188313/ENSG00000187608/ENSG00000262156/ENSG00000174718/ENSG00000089127/ENSG00000108700	18
GO:0048771	GO:0048771	tissue remodeling	22/570	192/21081	1.28641e-08	4.42786e-07	3.08012e-07	ENSG00000121807/ENSG00000102265/ENSG00000128340/ENSG00000167601/ENSG00000101265/ENSG00000198959/ENSG00000143387/ENSG00000004468/ENSG00000081189/ENSG00000182578/ENSG00000110719/ENSG00000105974/ENSG00000105894/ENSG00000165025/ENSG00000169252/ENSG00000168056/ENSG00000136235/ENSG00000152661/ENSG00000281614/ENSG00000182492/ENSG00000087245/ENSG00000118503	22
GO:1903557	GO:1903557	positive regulation of tumor necrosis factor superfamily cytokine production	13/570	64/21081	1.33893e-08	4.57547e-07	3.1828e-07	ENSG00000172724/ENSG00000154589/ENSG00000081237/ENSG00000103490/ENSG00000120885/ENSG00000116824/ENSG00000170458/ENSG00000159674/ENSG00000158869/ENSG00000206493/ENSG00000135218/ENSG00000122122/ENSG00000137462	13
GO:0042116	GO:0042116	macrophage activation	18/570	130/21081	1.41035e-08	4.72522e-07	3.28698e-07	ENSG00000081237/ENSG00000173372/ENSG00000160255/ENSG00000120885/ENSG00000011600/ENSG00000196664/ENSG00000169896/ENSG00000155659/ENSG00000072694/ENSG00000125810/ENSG00000165025/ENSG00000174125/ENSG00000019582/ENSG00000235588/ENSG00000137033/ENSG00000116711/ENSG00000137462/ENSG00000077984	18
GO:0050869	GO:0050869	negative regulation of B cell activation	10/570	34/21081	1.41111e-08	4.72522e-07	3.28698e-07	ENSG00000163563/ENSG00000011600/ENSG00000254087/ENSG00000155307/ENSG00000122641/ENSG00000072694/ENSG00000281614/ENSG00000164305/ENSG00000167851/ENSG00000118503	10
GO:0002688	GO:0002688	regulation of leukocyte chemotaxis	19/570	145/21081	1.41259e-08	4.72522e-07	3.28698e-07	ENSG00000172724/ENSG00000121807/ENSG00000274233/ENSG00000128340/ENSG00000169245/ENSG00000254087/ENSG00000108691/ENSG00000125245/ENSG00000169429/ENSG00000182578/ENSG00000105894/ENSG00000171860/ENSG00000156234/ENSG00000136999/ENSG00000019582/ENSG00000235588/ENSG00000143185/ENSG00000107562/ENSG00000126353	19
GO:0002709	GO:0002709	regulation of T cell mediated immunity	17/570	116/21081	1.49319e-08	4.9599e-07	3.45022e-07	ENSG00000121807/ENSG00000081237/ENSG00000105205/ENSG00000072694/ENSG00000158481/ENSG00000206493/ENSG00000234487/ENSG00000206450/ENSG00000168685/ENSG00000276051/ENSG00000172175/ENSG00000223532/ENSG00000158473/ENSG00000110651/ENSG00000122122/ENSG00000028137/ENSG00000227715	17
GO:0043122	GO:0043122	regulation of I-kappaB kinase/NF-kappaB signaling	27/570	289/21081	2.47559e-08	8.16601e-07	5.68047e-07	ENSG00000012223/ENSG00000172724/ENSG00000103490/ENSG00000168329/ENSG00000137752/ENSG00000145632/ENSG00000135914/ENSG00000228080/ENSG00000132274/ENSG00000166501/ENSG00000198959/ENSG00000206306/ENSG00000100097/ENSG00000023445/ENSG00000130303/ENSG00000121858/ENSG00000172175/ENSG00000115415/ENSG00000019582/ENSG00000152661/ENSG00000135218/ENSG00000196154/ENSG00000198121/ENSG00000114346/ENSG00000118503…	27
GO:0007229	GO:0007229	integrin-mediated signaling pathway	17/570	120/21081	2.51037e-08	8.22361e-07	5.72054e-07	ENSG00000168542/ENSG00000102265/ENSG00000160255/ENSG00000115414/ENSG00000011600/ENSG00000099250/ENSG00000169896/ENSG00000158869/ENSG00000197496/ENSG00000115232/ENSG00000082074/ENSG00000187608/ENSG00000105894/ENSG00000165025/ENSG00000101336/ENSG00000141968/ENSG00000154734	17
GO:0046634	GO:0046634	regulation of alpha-beta T cell activation	18/570	135/21081	2.575e-08	8.37757e-07	5.82763e-07	ENSG00000172724/ENSG00000121807/ENSG00000135046/ENSG00000081237/ENSG00000159216/ENSG00000196839/ENSG00000206493/ENSG00000125347/ENSG00000165025/ENSG00000109943/ENSG00000172175/ENSG00000020633/ENSG00000110651/ENSG00000122122/ENSG00000227715/ENSG00000163513/ENSG00000178562/ENSG00000167851	18
GO:0048525	GO:0048525	negative regulation of viral process	19/570	151/21081	2.76368e-08	8.93026e-07	6.2121e-07	ENSG00000012223/ENSG00000274233/ENSG00000239713/ENSG00000163565/ENSG00000172183/ENSG00000124107/ENSG00000185201/ENSG00000185885/ENSG00000085265/ENSG00000157601/ENSG00000142089/ENSG00000130303/ENSG00000188313/ENSG00000187608/ENSG00000262156/ENSG00000115415/ENSG00000174718/ENSG00000089127/ENSG00000108700	19
GO:0043123	GO:0043123	positive regulation of I-kappaB kinase/NF-kappaB signaling	23/570	218/21081	2.89402e-08	9.23231e-07	6.42221e-07	ENSG00000012223/ENSG00000172724/ENSG00000168329/ENSG00000137752/ENSG00000145632/ENSG00000135914/ENSG00000228080/ENSG00000132274/ENSG00000166501/ENSG00000198959/ENSG00000206306/ENSG00000100097/ENSG00000023445/ENSG00000130303/ENSG00000121858/ENSG00000172175/ENSG00000019582/ENSG00000152661/ENSG00000135218/ENSG00000196154/ENSG00000198121/ENSG00000114346/ENSG00000126353	23
GO:0002886	GO:0002886	regulation of myeloid leukocyte mediated immunity	13/570	68/21081	2.89603e-08	9.23231e-07	6.42221e-07	ENSG00000124875/ENSG00000125730/ENSG00000121807/ENSG00000160255/ENSG00000128340/ENSG00000011600/ENSG00000254087/ENSG00000169896/ENSG00000158869/ENSG00000072694/ENSG00000206493/ENSG00000165025/ENSG00000167851	13
GO:0050921	GO:0050921	positive regulation of chemotaxis	20/570	168/21081	3.08632e-08	9.77334e-07	6.79857e-07	ENSG00000172724/ENSG00000121807/ENSG00000274233/ENSG00000128340/ENSG00000121966/ENSG00000169245/ENSG00000099250/ENSG00000169429/ENSG00000182578/ENSG00000105894/ENSG00000171860/ENSG00000156234/ENSG00000019582/ENSG00000235588/ENSG00000143185/ENSG00000107562/ENSG00000170962/ENSG00000205542/ENSG00000198121/ENSG00000126353	20
GO:0061448	GO:0061448	connective tissue development	26/570	274/21081	3.2791e-08	1.03151e-06	7.17539e-07	ENSG00000102265/ENSG00000026508/ENSG00000137573/ENSG00000139329/ENSG00000111341/ENSG00000159216/ENSG00000120708/ENSG00000107796/ENSG00000143387/ENSG00000081189/ENSG00000130635/ENSG00000162998/ENSG00000105664/ENSG00000134245/ENSG00000168056/ENSG00000136999/ENSG00000125398/ENSG00000134013/ENSG00000020633/ENSG00000182492/ENSG00000170962/ENSG00000000005/ENSG00000170365/ENSG00000115380/ENSG00000163513…	26
GO:0045582	GO:0045582	positive regulation of T cell differentiation	16/570	108/21081	3.38516e-08	1.05786e-06	7.35873e-07	ENSG00000172724/ENSG00000135046/ENSG00000081237/ENSG00000124766/ENSG00000159216/ENSG00000196839/ENSG00000168685/ENSG00000276051/ENSG00000165025/ENSG00000139193/ENSG00000172175/ENSG00000019582/ENSG00000020633/ENSG00000138795/ENSG00000122122/ENSG00000163513	16
GO:0051480	GO:0051480	regulation of cytosolic calcium ion concentration	31/570	373/21081	3.55242e-08	1.09969e-06	7.64967e-07	ENSG00000172724/ENSG00000121807/ENSG00000138755/ENSG00000081237/ENSG00000168329/ENSG00000006128/ENSG00000135914/ENSG00000102879/ENSG00000121966/ENSG00000169245/ENSG00000198959/ENSG00000254087/ENSG00000182866/ENSG00000125245/ENSG00000134853/ENSG00000004468/ENSG00000151617/ENSG00000105974/ENSG00000171860/ENSG00000169442/ENSG00000156234/ENSG00000152661/ENSG00000135218/ENSG00000140030/ENSG00000136160…	31
GO:1903034	GO:1903034	regulation of response to wounding	22/570	203/21081	3.56529e-08	1.09969e-06	7.64967e-07	ENSG00000275565/ENSG00000135046/ENSG00000121966/ENSG00000182718/ENSG00000254087/ENSG00000149131/ENSG00000158869/ENSG00000134853/ENSG00000172243/ENSG00000105974/ENSG00000105894/ENSG00000165025/ENSG00000111252/ENSG00000104368/ENSG00000152661/ENSG00000135218/ENSG00000150594/ENSG00000116711/ENSG00000178726/ENSG00000174175/ENSG00000118503/ENSG00000065534	22
GO:0070371	GO:0070371	ERK1 and ERK2 cascade	31/570	376/21081	4.26656e-08	1.3075e-06	9.09524e-07	ENSG00000172724/ENSG00000026508/ENSG00000274233/ENSG00000081237/ENSG00000103490/ENSG00000135914/ENSG00000228080/ENSG00000115414/ENSG00000254087/ENSG00000099250/ENSG00000206306/ENSG00000108691/ENSG00000134853/ENSG00000182578/ENSG00000117228/ENSG00000169508/ENSG00000164056/ENSG00000165025/ENSG00000126458/ENSG00000125398/ENSG00000019582/ENSG00000136235/ENSG00000135218/ENSG00000143185/ENSG00000136997…	31
GO:0009595	GO:0009595	detection of biotic stimulus	12/570	59/21081	4.78266e-08	1.45626e-06	1.01301e-06	ENSG00000154589/ENSG00000228080/ENSG00000206306/ENSG00000172243/ENSG00000101955/ENSG00000206450/ENSG00000109943/ENSG00000174125/ENSG00000223532/ENSG00000158473/ENSG00000137462/ENSG00000227715	12
GO:0019730	GO:0019730	antimicrobial humoral response	20/570	173/21081	5.07073e-08	1.53414e-06	1.06718e-06	ENSG00000012223/ENSG00000132465/ENSG00000124875/ENSG00000090382/ENSG00000138755/ENSG00000120885/ENSG00000101443/ENSG00000169413/ENSG00000124107/ENSG00000169245/ENSG00000148346/ENSG00000159674/ENSG00000163739/ENSG00000169429/ENSG00000206493/ENSG00000143546/ENSG00000156234/ENSG00000227715/ENSG00000211899/ENSG00000115386	20
GO:0001906	GO:0001906	cell killing	29/570	339/21081	5.27582e-08	1.58609e-06	1.10332e-06	ENSG00000012223/ENSG00000124875/ENSG00000090382/ENSG00000125730/ENSG00000081237/ENSG00000011600/ENSG00000102879/ENSG00000100453/ENSG00000000971/ENSG00000169896/ENSG00000172243/ENSG00000072694/ENSG00000158481/ENSG00000206493/ENSG00000026751/ENSG00000234487/ENSG00000206450/ENSG00000170542/ENSG00000168685/ENSG00000276051/ENSG00000165025/ENSG00000109943/ENSG00000180644/ENSG00000223532/ENSG00000158473…	29
GO:0051216	GO:0051216	cartilage development	22/570	208/21081	5.53052e-08	1.6522e-06	1.14931e-06	ENSG00000102265/ENSG00000026508/ENSG00000137573/ENSG00000139329/ENSG00000111341/ENSG00000159216/ENSG00000120708/ENSG00000143387/ENSG00000081189/ENSG00000162998/ENSG00000105664/ENSG00000134245/ENSG00000168056/ENSG00000136999/ENSG00000125398/ENSG00000134013/ENSG00000020633/ENSG00000182492/ENSG00000170365/ENSG00000115380/ENSG00000163513/ENSG00000176624	22
GO:2000406	GO:2000406	positive regulation of T cell migration	10/570	39/21081	6.05732e-08	1.79827e-06	1.25092e-06	ENSG00000121807/ENSG00000274233/ENSG00000103490/ENSG00000169245/ENSG00000115232/ENSG00000156234/ENSG00000235588/ENSG00000143185/ENSG00000107562/ENSG00000115009	10
GO:1900046	GO:1900046	regulation of hemostasis	14/570	85/21081	6.20186e-08	1.82565e-06	1.26997e-06	ENSG00000182718/ENSG00000254087/ENSG00000149131/ENSG00000158869/ENSG00000134853/ENSG00000105974/ENSG00000105664/ENSG00000165025/ENSG00000111252/ENSG00000104368/ENSG00000135218/ENSG00000116711/ENSG00000178726/ENSG00000174175	14
GO:0035455	GO:0035455	response to interferon-alpha	8/570	22/21081	6.22644e-08	1.82565e-06	1.26997e-06	ENSG00000078081/ENSG00000167601/ENSG00000185201/ENSG00000185885/ENSG00000142089/ENSG00000130303/ENSG00000183486/ENSG00000159110	8
GO:1904018	GO:1904018	positive regulation of vasculature development	24/570	246/21081	6.55407e-08	1.90993e-06	1.32859e-06	ENSG00000125730/ENSG00000135046/ENSG00000168329/ENSG00000160255/ENSG00000145632/ENSG00000121966/ENSG00000166501/ENSG00000159216/ENSG00000099250/ENSG00000112096/ENSG00000169429/ENSG00000125266/ENSG00000048052/ENSG00000138772/ENSG00000171860/ENSG00000126458/ENSG00000162434/ENSG00000106991/ENSG00000138061/ENSG00000165168/ENSG00000170962/ENSG00000124212/ENSG00000170365/ENSG00000163513	24
GO:0002700	GO:0002700	regulation of production of molecular mediator of immune response	23/570	229/21081	7.22775e-08	2.0934e-06	1.45622e-06	ENSG00000121807/ENSG00000081237/ENSG00000170476/ENSG00000159674/ENSG00000288185/ENSG00000105205/ENSG00000158869/ENSG00000072694/ENSG00000130303/ENSG00000206493/ENSG00000234487/ENSG00000092969/ENSG00000276051/ENSG00000172175/ENSG00000019582/ENSG00000255690/ENSG00000135218/ENSG00000137033/ENSG00000110651/ENSG00000122122/ENSG00000028137/ENSG00000227715/ENSG00000178562	23
GO:0032623	GO:0032623	interleukin-2 production	12/570	62/21081	8.5718e-08	2.46764e-06	1.71655e-06	ENSG00000121807/ENSG00000135046/ENSG00000081237/ENSG00000159216/ENSG00000155659/ENSG00000158869/ENSG00000172243/ENSG00000117228/ENSG00000172175/ENSG00000122122/ENSG00000178562/ENSG00000118503	12
GO:0002377	GO:0002377	immunoglobulin production	23/570	232/21081	9.18076e-08	2.61501e-06	1.81906e-06	ENSG00000211592/ENSG00000081237/ENSG00000231939/ENSG00000228080/ENSG00000170476/ENSG00000278196/ENSG00000206306/ENSG00000288185/ENSG00000206237/ENSG00000127951/ENSG00000072694/ENSG00000206493/ENSG00000211598/ENSG00000110719/ENSG00000211669/ENSG00000101347/ENSG00000168685/ENSG00000179344/ENSG00000211659/ENSG00000211663/ENSG00000137033/ENSG00000122122/ENSG00000178562	23
GO:0009612	GO:0009612	response to mechanical stimulus	22/570	214/21081	9.19383e-08	2.61501e-06	1.81906e-06	ENSG00000137673/ENSG00000168542/ENSG00000041982/ENSG00000133110/ENSG00000137752/ENSG00000196664/ENSG00000121966/ENSG00000169245/ENSG00000011465/ENSG00000070669/ENSG00000125347/ENSG00000105894/ENSG00000106991/ENSG00000125398/ENSG00000134138/ENSG00000115415/ENSG00000152661/ENSG00000026103/ENSG00000107562/ENSG00000163513/ENSG00000134057/ENSG00000006468	22
GO:0050672	GO:0050672	negative regulation of lymphocyte proliferation	16/570	116/21081	9.46738e-08	2.67679e-06	1.86204e-06	ENSG00000163563/ENSG00000228080/ENSG00000011600/ENSG00000254087/ENSG00000206306/ENSG00000155659/ENSG00000072694/ENSG00000276051/ENSG00000134258/ENSG00000109943/ENSG00000204482/ENSG00000136235/ENSG00000281614/ENSG00000164305/ENSG00000131203/ENSG00000167851	16
GO:0032945	GO:0032945	negative regulation of mononuclear cell proliferation	16/570	117/21081	1.06972e-07	3.00662e-06	2.09148e-06	ENSG00000163563/ENSG00000228080/ENSG00000011600/ENSG00000254087/ENSG00000206306/ENSG00000155659/ENSG00000072694/ENSG00000276051/ENSG00000134258/ENSG00000109943/ENSG00000204482/ENSG00000136235/ENSG00000281614/ENSG00000164305/ENSG00000131203/ENSG00000167851	16
GO:0071674	GO:0071674	mononuclear cell migration	17/570	134/21081	1.31506e-07	3.67444e-06	2.55603e-06	ENSG00000172724/ENSG00000121807/ENSG00000274233/ENSG00000135046/ENSG00000169245/ENSG00000254087/ENSG00000108691/ENSG00000261371/ENSG00000182578/ENSG00000171860/ENSG00000136999/ENSG00000235588/ENSG00000143185/ENSG00000107562/ENSG00000170962/ENSG00000115009/ENSG00000108700	17
GO:0001818	GO:0001818	negative regulation of cytokine production	33/570	438/21081	1.32451e-07	3.67918e-06	2.55933e-06	ENSG00000012223/ENSG00000135046/ENSG00000081237/ENSG00000103490/ENSG00000168329/ENSG00000228080/ENSG00000284697/ENSG00000011600/ENSG00000167601/ENSG00000206306/ENSG00000125245/ENSG00000155659/ENSG00000197496/ENSG00000122641/ENSG00000072694/ENSG00000130303/ENSG00000234487/ENSG00000048052/ENSG00000123609/ENSG00000187608/ENSG00000156587/ENSG00000092969/ENSG00000117228/ENSG00000121281/ENSG00000136235…	33
GO:0031341	GO:0031341	regulation of cell killing	21/570	202/21081	1.48764e-07	4.10832e-06	2.85784e-06	ENSG00000124875/ENSG00000081237/ENSG00000011600/ENSG00000000971/ENSG00000169896/ENSG00000172243/ENSG00000072694/ENSG00000158481/ENSG00000206493/ENSG00000234487/ENSG00000206450/ENSG00000170542/ENSG00000168685/ENSG00000276051/ENSG00000165025/ENSG00000109943/ENSG00000180644/ENSG00000223532/ENSG00000158473/ENSG00000141968/ENSG00000227715	21
GO:0050855	GO:0050855	regulation of B cell receptor signaling pathway	9/570	33/21081	1.56706e-07	4.30261e-06	2.993e-06	ENSG00000166501/ENSG00000254087/ENSG00000159216/ENSG00000072694/ENSG00000027075/ENSG00000110651/ENSG00000120690/ENSG00000110031/ENSG00000167851	9
GO:2000401	GO:2000401	regulation of lymphocyte migration	13/570	78/21081	1.58998e-07	4.34046e-06	3.01933e-06	ENSG00000121807/ENSG00000274233/ENSG00000103490/ENSG00000169245/ENSG00000108691/ENSG00000288185/ENSG00000115232/ENSG00000156234/ENSG00000235588/ENSG00000143185/ENSG00000107562/ENSG00000072786/ENSG00000115009	13
GO:0070372	GO:0070372	regulation of ERK1 and ERK2 cascade	29/570	357/21081	1.6014e-07	4.34665e-06	3.02363e-06	ENSG00000172724/ENSG00000026508/ENSG00000274233/ENSG00000081237/ENSG00000103490/ENSG00000135914/ENSG00000228080/ENSG00000115414/ENSG00000254087/ENSG00000099250/ENSG00000206306/ENSG00000108691/ENSG00000134853/ENSG00000182578/ENSG00000117228/ENSG00000169508/ENSG00000164056/ENSG00000165025/ENSG00000126458/ENSG00000019582/ENSG00000136235/ENSG00000135218/ENSG00000143185/ENSG00000170962/ENSG00000115009…	29
GO:2000404	GO:2000404	regulation of T cell migration	11/570	54/21081	1.71154e-07	4.61922e-06	3.21324e-06	ENSG00000121807/ENSG00000274233/ENSG00000103490/ENSG00000169245/ENSG00000288185/ENSG00000115232/ENSG00000156234/ENSG00000235588/ENSG00000143185/ENSG00000107562/ENSG00000115009	11
GO:0034612	GO:0034612	response to tumor necrosis factor	31/570	403/21081	2.0226e-07	5.42787e-06	3.77575e-06	ENSG00000172724/ENSG00000133110/ENSG00000274233/ENSG00000103490/ENSG00000048462/ENSG00000243958/ENSG00000137752/ENSG00000162645/ENSG00000170458/ENSG00000148346/ENSG00000223448/ENSG00000108691/ENSG00000196954/ENSG00000230669/ENSG00000169429/ENSG00000023445/ENSG00000117228/ENSG00000165025/ENSG00000139193/ENSG00000115415/ENSG00000026103/ENSG00000164305/ENSG00000143185/ENSG00000111057/ENSG00000205542…	31
GO:0030336	GO:0030336	negative regulation of cell migration	30/570	385/21081	2.41475e-07	6.4392e-06	4.47926e-06	ENSG00000168542/ENSG00000102265/ENSG00000168329/ENSG00000137573/ENSG00000132386/ENSG00000108691/ENSG00000288185/ENSG00000125245/ENSG00000185885/ENSG00000111348/ENSG00000196839/ENSG00000011465/ENSG00000081189/ENSG00000130303/ENSG00000105894/ENSG00000156234/ENSG00000126458/ENSG00000106991/ENSG00000168675/ENSG00000136999/ENSG00000138061/ENSG00000019582/ENSG00000235588/ENSG00000152661/ENSG00000137033…	30
GO:0050868	GO:0050868	negative regulation of T cell activation	18/570	156/21081	2.42656e-07	6.4392e-06	4.47926e-06	ENSG00000135046/ENSG00000228080/ENSG00000159216/ENSG00000206306/ENSG00000155659/ENSG00000127951/ENSG00000072694/ENSG00000125347/ENSG00000276051/ENSG00000134258/ENSG00000109943/ENSG00000122188/ENSG00000019582/ENSG00000136235/ENSG00000020633/ENSG00000164305/ENSG00000131203/ENSG00000167851	18
GO:0002285	GO:0002285	lymphocyte activation involved in immune response	21/570	208/21081	2.44344e-07	6.44796e-06	4.48535e-06	ENSG00000110777/ENSG00000172724/ENSG00000135046/ENSG00000081237/ENSG00000102879/ENSG00000100097/ENSG00000288185/ENSG00000158869/ENSG00000127951/ENSG00000196839/ENSG00000072694/ENSG00000158481/ENSG00000234487/ENSG00000169508/ENSG00000242386/ENSG00000172175/ENSG00000019582/ENSG00000110651/ENSG00000138795/ENSG00000178562/ENSG00000135905	21
GO:0072678	GO:0072678	T cell migration	13/570	81/21081	2.5136e-07	6.59646e-06	4.58865e-06	ENSG00000121807/ENSG00000274233/ENSG00000103490/ENSG00000169245/ENSG00000108691/ENSG00000288185/ENSG00000115232/ENSG00000169508/ENSG00000156234/ENSG00000235588/ENSG00000143185/ENSG00000107562/ENSG00000115009	13
GO:0031348	GO:0031348	negative regulation of defense response	30/570	388/21081	2.85195e-07	7.44328e-06	5.17772e-06	ENSG00000275565/ENSG00000081237/ENSG00000103490/ENSG00000163565/ENSG00000228080/ENSG00000175899/ENSG00000206306/ENSG00000132386/ENSG00000149131/ENSG00000155659/ENSG00000127951/ENSG00000196839/ENSG00000072694/ENSG00000206493/ENSG00000234487/ENSG00000206450/ENSG00000123609/ENSG00000170542/ENSG00000101347/ENSG00000276051/ENSG00000121281/ENSG00000136999/ENSG00000223532/ENSG00000231179/ENSG00000124212…	30
GO:1903038	GO:1903038	negative regulation of leukocyte cell-cell adhesion	19/570	175/21081	2.95528e-07	7.67081e-06	5.33599e-06	ENSG00000135046/ENSG00000228080/ENSG00000159216/ENSG00000206306/ENSG00000155659/ENSG00000127951/ENSG00000072694/ENSG00000125347/ENSG00000276051/ENSG00000134258/ENSG00000109943/ENSG00000122188/ENSG00000019582/ENSG00000136235/ENSG00000020633/ENSG00000164305/ENSG00000107562/ENSG00000131203/ENSG00000167851	19
GO:0032663	GO:0032663	regulation of interleukin-2 production	11/570	57/21081	3.06562e-07	7.91398e-06	5.50515e-06	ENSG00000121807/ENSG00000135046/ENSG00000081237/ENSG00000159216/ENSG00000155659/ENSG00000172243/ENSG00000117228/ENSG00000172175/ENSG00000122122/ENSG00000178562/ENSG00000118503	11
GO:0060759	GO:0060759	regulation of response to cytokine stimulus	22/570	230/21081	3.25605e-07	8.36014e-06	5.81551e-06	ENSG00000274233/ENSG00000130508/ENSG00000081237/ENSG00000103490/ENSG00000137752/ENSG00000167601/ENSG00000121966/ENSG00000159216/ENSG00000196954/ENSG00000023445/ENSG00000105974/ENSG00000101347/ENSG00000276561/ENSG00000165025/ENSG00000162434/ENSG00000111252/ENSG00000159110/ENSG00000115415/ENSG00000019582/ENSG00000120690/ENSG00000137462/ENSG00000118503	22
GO:0032613	GO:0032613	interleukin-10 production	13/570	83/21081	3.37132e-07	8.60956e-06	5.98901e-06	ENSG00000103490/ENSG00000228080/ENSG00000011600/ENSG00000206306/ENSG00000158869/ENSG00000172243/ENSG00000072694/ENSG00000187608/ENSG00000165025/ENSG00000131203/ENSG00000122122/ENSG00000137462/ENSG00000178562	13
GO:0071356	GO:0071356	cellular response to tumor necrosis factor	29/570	372/21081	3.79865e-07	9.64897e-06	6.71205e-06	ENSG00000172724/ENSG00000133110/ENSG00000274233/ENSG00000103490/ENSG00000048462/ENSG00000243958/ENSG00000137752/ENSG00000162645/ENSG00000148346/ENSG00000223448/ENSG00000108691/ENSG00000196954/ENSG00000230669/ENSG00000169429/ENSG00000023445/ENSG00000117228/ENSG00000165025/ENSG00000139193/ENSG00000115415/ENSG00000026103/ENSG00000143185/ENSG00000111057/ENSG00000205542/ENSG00000028137/ENSG00000163568…	29
GO:0032743	GO:0032743	positive regulation of interleukin-2 production	8/570	27/21081	3.8362e-07	9.69253e-06	6.74235e-06	ENSG00000121807/ENSG00000135046/ENSG00000081237/ENSG00000159216/ENSG00000172243/ENSG00000172175/ENSG00000122122/ENSG00000178562	8
GO:0030889	GO:0030889	negative regulation of B cell proliferation	7/570	19/21081	3.86855e-07	9.72255e-06	6.76323e-06	ENSG00000163563/ENSG00000011600/ENSG00000254087/ENSG00000072694/ENSG00000281614/ENSG00000164305/ENSG00000167851	7
GO:0030193	GO:0030193	regulation of blood coagulation	13/570	84/21081	3.89137e-07	9.72844e-06	6.76733e-06	ENSG00000182718/ENSG00000254087/ENSG00000149131/ENSG00000158869/ENSG00000134853/ENSG00000105974/ENSG00000165025/ENSG00000111252/ENSG00000104368/ENSG00000135218/ENSG00000116711/ENSG00000178726/ENSG00000174175	13
GO:0002690	GO:0002690	positive regulation of leukocyte chemotaxis	15/570	113/21081	3.96147e-07	9.85182e-06	6.85316e-06	ENSG00000172724/ENSG00000121807/ENSG00000274233/ENSG00000128340/ENSG00000169245/ENSG00000169429/ENSG00000182578/ENSG00000105894/ENSG00000171860/ENSG00000156234/ENSG00000019582/ENSG00000235588/ENSG00000143185/ENSG00000107562/ENSG00000126353	15
GO:0098581	GO:0098581	detection of external biotic stimulus	10/570	47/21081	4.06145e-07	1.00479e-05	6.98953e-06	ENSG00000154589/ENSG00000228080/ENSG00000206306/ENSG00000172243/ENSG00000206450/ENSG00000174125/ENSG00000223532/ENSG00000158473/ENSG00000137462/ENSG00000227715	10
GO:0044409	GO:0044409	entry into host	20/570	197/21081	4.31174e-07	1.06118e-05	7.38181e-06	ENSG00000228080/ENSG00000132274/ENSG00000167601/ENSG00000121966/ENSG00000260314/ENSG00000206306/ENSG00000185201/ENSG00000100097/ENSG00000185885/ENSG00000085265/ENSG00000169429/ENSG00000142089/ENSG00000125266/ENSG00000105974/ENSG00000090659/ENSG00000019582/ENSG00000110651/ENSG00000160791/ENSG00000154639/ENSG00000117090	20
GO:0051271	GO:0051271	negative regulation of cellular component movement	32/570	440/21081	4.51938e-07	1.10655e-05	7.69742e-06	ENSG00000168542/ENSG00000102265/ENSG00000168329/ENSG00000137573/ENSG00000099250/ENSG00000132386/ENSG00000108691/ENSG00000288185/ENSG00000125245/ENSG00000185885/ENSG00000111348/ENSG00000196839/ENSG00000011465/ENSG00000081189/ENSG00000072110/ENSG00000130303/ENSG00000105894/ENSG00000156234/ENSG00000126458/ENSG00000106991/ENSG00000168675/ENSG00000136999/ENSG00000138061/ENSG00000019582/ENSG00000235588…	32
GO:2000116	GO:2000116	regulation of cysteine-type endopeptidase activity	24/570	273/21081	4.55223e-07	1.10888e-05	7.7136e-06	ENSG00000012223/ENSG00000026508/ENSG00000103490/ENSG00000243958/ENSG00000078081/ENSG00000137752/ENSG00000163565/ENSG00000182866/ENSG00000145779/ENSG00000172243/ENSG00000023445/ENSG00000170542/ENSG00000100985/ENSG00000143546/ENSG00000165025/ENSG00000139193/ENSG00000121858/ENSG00000172175/ENSG00000026103/ENSG00000136997/ENSG00000138795/ENSG00000163568/ENSG00000175793/ENSG00000077984	24
GO:0001959	GO:0001959	regulation of cytokine-mediated signaling pathway	21/570	216/21081	4.59596e-07	1.11382e-05	7.74798e-06	ENSG00000274233/ENSG00000130508/ENSG00000081237/ENSG00000103490/ENSG00000137752/ENSG00000167601/ENSG00000121966/ENSG00000159216/ENSG00000196954/ENSG00000023445/ENSG00000105974/ENSG00000101347/ENSG00000276561/ENSG00000165025/ENSG00000162434/ENSG00000111252/ENSG00000159110/ENSG00000115415/ENSG00000019582/ENSG00000120690/ENSG00000118503	21
GO:0042742	GO:0042742	defense response to bacterium	31/570	420/21081	4.98081e-07	1.20096e-05	8.35413e-06	ENSG00000012223/ENSG00000211677/ENSG00000132465/ENSG00000124875/ENSG00000090382/ENSG00000211592/ENSG00000103490/ENSG00000101443/ENSG00000145287/ENSG00000169413/ENSG00000124107/ENSG00000162645/ENSG00000148346/ENSG00000159674/ENSG00000288185/ENSG00000158869/ENSG00000140968/ENSG00000206493/ENSG00000138772/ENSG00000187608/ENSG00000143546/ENSG00000156234/ENSG00000165025/ENSG00000010327/ENSG00000135218…	31
GO:0002468	GO:0002468	dendritic cell antigen processing and presentation	6/570	13/21081	5.55664e-07	1.32877e-05	9.24324e-06	ENSG00000172724/ENSG00000284697/ENSG00000127951/ENSG00000072694/ENSG00000019582/ENSG00000126353	6
GO:0033627	GO:0033627	cell adhesion mediated by integrin	12/570	73/21081	5.56685e-07	1.32877e-05	9.24324e-06	ENSG00000274233/ENSG00000160255/ENSG00000166147/ENSG00000254087/ENSG00000196839/ENSG00000115232/ENSG00000092969/ENSG00000156234/ENSG00000165025/ENSG00000136999/ENSG00000138061/ENSG00000110031	12
GO:0090130	GO:0090130	tissue migration	30/570	401/21081	5.73801e-07	1.356e-05	9.43263e-06	ENSG00000135046/ENSG00000160255/ENSG00000006128/ENSG00000145632/ENSG00000113140/ENSG00000099250/ENSG00000132386/ENSG00000107796/ENSG00000011465/ENSG00000081189/ENSG00000261371/ENSG00000125266/ENSG00000048052/ENSG00000138772/ENSG00000092969/ENSG00000105894/ENSG00000100985/ENSG00000156234/ENSG00000126458/ENSG00000136999/ENSG00000125398/ENSG00000138061/ENSG00000134013/ENSG00000169554/ENSG00000196405…	30
GO:2000146	GO:2000146	negative regulation of cell motility	30/570	401/21081	5.73801e-07	1.356e-05	9.43263e-06	ENSG00000168542/ENSG00000102265/ENSG00000168329/ENSG00000137573/ENSG00000132386/ENSG00000108691/ENSG00000288185/ENSG00000125245/ENSG00000185885/ENSG00000111348/ENSG00000196839/ENSG00000011465/ENSG00000081189/ENSG00000130303/ENSG00000105894/ENSG00000156234/ENSG00000126458/ENSG00000106991/ENSG00000168675/ENSG00000136999/ENSG00000138061/ENSG00000019582/ENSG00000235588/ENSG00000152661/ENSG00000137033…	30
GO:0045766	GO:0045766	positive regulation of angiogenesis	21/570	219/21081	5.77642e-07	1.35832e-05	9.44877e-06	ENSG00000125730/ENSG00000135046/ENSG00000168329/ENSG00000160255/ENSG00000145632/ENSG00000121966/ENSG00000166501/ENSG00000159216/ENSG00000099250/ENSG00000169429/ENSG00000048052/ENSG00000138772/ENSG00000171860/ENSG00000126458/ENSG00000162434/ENSG00000106991/ENSG00000138061/ENSG00000165168/ENSG00000124212/ENSG00000170365/ENSG00000163513	21
GO:0002755	GO:0002755	MyD88-dependent toll-like receptor signaling pathway	9/570	38/21081	5.87116e-07	1.36706e-05	9.50958e-06	ENSG00000154589/ENSG00000196664/ENSG00000170458/ENSG00000125347/ENSG00000276561/ENSG00000174125/ENSG00000135218/ENSG00000137462/ENSG00000167851	9
GO:0098543	GO:0098543	detection of other organism	9/570	38/21081	5.87116e-07	1.36706e-05	9.50958e-06	ENSG00000228080/ENSG00000206306/ENSG00000172243/ENSG00000206450/ENSG00000174125/ENSG00000223532/ENSG00000158473/ENSG00000137462/ENSG00000227715	9
GO:0002698	GO:0002698	negative regulation of immune effector process	21/570	220/21081	6.22777e-07	1.44302e-05	1.0038e-05	ENSG00000121807/ENSG00000135046/ENSG00000081237/ENSG00000175899/ENSG00000149131/ENSG00000155659/ENSG00000127951/ENSG00000072694/ENSG00000130303/ENSG00000206493/ENSG00000234487/ENSG00000206450/ENSG00000170542/ENSG00000092969/ENSG00000168685/ENSG00000276051/ENSG00000137033/ENSG00000223532/ENSG00000231179/ENSG00000227715/ENSG00000167851	21
GO:0002706	GO:0002706	regulation of lymphocyte mediated immunity	24/570	278/21081	6.32631e-07	1.45874e-05	1.01473e-05	ENSG00000125730/ENSG00000121807/ENSG00000081237/ENSG00000288185/ENSG00000105205/ENSG00000158869/ENSG00000072694/ENSG00000158481/ENSG00000206493/ENSG00000234487/ENSG00000206450/ENSG00000170542/ENSG00000168685/ENSG00000276051/ENSG00000109943/ENSG00000172175/ENSG00000223532/ENSG00000158473/ENSG00000141968/ENSG00000110651/ENSG00000122122/ENSG00000028137/ENSG00000227715/ENSG00000178562	24
GO:0046718	GO:0046718	viral entry into host cell	19/570	184/21081	6.43991e-07	1.47776e-05	1.02796e-05	ENSG00000228080/ENSG00000132274/ENSG00000167601/ENSG00000121966/ENSG00000260314/ENSG00000206306/ENSG00000185201/ENSG00000100097/ENSG00000185885/ENSG00000085265/ENSG00000142089/ENSG00000125266/ENSG00000105974/ENSG00000090659/ENSG00000019582/ENSG00000110651/ENSG00000160791/ENSG00000154639/ENSG00000117090	19
GO:0002761	GO:0002761	regulation of myeloid leukocyte differentiation	17/570	150/21081	6.75057e-07	1.53731e-05	1.06939e-05	ENSG00000012223/ENSG00000185862/ENSG00000180353/ENSG00000228080/ENSG00000011600/ENSG00000101265/ENSG00000166147/ENSG00000254087/ENSG00000159216/ENSG00000206306/ENSG00000122641/ENSG00000204103/ENSG00000276561/ENSG00000019582/ENSG00000281614/ENSG00000136997/ENSG00000138795	17
GO:0032655	GO:0032655	regulation of interleukin-12 production	13/570	88/21081	6.76415e-07	1.53731e-05	1.06939e-05	ENSG00000172724/ENSG00000223448/ENSG00000140968/ENSG00000172243/ENSG00000206450/ENSG00000276051/ENSG00000165025/ENSG00000135218/ENSG00000223532/ENSG00000131203/ENSG00000137462/ENSG00000117090/ENSG00000126353	13
GO:2000403	GO:2000403	positive regulation of lymphocyte migration	10/570	50/21081	7.49088e-07	1.69437e-05	1.17864e-05	ENSG00000121807/ENSG00000274233/ENSG00000103490/ENSG00000169245/ENSG00000115232/ENSG00000156234/ENSG00000235588/ENSG00000143185/ENSG00000107562/ENSG00000115009	10
GO:0060348	GO:0060348	bone development	21/570	223/21081	7.78252e-07	1.75199e-05	1.21872e-05	ENSG00000012223/ENSG00000081237/ENSG00000011600/ENSG00000137573/ENSG00000151702/ENSG00000113140/ENSG00000166147/ENSG00000182718/ENSG00000081189/ENSG00000105664/ENSG00000168056/ENSG00000106991/ENSG00000111252/ENSG00000125398/ENSG00000152661/ENSG00000182492/ENSG00000170365/ENSG00000150867/ENSG00000163513/ENSG00000116183/ENSG00000106483	21
GO:0032615	GO:0032615	interleukin-12 production	13/570	90/21081	8.81291e-07	1.96532e-05	1.36712e-05	ENSG00000172724/ENSG00000223448/ENSG00000140968/ENSG00000172243/ENSG00000206450/ENSG00000276051/ENSG00000165025/ENSG00000135218/ENSG00000223532/ENSG00000131203/ENSG00000137462/ENSG00000117090/ENSG00000126353	13
GO:0050818	GO:0050818	regulation of coagulation	13/570	90/21081	8.81291e-07	1.96532e-05	1.36712e-05	ENSG00000182718/ENSG00000254087/ENSG00000149131/ENSG00000158869/ENSG00000134853/ENSG00000105974/ENSG00000165025/ENSG00000111252/ENSG00000104368/ENSG00000135218/ENSG00000116711/ENSG00000178726/ENSG00000174175	13
GO:0006911	GO:0006911	phagocytosis, engulfment	15/570	121/21081	9.68984e-07	2.15078e-05	1.49613e-05	ENSG00000211677/ENSG00000125730/ENSG00000211592/ENSG00000160255/ENSG00000128340/ENSG00000169896/ENSG00000158869/ENSG00000072694/ENSG00000038945/ENSG00000168461/ENSG00000235588/ENSG00000135218/ENSG00000163219/ENSG00000167851/ENSG00000211899	15
GO:0001912	GO:0001912	positive regulation of leukocyte mediated cytotoxicity	13/570	91/21081	1.00313e-06	2.20596e-05	1.53451e-05	ENSG00000081237/ENSG00000011600/ENSG00000169896/ENSG00000158481/ENSG00000206493/ENSG00000234487/ENSG00000206450/ENSG00000276051/ENSG00000109943/ENSG00000223532/ENSG00000158473/ENSG00000141968/ENSG00000227715	13
GO:0002548	GO:0002548	monocyte chemotaxis	13/570	91/21081	1.00313e-06	2.20596e-05	1.53451e-05	ENSG00000172724/ENSG00000121807/ENSG00000274233/ENSG00000135046/ENSG00000169245/ENSG00000254087/ENSG00000108691/ENSG00000136999/ENSG00000235588/ENSG00000143185/ENSG00000107562/ENSG00000115009/ENSG00000108700	13
GO:0046632	GO:0046632	alpha-beta T cell differentiation	14/570	106/21081	1.02564e-06	2.24507e-05	1.56172e-05	ENSG00000172724/ENSG00000135046/ENSG00000159216/ENSG00000125245/ENSG00000196839/ENSG00000125347/ENSG00000169508/ENSG00000165025/ENSG00000172175/ENSG00000020633/ENSG00000138795/ENSG00000122122/ENSG00000163513/ENSG00000127152	14
GO:0070374	GO:0070374	positive regulation of ERK1 and ERK2 cascade	23/570	266/21081	1.05238e-06	2.29302e-05	1.59508e-05	ENSG00000172724/ENSG00000026508/ENSG00000274233/ENSG00000081237/ENSG00000103490/ENSG00000135914/ENSG00000228080/ENSG00000099250/ENSG00000206306/ENSG00000108691/ENSG00000134853/ENSG00000182578/ENSG00000169508/ENSG00000019582/ENSG00000136235/ENSG00000135218/ENSG00000143185/ENSG00000170962/ENSG00000115009/ENSG00000166444/ENSG00000117090/ENSG00000108700/ENSG00000126353	23
GO:0010631	GO:0010631	epithelial cell migration	29/570	392/21081	1.11087e-06	2.40942e-05	1.67605e-05	ENSG00000135046/ENSG00000160255/ENSG00000006128/ENSG00000145632/ENSG00000113140/ENSG00000099250/ENSG00000132386/ENSG00000011465/ENSG00000081189/ENSG00000261371/ENSG00000125266/ENSG00000048052/ENSG00000138772/ENSG00000092969/ENSG00000105894/ENSG00000100985/ENSG00000156234/ENSG00000126458/ENSG00000136999/ENSG00000125398/ENSG00000138061/ENSG00000134013/ENSG00000169554/ENSG00000196405/ENSG00000205542…	29
GO:0040013	GO:0040013	negative regulation of locomotion	31/570	437/21081	1.16125e-06	2.50725e-05	1.7441e-05	ENSG00000168542/ENSG00000102265/ENSG00000168329/ENSG00000137573/ENSG00000099250/ENSG00000132386/ENSG00000108691/ENSG00000288185/ENSG00000125245/ENSG00000185885/ENSG00000111348/ENSG00000196839/ENSG00000011465/ENSG00000081189/ENSG00000130303/ENSG00000105894/ENSG00000156234/ENSG00000126458/ENSG00000106991/ENSG00000168675/ENSG00000136999/ENSG00000138061/ENSG00000019582/ENSG00000235588/ENSG00000152661…	31
GO:0001655	GO:0001655	urogenital system development	27/570	350/21081	1.17245e-06	2.51997e-05	1.75295e-05	ENSG00000041982/ENSG00000135046/ENSG00000007062/ENSG00000137573/ENSG00000124766/ENSG00000166147/ENSG00000187498/ENSG00000099250/ENSG00000176788/ENSG00000132386/ENSG00000107796/ENSG00000134853/ENSG00000011465/ENSG00000081189/ENSG00000261371/ENSG00000125266/ENSG00000092969/ENSG00000100985/ENSG00000164056/ENSG00000134245/ENSG00000125398/ENSG00000115415/ENSG00000136997/ENSG00000170962/ENSG00000170365…	27
GO:0002260	GO:0002260	lymphocyte homeostasis	11/570	65/21081	1.22305e-06	2.61689e-05	1.82037e-05	ENSG00000048462/ENSG00000102879/ENSG00000254087/ENSG00000196839/ENSG00000081189/ENSG00000110719/ENSG00000019582/ENSG00000026103/ENSG00000164305/ENSG00000135905/ENSG00000118503	11
GO:0090132	GO:0090132	epithelium migration	29/570	395/21081	1.29548e-06	2.75943e-05	1.91952e-05	ENSG00000135046/ENSG00000160255/ENSG00000006128/ENSG00000145632/ENSG00000113140/ENSG00000099250/ENSG00000132386/ENSG00000011465/ENSG00000081189/ENSG00000261371/ENSG00000125266/ENSG00000048052/ENSG00000138772/ENSG00000092969/ENSG00000105894/ENSG00000100985/ENSG00000156234/ENSG00000126458/ENSG00000136999/ENSG00000125398/ENSG00000138061/ENSG00000134013/ENSG00000169554/ENSG00000196405/ENSG00000205542…	29
GO:0019883	GO:0019883	antigen processing and presentation of endogenous antigen	12/570	79/21081	1.33812e-06	2.82491e-05	1.96508e-05	ENSG00000164308/ENSG00000158481/ENSG00000206493/ENSG00000234487/ENSG00000206450/ENSG00000276051/ENSG00000232367/ENSG00000206281/ENSG00000019582/ENSG00000223532/ENSG00000158473/ENSG00000227715	12
GO:0031663	GO:0031663	lipopolysaccharide-mediated signaling pathway	12/570	79/21081	1.33812e-06	2.82491e-05	1.96508e-05	ENSG00000012223/ENSG00000154589/ENSG00000274233/ENSG00000254087/ENSG00000170458/ENSG00000112799/ENSG00000108691/ENSG00000101336/ENSG00000172175/ENSG00000135218/ENSG00000137462/ENSG00000118503	12
GO:0002705	GO:0002705	positive regulation of leukocyte mediated immunity	21/570	231/21081	1.382e-06	2.89964e-05	2.01706e-05	ENSG00000125730/ENSG00000081237/ENSG00000160255/ENSG00000011600/ENSG00000169896/ENSG00000158869/ENSG00000158481/ENSG00000206493/ENSG00000234487/ENSG00000206450/ENSG00000276051/ENSG00000165025/ENSG00000109943/ENSG00000172175/ENSG00000223532/ENSG00000158473/ENSG00000141968/ENSG00000110651/ENSG00000122122/ENSG00000227715/ENSG00000178562	21
GO:0072001	GO:0072001	renal system development	25/570	311/21081	1.38572e-06	2.89964e-05	2.01706e-05	ENSG00000007062/ENSG00000137573/ENSG00000124766/ENSG00000166147/ENSG00000187498/ENSG00000099250/ENSG00000176788/ENSG00000132386/ENSG00000107796/ENSG00000134853/ENSG00000011465/ENSG00000081189/ENSG00000261371/ENSG00000125266/ENSG00000092969/ENSG00000100985/ENSG00000164056/ENSG00000134245/ENSG00000125398/ENSG00000115415/ENSG00000136997/ENSG00000170962/ENSG00000170365/ENSG00000154734/ENSG00000099139	25
GO:0045861	GO:0045861	negative regulation of proteolysis	30/570	420/21081	1.50049e-06	3.12601e-05	2.17453e-05	ENSG00000012223/ENSG00000125730/ENSG00000105825/ENSG00000102265/ENSG00000026508/ENSG00000163359/ENSG00000118849/ENSG00000078081/ENSG00000163565/ENSG00000101443/ENSG00000121552/ENSG00000124107/ENSG00000182718/ENSG00000175899/ENSG00000132386/ENSG00000145779/ENSG00000149131/ENSG00000175315/ENSG00000023445/ENSG00000130303/ENSG00000170542/ENSG00000079257/ENSG00000100985/ENSG00000139193/ENSG00000104368…	30
GO:0032653	GO:0032653	regulation of interleukin-10 production	12/570	80/21081	1.53609e-06	3.18621e-05	2.2164e-05	ENSG00000103490/ENSG00000228080/ENSG00000011600/ENSG00000206306/ENSG00000158869/ENSG00000172243/ENSG00000072694/ENSG00000165025/ENSG00000131203/ENSG00000122122/ENSG00000137462/ENSG00000178562	12
GO:0030183	GO:0030183	B cell differentiation	16/570	142/21081	1.54876e-06	3.19854e-05	2.22498e-05	ENSG00000110777/ENSG00000081237/ENSG00000100097/ENSG00000196839/ENSG00000122641/ENSG00000072694/ENSG00000115232/ENSG00000110719/ENSG00000048052/ENSG00000169508/ENSG00000162692/ENSG00000165025/ENSG00000139193/ENSG00000172175/ENSG00000281614/ENSG00000135905	16
GO:0036336	GO:0036336	dendritic cell migration	8/570	32/21081	1.61319e-06	3.31717e-05	2.3075e-05	ENSG00000275565/ENSG00000172724/ENSG00000121807/ENSG00000274233/ENSG00000121966/ENSG00000169508/ENSG00000160791/ENSG00000126353	8
GO:1902106	GO:1902106	negative regulation of leukocyte differentiation	15/570	126/21081	1.631e-06	3.33934e-05	2.32292e-05	ENSG00000012223/ENSG00000135046/ENSG00000166147/ENSG00000254087/ENSG00000159216/ENSG00000127951/ENSG00000122641/ENSG00000072694/ENSG00000125347/ENSG00000204103/ENSG00000276051/ENSG00000019582/ENSG00000281614/ENSG00000020633/ENSG00000136997	15
GO:0032673	GO:0032673	regulation of interleukin-4 production	9/570	43/21081	1.80063e-06	3.65873e-05	2.54509e-05	ENSG00000228080/ENSG00000206306/ENSG00000158869/ENSG00000206493/ENSG00000165025/ENSG00000137033/ENSG00000138795/ENSG00000122122/ENSG00000178562	9
GO:0002062	GO:0002062	chondrocyte differentiation	14/570	111/21081	1.8024e-06	3.65873e-05	2.54509e-05	ENSG00000137573/ENSG00000159216/ENSG00000120708/ENSG00000081189/ENSG00000105664/ENSG00000134245/ENSG00000168056/ENSG00000136999/ENSG00000125398/ENSG00000134013/ENSG00000020633/ENSG00000115380/ENSG00000163513/ENSG00000176624	14
GO:0006958	GO:0006958	complement activation, classical pathway	16/570	144/21081	1.86668e-06	3.75761e-05	2.61388e-05	ENSG00000211677/ENSG00000125730/ENSG00000211592/ENSG00000173369/ENSG00000182326/ENSG00000173372/ENSG00000120885/ENSG00000288512/ENSG00000278196/ENSG00000149131/ENSG00000211598/ENSG00000112936/ENSG00000211659/ENSG00000288124/ENSG00000211663/ENSG00000211899	16
GO:0034121	GO:0034121	regulation of toll-like receptor signaling pathway	13/570	96/21081	1.86694e-06	3.75761e-05	2.61388e-05	ENSG00000012223/ENSG00000154589/ENSG00000254087/ENSG00000170458/ENSG00000023445/ENSG00000105974/ENSG00000125347/ENSG00000276561/ENSG00000174125/ENSG00000135218/ENSG00000137462/ENSG00000167851/ENSG00000118503	13
GO:0032735	GO:0032735	positive regulation of interleukin-12 production	10/570	55/21081	1.88916e-06	3.77038e-05	2.62276e-05	ENSG00000172724/ENSG00000223448/ENSG00000140968/ENSG00000172243/ENSG00000276051/ENSG00000165025/ENSG00000135218/ENSG00000131203/ENSG00000137462/ENSG00000126353	10
GO:0046633	GO:0046633	alpha-beta T cell proliferation	10/570	55/21081	1.88916e-06	3.77038e-05	2.62276e-05	ENSG00000121807/ENSG00000081237/ENSG00000134516/ENSG00000206493/ENSG00000125347/ENSG00000165025/ENSG00000110651/ENSG00000227715/ENSG00000163513/ENSG00000178562	10
GO:0032677	GO:0032677	regulation of interleukin-8 production	14/570	112/21081	2.00958e-06	3.96396e-05	2.75742e-05	ENSG00000135046/ENSG00000081237/ENSG00000103490/ENSG00000196664/ENSG00000116824/ENSG00000170458/ENSG00000085265/ENSG00000172243/ENSG00000165025/ENSG00000174125/ENSG00000019582/ENSG00000205542/ENSG00000137462/ENSG00000196975	14
GO:0002711	GO:0002711	positive regulation of T cell mediated immunity	12/570	82/21081	2.01119e-06	3.96396e-05	2.75742e-05	ENSG00000081237/ENSG00000158481/ENSG00000206493/ENSG00000234487/ENSG00000206450/ENSG00000276051/ENSG00000172175/ENSG00000223532/ENSG00000158473/ENSG00000110651/ENSG00000122122/ENSG00000227715	12
GO:0048247	GO:0048247	lymphocyte chemotaxis	12/570	82/21081	2.01119e-06	3.96396e-05	2.75742e-05	ENSG00000172724/ENSG00000121807/ENSG00000274233/ENSG00000169245/ENSG00000108691/ENSG00000217555/ENSG00000169508/ENSG00000156234/ENSG00000143185/ENSG00000288411/ENSG00000115009/ENSG00000108700	12
GO:0046849	GO:0046849	bone remodeling	13/570	97/21081	2.1034e-06	4.12857e-05	2.87193e-05	ENSG00000128340/ENSG00000101265/ENSG00000143387/ENSG00000004468/ENSG00000182578/ENSG00000110719/ENSG00000105894/ENSG00000165025/ENSG00000169252/ENSG00000168056/ENSG00000152661/ENSG00000281614/ENSG00000118503	13
GO:0043300	GO:0043300	regulation of leukocyte degranulation	10/570	56/21081	2.24473e-06	4.38785e-05	3.05229e-05	ENSG00000121807/ENSG00000160255/ENSG00000128340/ENSG00000254087/ENSG00000169896/ENSG00000158869/ENSG00000072694/ENSG00000234487/ENSG00000165025/ENSG00000167851	10
GO:0001909	GO:0001909	leukocyte mediated cytotoxicity	22/570	259/21081	2.41529e-06	4.70189e-05	3.27074e-05	ENSG00000124875/ENSG00000081237/ENSG00000011600/ENSG00000102879/ENSG00000100453/ENSG00000169896/ENSG00000072694/ENSG00000158481/ENSG00000206493/ENSG00000026751/ENSG00000234487/ENSG00000206450/ENSG00000170542/ENSG00000168685/ENSG00000276051/ENSG00000109943/ENSG00000180644/ENSG00000223532/ENSG00000158473/ENSG00000141968/ENSG00000235067/ENSG00000227715	22
GO:0099024	GO:0099024	plasma membrane invagination	15/570	130/21081	2.4267e-06	4.70483e-05	3.27279e-05	ENSG00000211677/ENSG00000125730/ENSG00000211592/ENSG00000160255/ENSG00000128340/ENSG00000169896/ENSG00000158869/ENSG00000072694/ENSG00000038945/ENSG00000168461/ENSG00000235588/ENSG00000135218/ENSG00000163219/ENSG00000167851/ENSG00000211899	15
GO:0072593	GO:0072593	reactive oxygen species metabolic process	25/570	321/21081	2.45358e-06	4.73761e-05	3.29559e-05	ENSG00000275565/ENSG00000130508/ENSG00000168329/ENSG00000160255/ENSG00000120885/ENSG00000128340/ENSG00000011600/ENSG00000169896/ENSG00000112096/ENSG00000172243/ENSG00000105974/ENSG00000116701/ENSG00000165025/ENSG00000165178/ENSG00000138061/ENSG00000235588/ENSG00000135218/ENSG00000165168/ENSG00000141968/ENSG00000123131/ENSG00000124212/ENSG00000164543/ENSG00000137462/ENSG00000163513/ENSG00000223609	25
GO:0002718	GO:0002718	regulation of cytokine production involved in immune response	17/570	165/21081	2.56535e-06	4.93336e-05	3.43176e-05	ENSG00000121807/ENSG00000159674/ENSG00000105205/ENSG00000158869/ENSG00000130303/ENSG00000206493/ENSG00000234487/ENSG00000092969/ENSG00000276051/ENSG00000172175/ENSG00000019582/ENSG00000255690/ENSG00000135218/ENSG00000110651/ENSG00000122122/ENSG00000028137/ENSG00000227715	17
GO:0031295	GO:0031295	T cell costimulation	10/570	57/21081	2.65711e-06	5.08921e-05	3.54018e-05	ENSG00000172724/ENSG00000254087/ENSG00000182866/ENSG00000100097/ENSG00000125266/ENSG00000105974/ENSG00000141968/ENSG00000110651/ENSG00000178562/ENSG00000126353	10
GO:0030224	GO:0030224	monocyte differentiation	9/570	45/21081	2.6966e-06	5.12354e-05	3.56405e-05	ENSG00000163565/ENSG00000228080/ENSG00000206306/ENSG00000081189/ENSG00000182578/ENSG00000276561/ENSG00000019582/ENSG00000281614/ENSG00000136997	9
GO:1903131	GO:1903131	mononuclear cell differentiation	9/570	45/21081	2.6966e-06	5.12354e-05	3.56405e-05	ENSG00000163565/ENSG00000228080/ENSG00000206306/ENSG00000081189/ENSG00000182578/ENSG00000276561/ENSG00000019582/ENSG00000281614/ENSG00000136997	9
GO:0001822	GO:0001822	kidney development	24/570	302/21081	2.7441e-06	5.19302e-05	3.61238e-05	ENSG00000007062/ENSG00000137573/ENSG00000124766/ENSG00000166147/ENSG00000099250/ENSG00000176788/ENSG00000132386/ENSG00000107796/ENSG00000134853/ENSG00000011465/ENSG00000081189/ENSG00000261371/ENSG00000125266/ENSG00000092969/ENSG00000100985/ENSG00000164056/ENSG00000134245/ENSG00000125398/ENSG00000115415/ENSG00000136997/ENSG00000170962/ENSG00000170365/ENSG00000154734/ENSG00000099139	24
GO:0051651	GO:0051651	maintenance of location in cell	20/570	223/21081	3.02466e-06	5.70124e-05	3.96592e-05	ENSG00000172724/ENSG00000138755/ENSG00000081237/ENSG00000135914/ENSG00000102879/ENSG00000169245/ENSG00000254087/ENSG00000182866/ENSG00000148346/ENSG00000100196/ENSG00000105974/ENSG00000034510/ENSG00000143546/ENSG00000152661/ENSG00000160791/ENSG00000205542/ENSG00000166598/ENSG00000044574/ENSG00000126353/ENSG00000103888	20
GO:0032633	GO:0032633	interleukin-4 production	9/570	46/21081	3.27284e-06	6.14467e-05	4.27437e-05	ENSG00000228080/ENSG00000206306/ENSG00000158869/ENSG00000206493/ENSG00000165025/ENSG00000137033/ENSG00000138795/ENSG00000122122/ENSG00000178562	9
GO:0032729	GO:0032729	positive regulation of interferon-gamma production	13/570	101/21081	3.33728e-06	6.24099e-05	4.34137e-05	ENSG00000121807/ENSG00000103490/ENSG00000228163/ENSG00000236693/ENSG00000196664/ENSG00000116824/ENSG00000170458/ENSG00000288185/ENSG00000140968/ENSG00000172243/ENSG00000109943/ENSG00000122122/ENSG00000227715	13
GO:0046641	GO:0046641	positive regulation of alpha-beta T cell proliferation	8/570	35/21081	3.3607e-06	6.26013e-05	4.35469e-05	ENSG00000121807/ENSG00000081237/ENSG00000206493/ENSG00000165025/ENSG00000110651/ENSG00000227715/ENSG00000163513/ENSG00000178562	8
GO:0001894	GO:0001894	tissue homeostasis	23/570	285/21081	3.41332e-06	6.33332e-05	4.4056e-05	ENSG00000012223/ENSG00000132465/ENSG00000090382/ENSG00000211592/ENSG00000121807/ENSG00000007062/ENSG00000128340/ENSG00000102879/ENSG00000143387/ENSG00000004468/ENSG00000261371/ENSG00000182578/ENSG00000110719/ENSG00000165025/ENSG00000169252/ENSG00000168056/ENSG00000125398/ENSG00000152661/ENSG00000281614/ENSG00000275079/ENSG00000122122/ENSG00000154639/ENSG00000118503	23
GO:0002367	GO:0002367	cytokine production involved in immune response	18/570	187/21081	3.47911e-06	6.40534e-05	4.4557e-05	ENSG00000121807/ENSG00000159674/ENSG00000105205/ENSG00000158869/ENSG00000130303/ENSG00000206493/ENSG00000234487/ENSG00000092969/ENSG00000276051/ENSG00000172175/ENSG00000019582/ENSG00000255690/ENSG00000135218/ENSG00000110651/ENSG00000122122/ENSG00000028137/ENSG00000137462/ENSG00000227715	18
GO:0097696	GO:0097696	receptor signaling pathway via STAT	18/570	187/21081	3.47911e-06	6.40534e-05	4.4557e-05	ENSG00000121807/ENSG00000274233/ENSG00000081237/ENSG00000110324/ENSG00000180353/ENSG00000254087/ENSG00000108691/ENSG00000261371/ENSG00000182578/ENSG00000105974/ENSG00000123609/ENSG00000168685/ENSG00000111252/ENSG00000138061/ENSG00000159110/ENSG00000115415/ENSG00000138378/ENSG00000167851	18
GO:0031294	GO:0031294	lymphocyte costimulation	10/570	59/21081	3.68293e-06	6.75441e-05	4.69853e-05	ENSG00000172724/ENSG00000254087/ENSG00000182866/ENSG00000100097/ENSG00000125266/ENSG00000105974/ENSG00000141968/ENSG00000110651/ENSG00000178562/ENSG00000126353	10
GO:0150076	GO:0150076	neuroinflammatory response	13/570	102/21081	3.73172e-06	6.81757e-05	4.74246e-05	ENSG00000081237/ENSG00000173372/ENSG00000160255/ENSG00000120885/ENSG00000011600/ENSG00000196664/ENSG00000169896/ENSG00000100985/ENSG00000235588/ENSG00000137033/ENSG00000028137/ENSG00000137462/ENSG00000077984	13
GO:0014812	GO:0014812	muscle cell migration	14/570	118/21081	3.76245e-06	6.838e-05	4.75667e-05	ENSG00000133110/ENSG00000274233/ENSG00000135046/ENSG00000099250/ENSG00000081189/ENSG00000136999/ENSG00000104368/ENSG00000235588/ENSG00000023902/ENSG00000170962/ENSG00000163191/ENSG00000154734/ENSG00000198121/ENSG00000140416	14
GO:0022408	GO:0022408	negative regulation of cell-cell adhesion	21/570	246/21081	3.7717e-06	6.838e-05	4.75667e-05	ENSG00000135046/ENSG00000228080/ENSG00000159216/ENSG00000206306/ENSG00000155659/ENSG00000127951/ENSG00000072694/ENSG00000125347/ENSG00000089327/ENSG00000276051/ENSG00000134258/ENSG00000109943/ENSG00000122188/ENSG00000111252/ENSG00000019582/ENSG00000136235/ENSG00000020633/ENSG00000164305/ENSG00000107562/ENSG00000131203/ENSG00000167851	21
GO:0045123	GO:0045123	cellular extravasation	12/570	87/21081	3.80874e-06	6.8789e-05	4.78512e-05	ENSG00000121807/ENSG00000168329/ENSG00000160255/ENSG00000188404/ENSG00000108691/ENSG00000288185/ENSG00000115232/ENSG00000261371/ENSG00000162692/ENSG00000107562/ENSG00000170962/ENSG00000174175	12
GO:0046638	GO:0046638	positive regulation of alpha-beta T cell differentiation	9/570	47/21081	3.9518e-06	7.08515e-05	4.92859e-05	ENSG00000172724/ENSG00000135046/ENSG00000159216/ENSG00000196839/ENSG00000165025/ENSG00000172175/ENSG00000020633/ENSG00000122122/ENSG00000163513	9
GO:0052126	GO:0052126	movement in host environment	20/570	227/21081	3.96768e-06	7.08515e-05	4.92859e-05	ENSG00000228080/ENSG00000132274/ENSG00000167601/ENSG00000121966/ENSG00000260314/ENSG00000206306/ENSG00000185201/ENSG00000100097/ENSG00000185885/ENSG00000085265/ENSG00000169429/ENSG00000142089/ENSG00000125266/ENSG00000105974/ENSG00000090659/ENSG00000019582/ENSG00000110651/ENSG00000160791/ENSG00000154639/ENSG00000117090	20
GO:1901343	GO:1901343	negative regulation of vasculature development	20/570	227/21081	3.96768e-06	7.08515e-05	4.92859e-05	ENSG00000275565/ENSG00000121807/ENSG00000168329/ENSG00000186340/ENSG00000145632/ENSG00000137573/ENSG00000113140/ENSG00000169245/ENSG00000132386/ENSG00000011465/ENSG00000134871/ENSG00000092969/ENSG00000105894/ENSG00000276051/ENSG00000115415/ENSG00000010327/ENSG00000130816/ENSG00000000005/ENSG00000154734/ENSG00000131196	20
GO:0016045	GO:0016045	detection of bacterium	8/570	36/21081	4.21924e-06	7.47812e-05	5.20196e-05	ENSG00000228080/ENSG00000206306/ENSG00000206450/ENSG00000174125/ENSG00000223532/ENSG00000158473/ENSG00000137462/ENSG00000227715	8
GO:0018149	GO:0018149	peptide cross-linking	8/570	36/21081	4.21924e-06	7.47812e-05	5.20196e-05	ENSG00000168542/ENSG00000135046/ENSG00000115414/ENSG00000121552/ENSG00000198959/ENSG00000011465/ENSG00000124491/ENSG00000182492	8
GO:0002407	GO:0002407	dendritic cell chemotaxis	7/570	26/21081	4.2834e-06	7.53561e-05	5.24195e-05	ENSG00000172724/ENSG00000121807/ENSG00000274233/ENSG00000121966/ENSG00000169508/ENSG00000160791/ENSG00000126353	7
GO:0050857	GO:0050857	positive regulation of antigen receptor-mediated signaling pathway	7/570	26/21081	4.2834e-06	7.53561e-05	5.24195e-05	ENSG00000081237/ENSG00000166501/ENSG00000182866/ENSG00000196839/ENSG00000027075/ENSG00000110651/ENSG00000126353	7
GO:0007015	GO:0007015	actin filament organization	31/570	467/21081	4.58524e-06	8.02356e-05	5.58138e-05	ENSG00000103490/ENSG00000180353/ENSG00000006128/ENSG00000277443/ENSG00000128340/ENSG00000102879/ENSG00000099250/ENSG00000133816/ENSG00000117152/ENSG00000107438/ENSG00000130755/ENSG00000072110/ENSG00000175130/ENSG00000034510/ENSG00000101336/ENSG00000137478/ENSG00000235588/ENSG00000198467/ENSG00000163219/ENSG00000140030/ENSG00000107562/ENSG00000115935/ENSG00000196405/ENSG00000205542/ENSG00000166598…	31
GO:0032755	GO:0032755	positive regulation of interleukin-6 production	14/570	120/21081	4.59454e-06	8.02356e-05	5.58138e-05	ENSG00000110777/ENSG00000103490/ENSG00000011600/ENSG00000196664/ENSG00000159674/ENSG00000158869/ENSG00000172243/ENSG00000165025/ENSG00000174125/ENSG00000019582/ENSG00000235588/ENSG00000135218/ENSG00000137033/ENSG00000137462	14
GO:0045089	GO:0045089	positive regulation of innate immune response	25/570	334/21081	4.95993e-06	8.62991e-05	6.00316e-05	ENSG00000274233/ENSG00000103490/ENSG00000243958/ENSG00000163565/ENSG00000163563/ENSG00000284697/ENSG00000254087/ENSG00000085265/ENSG00000230669/ENSG00000158869/ENSG00000108622/ENSG00000132514/ENSG00000206493/ENSG00000188313/ENSG00000234487/ENSG00000276051/ENSG00000276561/ENSG00000165025/ENSG00000109943/ENSG00000101336/ENSG00000090659/ENSG00000172175/ENSG00000158473/ENSG00000141968/ENSG00000163568	25
GO:0071559	GO:0071559	response to transforming growth factor beta	22/570	271/21081	5.04765e-06	8.75048e-05	6.08704e-05	ENSG00000168542/ENSG00000133110/ENSG00000164692/ENSG00000168329/ENSG00000166147/ENSG00000197496/ENSG00000050165/ENSG00000081189/ENSG00000134871/ENSG00000105974/ENSG00000092969/ENSG00000164056/ENSG00000168056/ENSG00000106991/ENSG00000168675/ENSG00000125398/ENSG00000020633/ENSG00000170962/ENSG00000170365/ENSG00000110031/ENSG00000163513/ENSG00000044574	22
GO:0001774	GO:0001774	microglial cell activation	11/570	75/21081	5.24382e-06	9.01393e-05	6.2703e-05	ENSG00000081237/ENSG00000173372/ENSG00000160255/ENSG00000120885/ENSG00000011600/ENSG00000196664/ENSG00000169896/ENSG00000235588/ENSG00000137033/ENSG00000137462/ENSG00000077984	11
GO:0002269	GO:0002269	leukocyte activation involved in inflammatory response	11/570	75/21081	5.24382e-06	9.01393e-05	6.2703e-05	ENSG00000081237/ENSG00000173372/ENSG00000160255/ENSG00000120885/ENSG00000011600/ENSG00000196664/ENSG00000169896/ENSG00000235588/ENSG00000137033/ENSG00000137462/ENSG00000077984	11
GO:0010543	GO:0010543	regulation of platelet activation	8/570	37/21081	5.25655e-06	9.01393e-05	6.2703e-05	ENSG00000254087/ENSG00000158869/ENSG00000134853/ENSG00000165025/ENSG00000111252/ENSG00000116711/ENSG00000178726/ENSG00000174175	8
GO:0042590	GO:0042590	antigen processing and presentation of exogenous peptide antigen via MHC class I	16/570	156/21081	5.34145e-06	9.12657e-05	6.34866e-05	ENSG00000243958/ENSG00000284697/ENSG00000230669/ENSG00000158869/ENSG00000206493/ENSG00000234487/ENSG00000206450/ENSG00000116701/ENSG00000276051/ENSG00000232367/ENSG00000206281/ENSG00000135218/ENSG00000165168/ENSG00000223532/ENSG00000198019/ENSG00000227715	16
GO:0002604	GO:0002604	regulation of dendritic cell antigen processing and presentation	5/570	11/21081	5.73253e-06	9.72483e-05	6.76482e-05	ENSG00000172724/ENSG00000127951/ENSG00000072694/ENSG00000019582/ENSG00000126353	5
GO:0098883	GO:0098883	synapse pruning	5/570	11/21081	5.73253e-06	9.72483e-05	6.76482e-05	ENSG00000125730/ENSG00000173369/ENSG00000168329/ENSG00000173372/ENSG00000169896	5
GO:0010324	GO:0010324	membrane invagination	15/570	140/21081	6.12572e-06	0.000103225	7.18054e-05	ENSG00000211677/ENSG00000125730/ENSG00000211592/ENSG00000160255/ENSG00000128340/ENSG00000169896/ENSG00000158869/ENSG00000072694/ENSG00000038945/ENSG00000168461/ENSG00000235588/ENSG00000135218/ENSG00000163219/ENSG00000167851/ENSG00000211899	15
GO:0032637	GO:0032637	interleukin-8 production	14/570	123/21081	6.15001e-06	0.000103225	7.18054e-05	ENSG00000135046/ENSG00000081237/ENSG00000103490/ENSG00000196664/ENSG00000116824/ENSG00000170458/ENSG00000085265/ENSG00000172243/ENSG00000165025/ENSG00000174125/ENSG00000019582/ENSG00000205542/ENSG00000137462/ENSG00000196975	14
GO:0050764	GO:0050764	regulation of phagocytosis	14/570	123/21081	6.15001e-06	0.000103225	7.18054e-05	ENSG00000125730/ENSG00000081237/ENSG00000103490/ENSG00000108691/ENSG00000134516/ENSG00000158869/ENSG00000172243/ENSG00000072694/ENSG00000165025/ENSG00000101336/ENSG00000168461/ENSG00000135218/ENSG00000137462/ENSG00000167851	14
GO:0002474	GO:0002474	antigen processing and presentation of peptide antigen via MHC class I	17/570	176/21081	6.17443e-06	0.000103269	7.18367e-05	ENSG00000243958/ENSG00000284697/ENSG00000164308/ENSG00000230669/ENSG00000158869/ENSG00000206493/ENSG00000234487/ENSG00000206450/ENSG00000116701/ENSG00000276051/ENSG00000232367/ENSG00000206281/ENSG00000135218/ENSG00000165168/ENSG00000223532/ENSG00000198019/ENSG00000227715	17
GO:0002833	GO:0002833	positive regulation of response to biotic stimulus	27/570	383/21081	6.37055e-06	0.000106176	7.38584e-05	ENSG00000154589/ENSG00000274233/ENSG00000103490/ENSG00000243958/ENSG00000163565/ENSG00000163563/ENSG00000284697/ENSG00000254087/ENSG00000112799/ENSG00000085265/ENSG00000230669/ENSG00000158869/ENSG00000108622/ENSG00000132514/ENSG00000206493/ENSG00000188313/ENSG00000234487/ENSG00000276051/ENSG00000276561/ENSG00000165025/ENSG00000109943/ENSG00000101336/ENSG00000090659/ENSG00000172175/ENSG00000158473…	27
GO:0045730	GO:0045730	respiratory burst	8/570	38/21081	6.50173e-06	0.000107983	7.51156e-05	ENSG00000132465/ENSG00000128340/ENSG00000172243/ENSG00000116701/ENSG00000169442/ENSG00000101336/ENSG00000165178/ENSG00000165168	8
GO:0007259	GO:0007259	receptor signaling pathway via JAK-STAT	17/570	177/21081	6.66254e-06	0.000110268	7.67053e-05	ENSG00000121807/ENSG00000274233/ENSG00000081237/ENSG00000110324/ENSG00000180353/ENSG00000254087/ENSG00000108691/ENSG00000261371/ENSG00000182578/ENSG00000105974/ENSG00000123609/ENSG00000111252/ENSG00000138061/ENSG00000159110/ENSG00000115415/ENSG00000138378/ENSG00000167851	17
GO:0002507	GO:0002507	tolerance induction	9/570	50/21081	6.76044e-06	0.0001115	7.75622e-05	ENSG00000254087/ENSG00000105205/ENSG00000206493/ENSG00000206450/ENSG00000276051/ENSG00000223532/ENSG00000131203/ENSG00000163513/ENSG00000118503	9
GO:0052372	GO:0052372	modulation by symbiont of entry into host	11/570	77/21081	6.81274e-06	0.000111974	7.78918e-05	ENSG00000228080/ENSG00000132274/ENSG00000206306/ENSG00000185201/ENSG00000100097/ENSG00000185885/ENSG00000085265/ENSG00000169429/ENSG00000142089/ENSG00000105974/ENSG00000019582	11
GO:0001913	GO:0001913	T cell mediated cytotoxicity	12/570	92/21081	6.89272e-06	0.000112898	7.85345e-05	ENSG00000081237/ENSG00000072694/ENSG00000158481/ENSG00000206493/ENSG00000234487/ENSG00000206450/ENSG00000168685/ENSG00000276051/ENSG00000180644/ENSG00000223532/ENSG00000158473/ENSG00000227715	12
GO:0032675	GO:0032675	regulation of interleukin-6 production	18/570	197/21081	7.2375e-06	0.000118138	8.21794e-05	ENSG00000110777/ENSG00000103490/ENSG00000011600/ENSG00000196664/ENSG00000159674/ENSG00000158869/ENSG00000172243/ENSG00000206450/ENSG00000165025/ENSG00000174125/ENSG00000019582/ENSG00000235588/ENSG00000135218/ENSG00000137033/ENSG00000223532/ENSG00000137462/ENSG00000117090/ENSG00000118503	18
GO:0008037	GO:0008037	cell recognition	20/570	237/21081	7.59583e-06	0.000123562	8.59528e-05	ENSG00000211677/ENSG00000211592/ENSG00000038427/ENSG00000172724/ENSG00000121966/ENSG00000099250/ENSG00000085265/ENSG00000134516/ENSG00000172243/ENSG00000261371/ENSG00000109943/ENSG00000180644/ENSG00000090659/ENSG00000165457/ENSG00000135218/ENSG00000164305/ENSG00000110651/ENSG00000158270/ENSG00000211899/ENSG00000126353	20
GO:0001914	GO:0001914	regulation of T cell mediated cytotoxicity	11/570	78/21081	7.7403e-06	0.000125483	8.72886e-05	ENSG00000081237/ENSG00000072694/ENSG00000158481/ENSG00000206493/ENSG00000234487/ENSG00000206450/ENSG00000168685/ENSG00000276051/ENSG00000223532/ENSG00000158473/ENSG00000227715	11
GO:0050871	GO:0050871	positive regulation of B cell activation	15/570	143/21081	7.9496e-06	0.000128437	8.9344e-05	ENSG00000211677/ENSG00000211592/ENSG00000081237/ENSG00000196839/ENSG00000004468/ENSG00000081189/ENSG00000169508/ENSG00000165025/ENSG00000139193/ENSG00000019582/ENSG00000281614/ENSG00000110651/ENSG00000122122/ENSG00000178562/ENSG00000211899	15
GO:0045058	GO:0045058	T cell selection	9/570	51/21081	8.01423e-06	0.000129043	8.97651e-05	ENSG00000081237/ENSG00000167286/ENSG00000134516/ENSG00000165025/ENSG00000019582/ENSG00000158473/ENSG00000178562/ENSG00000127152/ENSG00000126353	9
GO:0042493	GO:0042493	response to drug	29/570	434/21081	8.19477e-06	0.000131504	9.14772e-05	ENSG00000166741/ENSG00000135046/ENSG00000135914/ENSG00000121966/ENSG00000262635/ENSG00000254087/ENSG00000182866/ENSG00000148346/ENSG00000110848/ENSG00000100097/ENSG00000196839/ENSG00000122641/ENSG00000004468/ENSG00000081189/ENSG00000092969/ENSG00000105894/ENSG00000108846/ENSG00000106991/ENSG00000115415/ENSG00000164305/ENSG00000165168/ENSG00000136997/ENSG00000163568/ENSG00000157240/ENSG00000278183…	29
GO:0051235	GO:0051235	maintenance of location	25/570	344/21081	8.28897e-06	0.000132568	9.22172e-05	ENSG00000125730/ENSG00000172724/ENSG00000138755/ENSG00000081237/ENSG00000135914/ENSG00000102879/ENSG00000169245/ENSG00000166147/ENSG00000254087/ENSG00000182866/ENSG00000148346/ENSG00000100196/ENSG00000105974/ENSG00000038945/ENSG00000034510/ENSG00000143546/ENSG00000152661/ENSG00000135218/ENSG00000146232/ENSG00000160791/ENSG00000205542/ENSG00000166598/ENSG00000044574/ENSG00000126353/ENSG00000103888	25
GO:0043277	GO:0043277	apoptotic cell clearance	10/570	65/21081	9.07409e-06	0.000144154	0.000100277	ENSG00000125730/ENSG00000121807/ENSG00000135046/ENSG00000128340/ENSG00000011600/ENSG00000167601/ENSG00000198959/ENSG00000108691/ENSG00000085265/ENSG00000135218	10
GO:1904645	GO:1904645	response to amyloid-beta	10/570	65/21081	9.07409e-06	0.000144154	0.000100277	ENSG00000196954/ENSG00000072694/ENSG00000115232/ENSG00000100985/ENSG00000162692/ENSG00000169252/ENSG00000152661/ENSG00000135218/ENSG00000087245/ENSG00000278183	10
GO:0046640	GO:0046640	regulation of alpha-beta T cell proliferation	9/570	52/21081	9.46161e-06	0.000149809	0.00010421	ENSG00000121807/ENSG00000081237/ENSG00000206493/ENSG00000125347/ENSG00000165025/ENSG00000110651/ENSG00000227715/ENSG00000163513/ENSG00000178562	9
GO:0006939	GO:0006939	smooth muscle contraction	13/570	111/21081	9.60203e-06	0.000151127	0.000105127	ENSG00000135914/ENSG00000137573/ENSG00000107796/ENSG00000196839/ENSG00000004468/ENSG00000151617/ENSG00000105974/ENSG00000164116/ENSG00000105664/ENSG00000169252/ENSG00000150594/ENSG00000136160/ENSG00000065534	13
GO:0045060	GO:0045060	negative thymic T cell selection	5/570	12/21081	9.60847e-06	0.000151127	0.000105127	ENSG00000081237/ENSG00000134516/ENSG00000019582/ENSG00000178562/ENSG00000126353	5
GO:1903707	GO:1903707	negative regulation of hemopoiesis	17/570	182/21081	9.66139e-06	0.000151457	0.000105357	ENSG00000012223/ENSG00000135046/ENSG00000166147/ENSG00000254087/ENSG00000159216/ENSG00000127951/ENSG00000122641/ENSG00000072694/ENSG00000125347/ENSG00000204103/ENSG00000174946/ENSG00000276051/ENSG00000134138/ENSG00000019582/ENSG00000281614/ENSG00000020633/ENSG00000136997	17
GO:0045637	GO:0045637	regulation of myeloid cell differentiation	23/570	304/21081	9.9104e-06	0.000154649	0.000107578	ENSG00000012223/ENSG00000185862/ENSG00000180353/ENSG00000228080/ENSG00000011600/ENSG00000101265/ENSG00000166501/ENSG00000166147/ENSG00000254087/ENSG00000159216/ENSG00000206306/ENSG00000122641/ENSG00000081189/ENSG00000187608/ENSG00000204103/ENSG00000174946/ENSG00000276561/ENSG00000134138/ENSG00000115415/ENSG00000019582/ENSG00000281614/ENSG00000136997/ENSG00000138795	23
GO:0033077	GO:0033077	T cell differentiation in thymus	11/570	80/21081	9.93012e-06	0.000154649	0.000107578	ENSG00000081237/ENSG00000167286/ENSG00000134516/ENSG00000196839/ENSG00000168685/ENSG00000204103/ENSG00000019582/ENSG00000155760/ENSG00000178562/ENSG00000127152/ENSG00000126353	11
GO:0002431	GO:0002431	Fc receptor mediated stimulatory signaling pathway	15/570	146/21081	1.02415e-05	0.000158977	0.000110588	ENSG00000211677/ENSG00000211592/ENSG00000081237/ENSG00000278196/ENSG00000254087/ENSG00000158869/ENSG00000072694/ENSG00000211598/ENSG00000188313/ENSG00000211659/ENSG00000165025/ENSG00000101336/ENSG00000211663/ENSG00000141968/ENSG00000115935	15
GO:1905517	GO:1905517	macrophage migration	10/570	66/21081	1.04387e-05	0.000161511	0.000112351	ENSG00000121807/ENSG00000274233/ENSG00000168329/ENSG00000108691/ENSG00000217555/ENSG00000182578/ENSG00000171860/ENSG00000136160/ENSG00000110651/ENSG00000288411	10
GO:0035987	GO:0035987	endodermal cell differentiation	9/570	53/21081	1.11265e-05	0.000171039	0.000118978	ENSG00000160255/ENSG00000115414/ENSG00000122641/ENSG00000130635/ENSG00000115232/ENSG00000134871/ENSG00000100985/ENSG00000087245/ENSG00000204262	9
GO:0042088	GO:0042088	T-helper 1 type immune response	9/570	53/21081	1.11265e-05	0.000171039	0.000118978	ENSG00000172724/ENSG00000121807/ENSG00000135046/ENSG00000228080/ENSG00000206306/ENSG00000288185/ENSG00000137033/ENSG00000138795/ENSG00000116711	9
GO:0038093	GO:0038093	Fc receptor signaling pathway	21/570	264/21081	1.12586e-05	0.000172511	0.000120002	ENSG00000211677/ENSG00000211592/ENSG00000081237/ENSG00000243958/ENSG00000278196/ENSG00000254087/ENSG00000179639/ENSG00000230669/ENSG00000158869/ENSG00000072694/ENSG00000211598/ENSG00000211659/ENSG00000165025/ENSG00000101336/ENSG00000043462/ENSG00000211663/ENSG00000172175/ENSG00000141968/ENSG00000115935/ENSG00000198019/ENSG00000131196	21
GO:0042692	GO:0042692	muscle cell differentiation	28/570	419/21081	1.16929e-05	0.000178589	0.000124231	ENSG00000138755/ENSG00000143119/ENSG00000171345/ENSG00000169245/ENSG00000115641/ENSG00000138119/ENSG00000117152/ENSG00000112096/ENSG00000134853/ENSG00000081189/ENSG00000123095/ENSG00000125266/ENSG00000048052/ENSG00000105664/ENSG00000106991/ENSG00000136999/ENSG00000125398/ENSG00000155760/ENSG00000164305/ENSG00000023902/ENSG00000136160/ENSG00000110651/ENSG00000130816/ENSG00000154639/ENSG00000082014…	28
GO:0019835	GO:0019835	cytolysis	8/570	41/21081	1.18285e-05	0.000180081	0.000125268	ENSG00000090382/ENSG00000145649/ENSG00000100453/ENSG00000112936/ENSG00000180644/ENSG00000100450/ENSG00000231179/ENSG00000100342	8
GO:0071560	GO:0071560	cellular response to transforming growth factor beta stimulus	21/570	265/21081	1.19252e-05	0.000180832	0.000125791	ENSG00000168542/ENSG00000133110/ENSG00000164692/ENSG00000168329/ENSG00000166147/ENSG00000197496/ENSG00000050165/ENSG00000081189/ENSG00000134871/ENSG00000105974/ENSG00000092969/ENSG00000164056/ENSG00000168056/ENSG00000106991/ENSG00000168675/ENSG00000125398/ENSG00000170962/ENSG00000170365/ENSG00000110031/ENSG00000163513/ENSG00000044574	21
GO:0045453	GO:0045453	bone resorption	10/570	67/21081	1.19767e-05	0.000180832	0.000125791	ENSG00000128340/ENSG00000143387/ENSG00000004468/ENSG00000182578/ENSG00000110719/ENSG00000165025/ENSG00000169252/ENSG00000168056/ENSG00000281614/ENSG00000118503	10
GO:0001910	GO:0001910	regulation of leukocyte mediated cytotoxicity	17/570	185/21081	1.19932e-05	0.000180832	0.000125791	ENSG00000124875/ENSG00000081237/ENSG00000011600/ENSG00000169896/ENSG00000072694/ENSG00000158481/ENSG00000206493/ENSG00000234487/ENSG00000206450/ENSG00000170542/ENSG00000168685/ENSG00000276051/ENSG00000109943/ENSG00000223532/ENSG00000158473/ENSG00000141968/ENSG00000227715	17
GO:0001782	GO:0001782	B cell homeostasis	7/570	30/21081	1.20682e-05	0.000180832	0.000125791	ENSG00000254087/ENSG00000196839/ENSG00000081189/ENSG00000019582/ENSG00000164305/ENSG00000135905/ENSG00000118503	7
GO:0002335	GO:0002335	mature B cell differentiation	7/570	30/21081	1.20682e-05	0.000180832	0.000125791	ENSG00000110777/ENSG00000100097/ENSG00000196839/ENSG00000072694/ENSG00000169508/ENSG00000172175/ENSG00000135905	7
GO:0150063	GO:0150063	visual system development	28/570	423/21081	1.39186e-05	0.000207904	0.000144623	ENSG00000125730/ENSG00000026025/ENSG00000007062/ENSG00000173372/ENSG00000166147/ENSG00000187498/ENSG00000099250/ENSG00000132386/ENSG00000169896/ENSG00000134853/ENSG00000122641/ENSG00000130635/ENSG00000110719/ENSG00000092969/ENSG00000105894/ENSG00000164056/ENSG00000134245/ENSG00000125398/ENSG00000138061/ENSG00000134138/ENSG00000169554/ENSG00000178035/ENSG00000275079/ENSG00000204262/ENSG00000082014…	28
GO:0019932	GO:0019932	second-messenger-mediated signaling	31/570	494/21081	1.40326e-05	0.000208949	0.00014535	ENSG00000121807/ENSG00000138755/ENSG00000081237/ENSG00000168329/ENSG00000135914/ENSG00000121966/ENSG00000169245/ENSG00000115641/ENSG00000169429/ENSG00000196639/ENSG00000196839/ENSG00000123146/ENSG00000164116/ENSG00000117228/ENSG00000162692/ENSG00000121281/ENSG00000165025/ENSG00000169252/ENSG00000125398/ENSG00000106546/ENSG00000135218/ENSG00000140030/ENSG00000150594/ENSG00000136160/ENSG00000083454…	31
GO:0002495	GO:0002495	antigen processing and presentation of peptide antigen via MHC class II	17/570	188/21081	1.48152e-05	0.000219914	0.000152977	ENSG00000103490/ENSG00000257473/ENSG00000236418/ENSG00000228163/ENSG00000230463/ENSG00000231939/ENSG00000228080/ENSG00000236693/ENSG00000239463/ENSG00000163131/ENSG00000206306/ENSG00000206237/ENSG00000158869/ENSG00000072694/ENSG00000179344/ENSG00000242386/ENSG00000019582	17
GO:0001503	GO:0001503	ossification	29/570	448/21081	1.4911e-05	0.000220646	0.000153486	ENSG00000012223/ENSG00000275565/ENSG00000038427/ENSG00000041982/ENSG00000164692/ENSG00000006128/ENSG00000101265/ENSG00000113140/ENSG00000111341/ENSG00000159216/ENSG00000115641/ENSG00000185885/ENSG00000143387/ENSG00000081189/ENSG00000110719/ENSG00000187608/ENSG00000092969/ENSG00000105894/ENSG00000105664/ENSG00000169252/ENSG00000168056/ENSG00000125398/ENSG00000136235/ENSG00000020633/ENSG00000138795…	29
GO:0042492	GO:0042492	gamma-delta T cell differentiation	5/570	13/21081	1.52665e-05	0.000224741	0.000156335	ENSG00000081237/ENSG00000124766/ENSG00000125245/ENSG00000165025/ENSG00000138795	5
GO:0032635	GO:0032635	interleukin-6 production	18/570	208/21081	1.52824e-05	0.000224741	0.000156335	ENSG00000110777/ENSG00000103490/ENSG00000011600/ENSG00000196664/ENSG00000159674/ENSG00000158869/ENSG00000172243/ENSG00000206450/ENSG00000165025/ENSG00000174125/ENSG00000019582/ENSG00000235588/ENSG00000135218/ENSG00000137033/ENSG00000223532/ENSG00000137462/ENSG00000117090/ENSG00000118503	18
GO:0002504	GO:0002504	antigen processing and presentation of peptide or polysaccharide antigen via MHC class II	17/570	189/21081	1.58797e-05	0.000232804	0.000161944	ENSG00000103490/ENSG00000257473/ENSG00000236418/ENSG00000228163/ENSG00000230463/ENSG00000231939/ENSG00000228080/ENSG00000236693/ENSG00000239463/ENSG00000163131/ENSG00000206306/ENSG00000206237/ENSG00000158869/ENSG00000072694/ENSG00000179344/ENSG00000242386/ENSG00000019582	17
GO:0030890	GO:0030890	positive regulation of B cell proliferation	8/570	43/21081	1.71183e-05	0.00025019	0.000174038	ENSG00000081237/ENSG00000196839/ENSG00000004468/ENSG00000081189/ENSG00000169508/ENSG00000019582/ENSG00000110651/ENSG00000122122	8
GO:0061900	GO:0061900	glial cell activation	11/570	85/21081	1.79026e-05	0.00026085	0.000181453	ENSG00000081237/ENSG00000173372/ENSG00000160255/ENSG00000120885/ENSG00000011600/ENSG00000196664/ENSG00000169896/ENSG00000235588/ENSG00000137033/ENSG00000137462/ENSG00000077984	11
GO:0032956	GO:0032956	regulation of actin cytoskeleton organization	26/570	383/21081	1.82212e-05	0.000264681	0.000184118	ENSG00000103490/ENSG00000180353/ENSG00000006128/ENSG00000128340/ENSG00000102879/ENSG00000099250/ENSG00000111348/ENSG00000117152/ENSG00000134853/ENSG00000130755/ENSG00000081189/ENSG00000130303/ENSG00000182578/ENSG00000034510/ENSG00000101336/ENSG00000137478/ENSG00000140030/ENSG00000107562/ENSG00000196405/ENSG00000205542/ENSG00000042493/ENSG00000108518/ENSG00000198121/ENSG00000114346/ENSG00000140416…	26
GO:0002828	GO:0002828	regulation of type 2 immune response	7/570	32/21081	1.90384e-05	0.000275709	0.00019179	ENSG00000121807/ENSG00000135046/ENSG00000288185/ENSG00000019582/ENSG00000137033/ENSG00000110651/ENSG00000131203	7
GO:0016525	GO:0016525	negative regulation of angiogenesis	18/570	212/21081	1.97788e-05	0.000285561	0.000198643	ENSG00000275565/ENSG00000121807/ENSG00000168329/ENSG00000186340/ENSG00000145632/ENSG00000137573/ENSG00000113140/ENSG00000169245/ENSG00000132386/ENSG00000011465/ENSG00000134871/ENSG00000092969/ENSG00000105894/ENSG00000276051/ENSG00000115415/ENSG00000010327/ENSG00000000005/ENSG00000154734	18
GO:0042698	GO:0042698	ovulation cycle	10/570	71/21081	2.02429e-05	0.000291375	0.000202687	ENSG00000137673/ENSG00000167601/ENSG00000132386/ENSG00000134853/ENSG00000122641/ENSG00000092969/ENSG00000105894/ENSG00000164305/ENSG00000154734/ENSG00000044574	10
GO:0034142	GO:0034142	toll-like receptor 4 signaling pathway	8/570	44/21081	2.04312e-05	0.000293198	0.000203955	ENSG00000012223/ENSG00000154589/ENSG00000160255/ENSG00000254087/ENSG00000170458/ENSG00000169896/ENSG00000255690/ENSG00000118503	8
GO:0002861	GO:0002861	regulation of inflammatory response to antigenic stimulus	9/570	57/21081	2.05201e-05	0.000293586	0.000204225	ENSG00000125730/ENSG00000228080/ENSG00000206306/ENSG00000158869/ENSG00000072694/ENSG00000206493/ENSG00000110651/ENSG00000178562/ENSG00000126353	9
GO:0018108	GO:0018108	peptidyl-tyrosine phosphorylation	27/570	410/21081	2.16437e-05	0.000308732	0.000214761	ENSG00000026508/ENSG00000274233/ENSG00000081237/ENSG00000180353/ENSG00000160255/ENSG00000167601/ENSG00000254087/ENSG00000182866/ENSG00000099250/ENSG00000155307/ENSG00000134853/ENSG00000261371/ENSG00000182578/ENSG00000105974/ENSG00000165025/ENSG00000162434/ENSG00000101336/ENSG00000111252/ENSG00000019582/ENSG00000135218/ENSG00000150594/ENSG00000155926/ENSG00000110651/ENSG00000170962/ENSG00000115380…	27
GO:0002832	GO:0002832	negative regulation of response to biotic stimulus	17/570	194/21081	2.22938e-05	0.000317053	0.000220549	ENSG00000012223/ENSG00000163565/ENSG00000175899/ENSG00000149131/ENSG00000155659/ENSG00000127951/ENSG00000206493/ENSG00000234487/ENSG00000206450/ENSG00000123609/ENSG00000170542/ENSG00000101347/ENSG00000276051/ENSG00000223532/ENSG00000231179/ENSG00000227715/ENSG00000118503	17
GO:2000181	GO:2000181	negative regulation of blood vessel morphogenesis	18/570	214/21081	2.24424e-05	0.000318213	0.000221356	ENSG00000275565/ENSG00000121807/ENSG00000168329/ENSG00000186340/ENSG00000145632/ENSG00000137573/ENSG00000113140/ENSG00000169245/ENSG00000132386/ENSG00000011465/ENSG00000134871/ENSG00000092969/ENSG00000105894/ENSG00000276051/ENSG00000115415/ENSG00000010327/ENSG00000000005/ENSG00000154734	18
GO:0032757	GO:0032757	positive regulation of interleukin-8 production	10/570	72/21081	2.29464e-05	0.000323428	0.000224984	ENSG00000103490/ENSG00000196664/ENSG00000116824/ENSG00000170458/ENSG00000085265/ENSG00000172243/ENSG00000165025/ENSG00000174125/ENSG00000019582/ENSG00000137462	10
GO:0071675	GO:0071675	regulation of mononuclear cell migration	10/570	72/21081	2.29464e-05	0.000323428	0.000224984	ENSG00000121807/ENSG00000274233/ENSG00000169245/ENSG00000254087/ENSG00000182578/ENSG00000171860/ENSG00000136999/ENSG00000235588/ENSG00000107562/ENSG00000170962	10
GO:0001771	GO:0001771	immunological synapse formation	5/570	14/21081	2.322e-05	0.000325354	0.000226324	ENSG00000172724/ENSG00000134516/ENSG00000180644/ENSG00000110651/ENSG00000126353	5
GO:0043383	GO:0043383	negative T cell selection	5/570	14/21081	2.322e-05	0.000325354	0.000226324	ENSG00000081237/ENSG00000134516/ENSG00000019582/ENSG00000178562/ENSG00000126353	5
GO:0048880	GO:0048880	sensory system development	28/570	436/21081	2.408e-05	0.000336412	0.000234016	ENSG00000125730/ENSG00000026025/ENSG00000007062/ENSG00000173372/ENSG00000166147/ENSG00000187498/ENSG00000099250/ENSG00000132386/ENSG00000169896/ENSG00000134853/ENSG00000122641/ENSG00000130635/ENSG00000110719/ENSG00000092969/ENSG00000105894/ENSG00000164056/ENSG00000134245/ENSG00000125398/ENSG00000138061/ENSG00000134138/ENSG00000169554/ENSG00000178035/ENSG00000275079/ENSG00000204262/ENSG00000082014…	28
GO:0036037	GO:0036037	CD8-positive, alpha-beta T cell activation	8/570	45/21081	2.42658e-05	0.000338013	0.00023513	ENSG00000284697/ENSG00000159216/ENSG00000125245/ENSG00000206493/ENSG00000125347/ENSG00000109943/ENSG00000020633/ENSG00000227715	8
GO:0018212	GO:0018212	peptidyl-tyrosine modification	27/570	413/21081	2.45961e-05	0.000341613	0.000237634	ENSG00000026508/ENSG00000274233/ENSG00000081237/ENSG00000180353/ENSG00000160255/ENSG00000167601/ENSG00000254087/ENSG00000182866/ENSG00000099250/ENSG00000155307/ENSG00000134853/ENSG00000261371/ENSG00000182578/ENSG00000105974/ENSG00000165025/ENSG00000162434/ENSG00000101336/ENSG00000111252/ENSG00000019582/ENSG00000135218/ENSG00000150594/ENSG00000155926/ENSG00000110651/ENSG00000170962/ENSG00000115380…	27
GO:0050663	GO:0050663	cytokine secretion	11/570	88/21081	2.49661e-05	0.00034574	0.000240505	ENSG00000135914/ENSG00000254087/ENSG00000170458/ENSG00000072694/ENSG00000048052/ENSG00000165025/ENSG00000109943/ENSG00000043462/ENSG00000174125/ENSG00000288411/ENSG00000137462	11
GO:0002313	GO:0002313	mature B cell differentiation involved in immune response	6/570	23/21081	2.59506e-05	0.000357291	0.00024854	ENSG00000110777/ENSG00000100097/ENSG00000196839/ENSG00000072694/ENSG00000169508/ENSG00000135905	6
GO:0045061	GO:0045061	thymic T cell selection	6/570	23/21081	2.59506e-05	0.000357291	0.00024854	ENSG00000081237/ENSG00000167286/ENSG00000134516/ENSG00000019582/ENSG00000178562/ENSG00000126353	6
GO:0014909	GO:0014909	smooth muscle cell migration	12/570	105/21081	2.69721e-05	0.000369215	0.000256835	ENSG00000133110/ENSG00000274233/ENSG00000099250/ENSG00000081189/ENSG00000136999/ENSG00000104368/ENSG00000235588/ENSG00000170962/ENSG00000163191/ENSG00000154734/ENSG00000198121/ENSG00000140416	12
GO:2000117	GO:2000117	negative regulation of cysteine-type endopeptidase activity	12/570	105/21081	2.69721e-05	0.000369215	0.000256835	ENSG00000012223/ENSG00000026508/ENSG00000078081/ENSG00000163565/ENSG00000145779/ENSG00000023445/ENSG00000170542/ENSG00000100985/ENSG00000139193/ENSG00000138795/ENSG00000175793/ENSG00000077984	12
GO:0002724	GO:0002724	regulation of T cell cytokine production	8/570	46/21081	2.86853e-05	0.000390604	0.000271713	ENSG00000121807/ENSG00000105205/ENSG00000234487/ENSG00000172175/ENSG00000110651/ENSG00000122122/ENSG00000028137/ENSG00000227715	8
GO:0051701	GO:0051701	interaction with host	21/570	281/21081	2.86991e-05	0.000390604	0.000271713	ENSG00000228080/ENSG00000132274/ENSG00000167601/ENSG00000121966/ENSG00000260314/ENSG00000206306/ENSG00000185201/ENSG00000100097/ENSG00000185885/ENSG00000085265/ENSG00000169429/ENSG00000142089/ENSG00000125266/ENSG00000105974/ENSG00000170542/ENSG00000090659/ENSG00000019582/ENSG00000110651/ENSG00000160791/ENSG00000154639/ENSG00000117090	21
GO:0002708	GO:0002708	positive regulation of lymphocyte mediated immunity	17/570	198/21081	2.89874e-05	0.000392933	0.000273333	ENSG00000125730/ENSG00000081237/ENSG00000158869/ENSG00000158481/ENSG00000206493/ENSG00000234487/ENSG00000206450/ENSG00000276051/ENSG00000109943/ENSG00000172175/ENSG00000223532/ENSG00000158473/ENSG00000141968/ENSG00000110651/ENSG00000122122/ENSG00000227715/ENSG00000178562	17
GO:0090025	GO:0090025	regulation of monocyte chemotaxis	7/570	34/21081	2.90357e-05	0.000392933	0.000273333	ENSG00000121807/ENSG00000274233/ENSG00000169245/ENSG00000254087/ENSG00000136999/ENSG00000235588/ENSG00000107562	7
GO:0045824	GO:0045824	negative regulation of innate immune response	14/570	141/21081	2.95445e-05	0.000398683	0.000277333	ENSG00000163565/ENSG00000175899/ENSG00000149131/ENSG00000155659/ENSG00000206493/ENSG00000234487/ENSG00000206450/ENSG00000123609/ENSG00000170542/ENSG00000101347/ENSG00000276051/ENSG00000223532/ENSG00000227715/ENSG00000118503	14
GO:0003007	GO:0003007	heart morphogenesis	20/570	261/21081	3.10216e-05	0.000417429	0.000290373	ENSG00000135914/ENSG00000124766/ENSG00000099250/ENSG00000115641/ENSG00000133816/ENSG00000180340/ENSG00000081189/ENSG00000130635/ENSG00000185070/ENSG00000092969/ENSG00000164056/ENSG00000106991/ENSG00000125398/ENSG00000082014/ENSG00000173706/ENSG00000157240/ENSG00000154734/ENSG00000163513/ENSG00000140416/ENSG00000004399	20
GO:0043281	GO:0043281	regulation of cysteine-type endopeptidase activity involved in apoptotic process	19/570	240/21081	3.11791e-05	0.000418364	0.000291024	ENSG00000026508/ENSG00000103490/ENSG00000078081/ENSG00000137752/ENSG00000182866/ENSG00000145779/ENSG00000172243/ENSG00000023445/ENSG00000170542/ENSG00000100985/ENSG00000143546/ENSG00000165025/ENSG00000139193/ENSG00000121858/ENSG00000172175/ENSG00000026103/ENSG00000136997/ENSG00000138795/ENSG00000175793	19
GO:0001916	GO:0001916	positive regulation of T cell mediated cytotoxicity	9/570	60/21081	3.13788e-05	0.000419857	0.000292062	ENSG00000081237/ENSG00000158481/ENSG00000206493/ENSG00000234487/ENSG00000206450/ENSG00000276051/ENSG00000223532/ENSG00000158473/ENSG00000227715	9
GO:0050678	GO:0050678	regulation of epithelial cell proliferation	27/570	419/21081	3.16208e-05	0.000421907	0.000293488	ENSG00000275565/ENSG00000274233/ENSG00000135914/ENSG00000137573/ENSG00000113140/ENSG00000099250/ENSG00000132386/ENSG00000108691/ENSG00000081189/ENSG00000115232/ENSG00000125266/ENSG00000105974/ENSG00000092969/ENSG00000105894/ENSG00000125398/ENSG00000115415/ENSG00000152661/ENSG00000155760/ENSG00000020633/ENSG00000107562/ENSG00000136160/ENSG00000136997/ENSG00000000005/ENSG00000175793/ENSG00000127152…	27
GO:0043200	GO:0043200	response to amino acid	13/570	124/21081	3.18705e-05	0.000424047	0.000294977	ENSG00000168542/ENSG00000164692/ENSG00000254087/ENSG00000187498/ENSG00000134853/ENSG00000070669/ENSG00000105894/ENSG00000164305/ENSG00000165168/ENSG00000170962/ENSG00000130816/ENSG00000087245/ENSG00000204262	13
GO:0038094	GO:0038094	Fc-gamma receptor signaling pathway	14/570	142/21081	3.19782e-05	0.000424291	0.000295147	ENSG00000211677/ENSG00000211592/ENSG00000081237/ENSG00000278196/ENSG00000254087/ENSG00000158869/ENSG00000072694/ENSG00000211598/ENSG00000211659/ENSG00000165025/ENSG00000101336/ENSG00000211663/ENSG00000141968/ENSG00000115935	14
GO:0050707	GO:0050707	regulation of cytokine secretion	10/570	75/21081	3.29924e-05	0.000436529	0.00030366	ENSG00000135914/ENSG00000254087/ENSG00000170458/ENSG00000072694/ENSG00000048052/ENSG00000165025/ENSG00000109943/ENSG00000174125/ENSG00000288411/ENSG00000137462	10
GO:0050856	GO:0050856	regulation of T cell receptor signaling pathway	8/570	47/21081	3.37589e-05	0.000444913	0.000309492	ENSG00000182866/ENSG00000196839/ENSG00000117228/ENSG00000172175/ENSG00000110651/ENSG00000120690/ENSG00000167851/ENSG00000126353	8
GO:0006957	GO:0006957	complement activation, alternative pathway	6/570	24/21081	3.38134e-05	0.000444913	0.000309492	ENSG00000125730/ENSG00000242335/ENSG00000000971/ENSG00000155659/ENSG00000274619/ENSG00000112936	6
GO:0002883	GO:0002883	regulation of hypersensitivity	5/570	15/21081	3.40563e-05	0.00044564	0.000309997	ENSG00000125730/ENSG00000158869/ENSG00000072694/ENSG00000206493/ENSG00000126353	5
GO:1902563	GO:1902563	regulation of neutrophil activation	5/570	15/21081	3.40563e-05	0.00044564	0.000309997	ENSG00000160255/ENSG00000169896/ENSG00000072694/ENSG00000165025/ENSG00000167851	5
GO:0046629	GO:0046629	gamma-delta T cell activation	7/570	35/21081	3.54544e-05	0.000462661	0.000321838	ENSG00000081237/ENSG00000124766/ENSG00000125245/ENSG00000165025/ENSG00000138795/ENSG00000231179/ENSG00000154639	7
GO:0019886	GO:0019886	antigen processing and presentation of exogenous peptide antigen via MHC class II	16/570	183/21081	3.96733e-05	0.000516296	0.000359148	ENSG00000257473/ENSG00000236418/ENSG00000228163/ENSG00000230463/ENSG00000231939/ENSG00000228080/ENSG00000236693/ENSG00000239463/ENSG00000163131/ENSG00000206306/ENSG00000206237/ENSG00000158869/ENSG00000072694/ENSG00000179344/ENSG00000242386/ENSG00000019582	16
GO:0061756	GO:0061756	leukocyte adhesion to vascular endothelial cell	9/570	62/21081	4.10456e-05	0.000532696	0.000370556	ENSG00000275565/ENSG00000121807/ENSG00000168329/ENSG00000160255/ENSG00000188404/ENSG00000115232/ENSG00000162692/ENSG00000107562/ENSG00000174175	9
GO:1903036	GO:1903036	positive regulation of response to wounding	10/570	78/21081	4.65826e-05	0.000602908	0.000419397	ENSG00000135046/ENSG00000121966/ENSG00000172243/ENSG00000105894/ENSG00000135218/ENSG00000150594/ENSG00000116711/ENSG00000178726/ENSG00000174175/ENSG00000065534	10
GO:0060562	GO:0060562	epithelial tube morphogenesis	25/570	382/21081	4.79708e-05	0.000618479	0.000430228	ENSG00000041982/ENSG00000124766/ENSG00000121966/ENSG00000169245/ENSG00000187498/ENSG00000099250/ENSG00000133816/ENSG00000180340/ENSG00000151617/ENSG00000081189/ENSG00000182578/ENSG00000125266/ENSG00000092969/ENSG00000164056/ENSG00000134245/ENSG00000106991/ENSG00000125398/ENSG00000164305/ENSG00000169554/ENSG00000136997/ENSG00000138795/ENSG00000108518/ENSG00000157240/ENSG00000163513/ENSG00000004399	25
GO:0002524	GO:0002524	hypersensitivity	5/570	16/21081	4.84367e-05	0.000618479	0.000430228	ENSG00000125730/ENSG00000158869/ENSG00000072694/ENSG00000206493/ENSG00000126353	5
GO:0030852	GO:0030852	regulation of granulocyte differentiation	5/570	16/21081	4.84367e-05	0.000618479	0.000430228	ENSG00000185862/ENSG00000180353/ENSG00000159216/ENSG00000281614/ENSG00000138795	5
GO:0097048	GO:0097048	dendritic cell apoptotic process	5/570	16/21081	4.84367e-05	0.000618479	0.000430228	ENSG00000172724/ENSG00000167601/ENSG00000254087/ENSG00000107562/ENSG00000126353	5
GO:2000668	GO:2000668	regulation of dendritic cell apoptotic process	5/570	16/21081	4.84367e-05	0.000618479	0.000430228	ENSG00000172724/ENSG00000167601/ENSG00000254087/ENSG00000107562/ENSG00000126353	5
GO:0032970	GO:0032970	regulation of actin filament-based process	27/570	430/21081	4.93656e-05	0.000628651	0.000437304	ENSG00000103490/ENSG00000180353/ENSG00000006128/ENSG00000128340/ENSG00000102879/ENSG00000099250/ENSG00000111348/ENSG00000117152/ENSG00000134853/ENSG00000130755/ENSG00000081189/ENSG00000130303/ENSG00000182578/ENSG00000105974/ENSG00000034510/ENSG00000101336/ENSG00000137478/ENSG00000140030/ENSG00000107562/ENSG00000196405/ENSG00000205542/ENSG00000042493/ENSG00000108518/ENSG00000198121/ENSG00000114346…	27
GO:0033002	GO:0033002	muscle cell proliferation	20/570	270/21081	5.00731e-05	0.000635956	0.000442386	ENSG00000274233/ENSG00000198959/ENSG00000112096/ENSG00000081189/ENSG00000092969/ENSG00000100985/ENSG00000136999/ENSG00000115415/ENSG00000235588/ENSG00000152661/ENSG00000170962/ENSG00000130816/ENSG00000087245/ENSG00000170365/ENSG00000154639/ENSG00000154734/ENSG00000163513/ENSG00000140416/ENSG00000118503/ENSG00000134057	20
GO:0050673	GO:0050673	epithelial cell proliferation	29/570	479/21081	5.0553e-05	0.000640339	0.000445434	ENSG00000275565/ENSG00000274233/ENSG00000135914/ENSG00000137573/ENSG00000113140/ENSG00000099250/ENSG00000132386/ENSG00000108691/ENSG00000081189/ENSG00000115232/ENSG00000125266/ENSG00000105974/ENSG00000092969/ENSG00000105894/ENSG00000136999/ENSG00000125398/ENSG00000134013/ENSG00000115415/ENSG00000152661/ENSG00000155760/ENSG00000020633/ENSG00000107562/ENSG00000136160/ENSG00000136997/ENSG00000000005…	29
GO:0034109	GO:0034109	homotypic cell-cell adhesion	11/570	95/21081	5.13788e-05	0.000649068	0.000451507	ENSG00000274233/ENSG00000115414/ENSG00000254087/ENSG00000100097/ENSG00000134853/ENSG00000105664/ENSG00000165025/ENSG00000162434/ENSG00000111252/ENSG00000154639/ENSG00000181467	11
GO:0050901	GO:0050901	leukocyte tethering or rolling	7/570	37/21081	5.17993e-05	0.000652283	0.000453744	ENSG00000121807/ENSG00000168329/ENSG00000188404/ENSG00000115232/ENSG00000162692/ENSG00000107562/ENSG00000174175	7
GO:0033209	GO:0033209	tumor necrosis factor-mediated signaling pathway	18/570	228/21081	5.1908e-05	0.000652283	0.000453744	ENSG00000103490/ENSG00000048462/ENSG00000243958/ENSG00000137752/ENSG00000223448/ENSG00000196954/ENSG00000230669/ENSG00000023445/ENSG00000165025/ENSG00000139193/ENSG00000115415/ENSG00000026103/ENSG00000111057/ENSG00000205542/ENSG00000028137/ENSG00000163568/ENSG00000118503/ENSG00000131323	18
GO:0042310	GO:0042310	vasoconstriction	10/570	79/21081	5.20618e-05	0.00065249	0.000453887	ENSG00000135914/ENSG00000107796/ENSG00000196639/ENSG00000004468/ENSG00000151617/ENSG00000105974/ENSG00000105664/ENSG00000152661/ENSG00000150594/ENSG00000136160	10
GO:0001706	GO:0001706	endoderm formation	9/570	64/21081	5.31166e-05	0.000660481	0.000459446	ENSG00000160255/ENSG00000115414/ENSG00000122641/ENSG00000130635/ENSG00000115232/ENSG00000134871/ENSG00000100985/ENSG00000087245/ENSG00000204262	9
GO:0046637	GO:0046637	regulation of alpha-beta T cell differentiation	9/570	64/21081	5.31166e-05	0.000660481	0.000459446	ENSG00000172724/ENSG00000135046/ENSG00000159216/ENSG00000196839/ENSG00000165025/ENSG00000172175/ENSG00000020633/ENSG00000122122/ENSG00000163513	9
GO:0090303	GO:0090303	positive regulation of wound healing	9/570	64/21081	5.31166e-05	0.000660481	0.000459446	ENSG00000135046/ENSG00000121966/ENSG00000172243/ENSG00000135218/ENSG00000150594/ENSG00000116711/ENSG00000178726/ENSG00000174175/ENSG00000065534	9
GO:0033628	GO:0033628	regulation of cell adhesion mediated by integrin	8/570	50/21081	5.36793e-05	0.000665735	0.000463101	ENSG00000274233/ENSG00000254087/ENSG00000196839/ENSG00000092969/ENSG00000156234/ENSG00000165025/ENSG00000138061/ENSG00000110031	8
GO:0032612	GO:0032612	interleukin-1 production	15/570	168/21081	5.39592e-05	0.000667464	0.000464304	ENSG00000172724/ENSG00000135046/ENSG00000103490/ENSG00000168329/ENSG00000137752/ENSG00000163565/ENSG00000163563/ENSG00000011600/ENSG00000172243/ENSG00000172175/ENSG00000135218/ENSG00000288411/ENSG00000163568/ENSG00000118503/ENSG00000126353	15
GO:0002664	GO:0002664	regulation of T cell tolerance induction	6/570	26/21081	5.52381e-05	0.000679744	0.000472846	ENSG00000105205/ENSG00000206450/ENSG00000276051/ENSG00000223532/ENSG00000131203/ENSG00000163513	6
GO:0090023	GO:0090023	positive regulation of neutrophil chemotaxis	6/570	26/21081	5.52381e-05	0.000679744	0.000472846	ENSG00000172724/ENSG00000128340/ENSG00000169429/ENSG00000171860/ENSG00000019582/ENSG00000126353	6
GO:0000302	GO:0000302	response to reactive oxygen species	19/570	251/21081	5.73897e-05	0.000704396	0.000489994	ENSG00000172724/ENSG00000135046/ENSG00000167601/ENSG00000148346/ENSG00000112096/ENSG00000134853/ENSG00000196839/ENSG00000100985/ENSG00000138061/ENSG00000115415/ENSG00000135218/ENSG00000164305/ENSG00000170962/ENSG00000087245/ENSG00000114346/ENSG00000140416/ENSG00000118503/ENSG00000126353/ENSG00000107290	19
GO:0038095	GO:0038095	Fc-epsilon receptor signaling pathway	16/570	189/21081	5.85733e-05	0.000714471	0.000497003	ENSG00000211677/ENSG00000211592/ENSG00000243958/ENSG00000278196/ENSG00000254087/ENSG00000179639/ENSG00000230669/ENSG00000158869/ENSG00000211598/ENSG00000211659/ENSG00000165025/ENSG00000043462/ENSG00000211663/ENSG00000172175/ENSG00000141968/ENSG00000131196	16
GO:0002479	GO:0002479	antigen processing and presentation of exogenous peptide antigen via MHC class I, TAP-dependent	14/570	150/21081	5.86618e-05	0.000714471	0.000497003	ENSG00000243958/ENSG00000230669/ENSG00000206493/ENSG00000234487/ENSG00000206450/ENSG00000116701/ENSG00000276051/ENSG00000232367/ENSG00000206281/ENSG00000135218/ENSG00000165168/ENSG00000223532/ENSG00000198019/ENSG00000227715	14
GO:0032479	GO:0032479	regulation of type I interferon production	14/570	150/21081	5.86618e-05	0.000714471	0.000497003	ENSG00000103490/ENSG00000163565/ENSG00000196664/ENSG00000170458/ENSG00000123609/ENSG00000187608/ENSG00000125347/ENSG00000156587/ENSG00000276561/ENSG00000165025/ENSG00000115415/ENSG00000137462/ENSG00000118503/ENSG00000131323	14
GO:0007517	GO:0007517	muscle organ development	27/570	435/21081	6.0068e-05	0.000729726	0.000507615	ENSG00000168542/ENSG00000163359/ENSG00000169245/ENSG00000149591/ENSG00000176788/ENSG00000117152/ENSG00000180340/ENSG00000011465/ENSG00000081189/ENSG00000125266/ENSG00000022267/ENSG00000048052/ENSG00000105974/ENSG00000092969/ENSG00000106991/ENSG00000152661/ENSG00000155760/ENSG00000138795/ENSG00000154639/ENSG00000127990/ENSG00000173706/ENSG00000157240/ENSG00000163513/ENSG00000140416/ENSG00000134057…	27
GO:0003206	GO:0003206	cardiac chamber morphogenesis	13/570	132/21081	6.14958e-05	0.000745166	0.000518355	ENSG00000124766/ENSG00000099250/ENSG00000115641/ENSG00000180340/ENSG00000081189/ENSG00000092969/ENSG00000106991/ENSG00000082014/ENSG00000173706/ENSG00000157240/ENSG00000154734/ENSG00000163513/ENSG00000140416	13
GO:0050680	GO:0050680	negative regulation of epithelial cell proliferation	16/570	191/21081	6.64343e-05	0.000802959	0.000558557	ENSG00000275565/ENSG00000137573/ENSG00000113140/ENSG00000132386/ENSG00000108691/ENSG00000081189/ENSG00000125266/ENSG00000105974/ENSG00000092969/ENSG00000105894/ENSG00000125398/ENSG00000115415/ENSG00000152661/ENSG00000020633/ENSG00000000005/ENSG00000175793	16
GO:0032606	GO:0032606	type I interferon production	14/570	152/21081	6.77952e-05	0.000817328	0.000568552	ENSG00000103490/ENSG00000163565/ENSG00000196664/ENSG00000170458/ENSG00000123609/ENSG00000187608/ENSG00000125347/ENSG00000156587/ENSG00000276561/ENSG00000165025/ENSG00000115415/ENSG00000137462/ENSG00000118503/ENSG00000131323	14
GO:0008360	GO:0008360	regulation of cell shape	15/570	172/21081	7.06568e-05	0.000849671	0.000591051	ENSG00000135046/ENSG00000160255/ENSG00000128340/ENSG00000115414/ENSG00000102879/ENSG00000108691/ENSG00000075884/ENSG00000182578/ENSG00000105894/ENSG00000101336/ENSG00000204482/ENSG00000023902/ENSG00000198121/ENSG00000140416/ENSG00000004399	15
GO:1904646	GO:1904646	cellular response to amyloid-beta	8/570	52/21081	7.17593e-05	0.000857731	0.000596657	ENSG00000196954/ENSG00000072694/ENSG00000115232/ENSG00000162692/ENSG00000169252/ENSG00000152661/ENSG00000135218/ENSG00000278183	8
GO:0002704	GO:0002704	negative regulation of leukocyte mediated immunity	13/570	134/21081	7.18688e-05	0.000857731	0.000596657	ENSG00000121807/ENSG00000081237/ENSG00000072694/ENSG00000130303/ENSG00000206493/ENSG00000234487/ENSG00000206450/ENSG00000170542/ENSG00000168685/ENSG00000276051/ENSG00000223532/ENSG00000227715/ENSG00000167851	13
GO:0031623	GO:0031623	receptor internalization	13/570	134/21081	7.18688e-05	0.000857731	0.000596657	ENSG00000160255/ENSG00000135914/ENSG00000157601/ENSG00000158869/ENSG00000169429/ENSG00000125266/ENSG00000105974/ENSG00000165025/ENSG00000183486/ENSG00000168461/ENSG00000135218/ENSG00000110651/ENSG00000106483	13
GO:0070482	GO:0070482	response to oxygen levels	27/570	440/21081	7.28152e-05	0.000866848	0.000602999	ENSG00000133110/ENSG00000243958/ENSG00000121966/ENSG00000107438/ENSG00000230669/ENSG00000196839/ENSG00000004468/ENSG00000151617/ENSG00000175567/ENSG00000105974/ENSG00000092969/ENSG00000105894/ENSG00000104368/ENSG00000134013/ENSG00000026103/ENSG00000164305/ENSG00000165168/ENSG00000107562/ENSG00000136997/ENSG00000124212/ENSG00000087245/ENSG00000166598/ENSG00000137462/ENSG00000163513/ENSG00000198121…	27
GO:0042554	GO:0042554	superoxide anion generation	7/570	39/21081	7.38492e-05	0.000876959	0.000610033	ENSG00000160255/ENSG00000011600/ENSG00000169896/ENSG00000172243/ENSG00000116701/ENSG00000165025/ENSG00000165168	7
GO:0031589	GO:0031589	cell-substrate adhesion	25/570	393/21081	7.57286e-05	0.000897035	0.000623998	ENSG00000168542/ENSG00000133110/ENSG00000026508/ENSG00000106541/ENSG00000160255/ENSG00000128340/ENSG00000115414/ENSG00000102879/ENSG00000167601/ENSG00000099250/ENSG00000110799/ENSG00000100097/ENSG00000072110/ENSG00000115232/ENSG00000261371/ENSG00000117228/ENSG00000105894/ENSG00000162692/ENSG00000126458/ENSG00000155760/ENSG00000135218/ENSG00000087303/ENSG00000127990/ENSG00000110031/ENSG00000126353	25
GO:0050729	GO:0050729	positive regulation of inflammatory response	16/570	194/21081	7.99641e-05	0.000944849	0.000657259	ENSG00000125730/ENSG00000121807/ENSG00000006128/ENSG00000196664/ENSG00000198959/ENSG00000158869/ENSG00000172243/ENSG00000206493/ENSG00000143546/ENSG00000137033/ENSG00000110651/ENSG00000131203/ENSG00000137462/ENSG00000278183/ENSG00000178562/ENSG00000126353	16
GO:0071622	GO:0071622	regulation of granulocyte chemotaxis	8/570	53/21081	8.25385e-05	0.000972849	0.000676736	ENSG00000172724/ENSG00000274233/ENSG00000128340/ENSG00000169429/ENSG00000182578/ENSG00000171860/ENSG00000019582/ENSG00000126353	8
GO:0097191	GO:0097191	extrinsic apoptotic signaling pathway	19/570	258/21081	8.28907e-05	0.000974581	0.000677941	ENSG00000081237/ENSG00000103490/ENSG00000099250/ENSG00000148346/ENSG00000122641/ENSG00000275214/ENSG00000101955/ENSG00000105974/ENSG00000135916/ENSG00000092969/ENSG00000139193/ENSG00000121858/ENSG00000026103/ENSG00000164305/ENSG00000137033/ENSG00000111057/ENSG00000028137/ENSG00000118503/ENSG00000162734	19
GO:0002218	GO:0002218	activation of innate immune response	16/570	195/21081	8.49822e-05	0.000996705	0.000693331	ENSG00000103490/ENSG00000243958/ENSG00000163565/ENSG00000163563/ENSG00000284697/ENSG00000254087/ENSG00000085265/ENSG00000230669/ENSG00000158869/ENSG00000108622/ENSG00000132514/ENSG00000165025/ENSG00000101336/ENSG00000090659/ENSG00000172175/ENSG00000163568	16
GO:0002517	GO:0002517	T cell tolerance induction	6/570	28/21081	8.63294e-05	0.00101001	0.000702588	ENSG00000105205/ENSG00000206450/ENSG00000276051/ENSG00000223532/ENSG00000131203/ENSG00000163513	6
GO:0042092	GO:0042092	type 2 immune response	7/570	40/21081	8.74461e-05	0.00102056	0.000709927	ENSG00000121807/ENSG00000135046/ENSG00000288185/ENSG00000019582/ENSG00000137033/ENSG00000110651/ENSG00000131203	7
GO:0006801	GO:0006801	superoxide metabolic process	10/570	84/21081	8.84395e-05	0.00102963	0.000716233	ENSG00000160255/ENSG00000011600/ENSG00000169896/ENSG00000112096/ENSG00000172243/ENSG00000116701/ENSG00000165025/ENSG00000165178/ENSG00000135218/ENSG00000165168	10
GO:0071496	GO:0071496	cellular response to external stimulus	23/570	350/21081	8.96475e-05	0.00104114	0.00072424	ENSG00000137673/ENSG00000041982/ENSG00000133110/ENSG00000081237/ENSG00000137752/ENSG00000163565/ENSG00000196664/ENSG00000167601/ENSG00000254087/ENSG00000148346/ENSG00000115232/ENSG00000070669/ENSG00000125347/ENSG00000105894/ENSG00000162692/ENSG00000134245/ENSG00000106991/ENSG00000125398/ENSG00000235588/ENSG00000152661/ENSG00000026103/ENSG00000165457/ENSG00000044574	23
GO:0062207	GO:0062207	regulation of pattern recognition receptor signaling pathway	13/570	137/21081	9.02644e-05	0.00104575	0.000727445	ENSG00000012223/ENSG00000154589/ENSG00000254087/ENSG00000170458/ENSG00000023445/ENSG00000105974/ENSG00000125347/ENSG00000276561/ENSG00000174125/ENSG00000135218/ENSG00000137462/ENSG00000167851/ENSG00000118503	13
GO:0014911	GO:0014911	positive regulation of smooth muscle cell migration	8/570	54/21081	9.46261e-05	0.00109361	0.000760741	ENSG00000133110/ENSG00000274233/ENSG00000099250/ENSG00000235588/ENSG00000170962/ENSG00000163191/ENSG00000154734/ENSG00000198121	8
GO:0001794	GO:0001794	type IIa hypersensitivity	4/570	10/21081	9.75512e-05	0.00110657	0.000769759	ENSG00000125730/ENSG00000158869/ENSG00000072694/ENSG00000206493	4
GO:0001796	GO:0001796	regulation of type IIa hypersensitivity	4/570	10/21081	9.75512e-05	0.00110657	0.000769759	ENSG00000125730/ENSG00000158869/ENSG00000072694/ENSG00000206493	4
GO:0002445	GO:0002445	type II hypersensitivity	4/570	10/21081	9.75512e-05	0.00110657	0.000769759	ENSG00000125730/ENSG00000158869/ENSG00000072694/ENSG00000206493	4
GO:0002892	GO:0002892	regulation of type II hypersensitivity	4/570	10/21081	9.75512e-05	0.00110657	0.000769759	ENSG00000125730/ENSG00000158869/ENSG00000072694/ENSG00000206493	4
GO:0003149	GO:0003149	membranous septum morphogenesis	4/570	10/21081	9.75512e-05	0.00110657	0.000769759	ENSG00000180340/ENSG00000092969/ENSG00000157240/ENSG00000163513	4
GO:0045586	GO:0045586	regulation of gamma-delta T cell differentiation	4/570	10/21081	9.75512e-05	0.00110657	0.000769759	ENSG00000081237/ENSG00000124766/ENSG00000165025/ENSG00000138795	4
GO:0072497	GO:0072497	mesenchymal stem cell differentiation	4/570	10/21081	9.75512e-05	0.00110657	0.000769759	ENSG00000134853/ENSG00000168056/ENSG00000125398/ENSG00000157240	4
GO:0002702	GO:0002702	positive regulation of production of molecular mediator of immune response	15/570	177/21081	9.77615e-05	0.00110657	0.000769759	ENSG00000081237/ENSG00000170476/ENSG00000159674/ENSG00000158869/ENSG00000206493/ENSG00000234487/ENSG00000276051/ENSG00000172175/ENSG00000019582/ENSG00000135218/ENSG00000137033/ENSG00000110651/ENSG00000122122/ENSG00000227715/ENSG00000178562	15
GO:0061515	GO:0061515	myeloid cell development	10/570	85/21081	9.78445e-05	0.00110657	0.000769759	ENSG00000012223/ENSG00000185862/ENSG00000011600/ENSG00000151702/ENSG00000166147/ENSG00000182718/ENSG00000111252/ENSG00000119314/ENSG00000150867/ENSG00000137462	10
GO:0002286	GO:0002286	T cell activation involved in immune response	12/570	120/21081	0.00010102	0.00113977	0.000792851	ENSG00000172724/ENSG00000135046/ENSG00000158869/ENSG00000127951/ENSG00000072694/ENSG00000158481/ENSG00000169508/ENSG00000242386/ENSG00000172175/ENSG00000019582/ENSG00000110651/ENSG00000138795	12
GO:0002888	GO:0002888	positive regulation of myeloid leukocyte mediated immunity	7/570	41/21081	0.000103014	0.00115426	0.00080293	ENSG00000125730/ENSG00000160255/ENSG00000011600/ENSG00000169896/ENSG00000158869/ENSG00000206493/ENSG00000165025	7
GO:2000249	GO:2000249	regulation of actin cytoskeleton reorganization	7/570	41/21081	0.000103014	0.00115426	0.00080293	ENSG00000180353/ENSG00000099250/ENSG00000111348/ENSG00000134853/ENSG00000130755/ENSG00000182578/ENSG00000101336	7
GO:0032652	GO:0032652	regulation of interleukin-1 production	14/570	158/21081	0.000103033	0.00115426	0.00080293	ENSG00000172724/ENSG00000135046/ENSG00000103490/ENSG00000168329/ENSG00000137752/ENSG00000163565/ENSG00000163563/ENSG00000011600/ENSG00000172243/ENSG00000172175/ENSG00000288411/ENSG00000163568/ENSG00000118503/ENSG00000126353	14
GO:0006816	GO:0006816	calcium ion transport	28/570	474/21081	0.000103305	0.00115458	0.000803153	ENSG00000172724/ENSG00000138755/ENSG00000274233/ENSG00000081237/ENSG00000135914/ENSG00000102879/ENSG00000121966/ENSG00000169245/ENSG00000166501/ENSG00000182718/ENSG00000254087/ENSG00000182866/ENSG00000005059/ENSG00000108691/ENSG00000117152/ENSG00000105974/ENSG00000106537/ENSG00000152661/ENSG00000150594/ENSG00000107562/ENSG00000083454/ENSG00000160791/ENSG00000166592/ENSG00000124942/ENSG00000108700…	28
GO:0002433	GO:0002433	immune response-regulating cell surface receptor signaling pathway involved in phagocytosis	13/570	139/21081	0.000104677	0.00116444	0.00081001	ENSG00000211677/ENSG00000211592/ENSG00000081237/ENSG00000278196/ENSG00000254087/ENSG00000072694/ENSG00000211598/ENSG00000211659/ENSG00000165025/ENSG00000101336/ENSG00000211663/ENSG00000141968/ENSG00000115935	13
GO:0038096	GO:0038096	Fc-gamma receptor signaling pathway involved in phagocytosis	13/570	139/21081	0.000104677	0.00116444	0.00081001	ENSG00000211677/ENSG00000211592/ENSG00000081237/ENSG00000278196/ENSG00000254087/ENSG00000072694/ENSG00000211598/ENSG00000211659/ENSG00000165025/ENSG00000101336/ENSG00000211663/ENSG00000141968/ENSG00000115935	13
GO:0045655	GO:0045655	regulation of monocyte differentiation	6/570	29/21081	0.000106379	0.00117786	0.000819346	ENSG00000228080/ENSG00000206306/ENSG00000276561/ENSG00000019582/ENSG00000281614/ENSG00000136997	6
GO:0071624	GO:0071624	positive regulation of granulocyte chemotaxis	6/570	29/21081	0.000106379	0.00117786	0.000819346	ENSG00000172724/ENSG00000128340/ENSG00000169429/ENSG00000171860/ENSG00000019582/ENSG00000126353	6
GO:0060485	GO:0060485	mesenchyme development	21/570	308/21081	0.000107483	0.00118731	0.000825922	ENSG00000135914/ENSG00000115414/ENSG00000099250/ENSG00000176788/ENSG00000107796/ENSG00000151617/ENSG00000081189/ENSG00000162998/ENSG00000092969/ENSG00000164056/ENSG00000106991/ENSG00000168675/ENSG00000125398/ENSG00000134013/ENSG00000115415/ENSG00000196154/ENSG00000169554/ENSG00000136160/ENSG00000136997/ENSG00000138795/ENSG00000163513	21
GO:0060840	GO:0060840	artery development	11/570	103/21081	0.000108078	0.00118841	0.000826684	ENSG00000168542/ENSG00000124766/ENSG00000099250/ENSG00000197496/ENSG00000129038/ENSG00000125266/ENSG00000092969/ENSG00000105664/ENSG00000106991/ENSG00000004399/ENSG00000065534	11
GO:0030500	GO:0030500	regulation of bone mineralization	10/570	86/21081	0.000108083	0.00118841	0.000826684	ENSG00000012223/ENSG00000275565/ENSG00000111341/ENSG00000081189/ENSG00000187608/ENSG00000105894/ENSG00000105664/ENSG00000169252/ENSG00000168056/ENSG00000125398	10
GO:0001666	GO:0001666	response to hypoxia	25/570	402/21081	0.000108334	0.00118842	0.000826695	ENSG00000133110/ENSG00000243958/ENSG00000121966/ENSG00000107438/ENSG00000230669/ENSG00000196839/ENSG00000004468/ENSG00000151617/ENSG00000175567/ENSG00000105974/ENSG00000092969/ENSG00000105894/ENSG00000104368/ENSG00000134013/ENSG00000164305/ENSG00000165168/ENSG00000107562/ENSG00000136997/ENSG00000124212/ENSG00000087245/ENSG00000166598/ENSG00000137462/ENSG00000163513/ENSG00000134057/ENSG00000115386	25
GO:0046596	GO:0046596	regulation of viral entry into host cell	9/570	70/21081	0.000108657	0.00118922	0.000827252	ENSG00000228080/ENSG00000132274/ENSG00000206306/ENSG00000185201/ENSG00000100097/ENSG00000185885/ENSG00000085265/ENSG00000142089/ENSG00000019582	9
GO:0050730	GO:0050730	regulation of peptidyl-tyrosine phosphorylation	20/570	286/21081	0.000110715	0.00120834	0.00084055	ENSG00000026508/ENSG00000274233/ENSG00000081237/ENSG00000180353/ENSG00000160255/ENSG00000254087/ENSG00000099250/ENSG00000155307/ENSG00000261371/ENSG00000182578/ENSG00000105974/ENSG00000165025/ENSG00000111252/ENSG00000019582/ENSG00000135218/ENSG00000150594/ENSG00000110651/ENSG00000170962/ENSG00000167851/ENSG00000181467	20
GO:0003205	GO:0003205	cardiac chamber development	15/570	179/21081	0.000110913	0.00120834	0.00084055	ENSG00000124766/ENSG00000099250/ENSG00000115641/ENSG00000180340/ENSG00000081189/ENSG00000092969/ENSG00000106991/ENSG00000082014/ENSG00000173706/ENSG00000157240/ENSG00000154734/ENSG00000099139/ENSG00000163513/ENSG00000140416/ENSG00000004399	15
GO:0019722	GO:0019722	calcium-mediated signaling	18/570	242/21081	0.000111597	0.00121136	0.000842651	ENSG00000121807/ENSG00000081237/ENSG00000168329/ENSG00000135914/ENSG00000121966/ENSG00000115641/ENSG00000169429/ENSG00000196839/ENSG00000117228/ENSG00000162692/ENSG00000165025/ENSG00000136160/ENSG00000083454/ENSG00000160791/ENSG00000174175/ENSG00000115009/ENSG00000131196/ENSG00000126353	18
GO:0002791	GO:0002791	regulation of peptide secretion	26/570	427/21081	0.0001117	0.00121136	0.000842651	ENSG00000275565/ENSG00000274233/ENSG00000135046/ENSG00000135914/ENSG00000228080/ENSG00000124766/ENSG00000254087/ENSG00000170458/ENSG00000206306/ENSG00000004468/ENSG00000072694/ENSG00000206493/ENSG00000110719/ENSG00000048052/ENSG00000092969/ENSG00000143546/ENSG00000165025/ENSG00000109943/ENSG00000174125/ENSG00000136999/ENSG00000019582/ENSG00000152661/ENSG00000150594/ENSG00000137033/ENSG00000288411…	26
GO:0048659	GO:0048659	smooth muscle cell proliferation	16/570	200/21081	0.000114441	0.00123826	0.000861362	ENSG00000274233/ENSG00000198959/ENSG00000112096/ENSG00000081189/ENSG00000100985/ENSG00000136999/ENSG00000115415/ENSG00000235588/ENSG00000152661/ENSG00000170962/ENSG00000130816/ENSG00000087245/ENSG00000154734/ENSG00000163513/ENSG00000140416/ENSG00000118503	16
GO:0045639	GO:0045639	positive regulation of myeloid cell differentiation	12/570	122/21081	0.000118455	0.00127878	0.000889548	ENSG00000185862/ENSG00000180353/ENSG00000228080/ENSG00000011600/ENSG00000159216/ENSG00000206306/ENSG00000122641/ENSG00000187608/ENSG00000115415/ENSG00000019582/ENSG00000281614/ENSG00000138795	12
GO:0010819	GO:0010819	regulation of T cell chemotaxis	5/570	19/21081	0.000120555	0.00129487	0.000900741	ENSG00000121807/ENSG00000274233/ENSG00000169245/ENSG00000156234/ENSG00000143185	5
GO:0150146	GO:0150146	cell junction disassembly	5/570	19/21081	0.000120555	0.00129487	0.000900741	ENSG00000125730/ENSG00000173369/ENSG00000168329/ENSG00000173372/ENSG00000169896	5
GO:0032733	GO:0032733	positive regulation of interleukin-10 production	7/570	42/21081	0.000120764	0.00129487	0.000900741	ENSG00000103490/ENSG00000158869/ENSG00000172243/ENSG00000165025/ENSG00000122122/ENSG00000137462/ENSG00000178562	7
GO:0043542	GO:0043542	endothelial cell migration	21/570	311/21081	0.000123082	0.00131675	0.000915965	ENSG00000135046/ENSG00000160255/ENSG00000145632/ENSG00000113140/ENSG00000099250/ENSG00000132386/ENSG00000011465/ENSG00000081189/ENSG00000261371/ENSG00000125266/ENSG00000048052/ENSG00000138772/ENSG00000105894/ENSG00000156234/ENSG00000126458/ENSG00000136999/ENSG00000138061/ENSG00000134013/ENSG00000205542/ENSG00000110031/ENSG00000004399	21
GO:0007178	GO:0007178	transmembrane receptor protein serine/threonine kinase signaling pathway	24/570	382/21081	0.000126729	0.00135272	0.000940986	ENSG00000168542/ENSG00000026025/ENSG00000164692/ENSG00000137573/ENSG00000166147/ENSG00000163430/ENSG00000197496/ENSG00000122641/ENSG00000050165/ENSG00000105974/ENSG00000092969/ENSG00000105664/ENSG00000164056/ENSG00000168056/ENSG00000106991/ENSG00000168675/ENSG00000136999/ENSG00000138795/ENSG00000170365/ENSG00000110031/ENSG00000157240/ENSG00000163513/ENSG00000106483/ENSG00000044574	24
GO:0002825	GO:0002825	regulation of T-helper 1 type immune response	6/570	30/21081	0.000129957	0.00137845	0.000958884	ENSG00000172724/ENSG00000121807/ENSG00000135046/ENSG00000288185/ENSG00000137033/ENSG00000116711	6
GO:0032753	GO:0032753	positive regulation of interleukin-4 production	6/570	30/21081	0.000129957	0.00137845	0.000958884	ENSG00000158869/ENSG00000206493/ENSG00000165025/ENSG00000137033/ENSG00000122122/ENSG00000178562	6
GO:0001101	GO:0001101	response to acid chemical	13/570	142/21081	0.00013001	0.00137845	0.000958884	ENSG00000168542/ENSG00000164692/ENSG00000254087/ENSG00000187498/ENSG00000134853/ENSG00000070669/ENSG00000105894/ENSG00000164305/ENSG00000165168/ENSG00000170962/ENSG00000130816/ENSG00000087245/ENSG00000204262	13
GO:0048762	GO:0048762	mesenchymal cell differentiation	18/570	245/21081	0.000130354	0.00137903	0.000959282	ENSG00000135914/ENSG00000115414/ENSG00000099250/ENSG00000151617/ENSG00000081189/ENSG00000162998/ENSG00000092969/ENSG00000164056/ENSG00000106991/ENSG00000168675/ENSG00000125398/ENSG00000134013/ENSG00000115415/ENSG00000196154/ENSG00000169554/ENSG00000136160/ENSG00000138795/ENSG00000163513	18
GO:0097756	GO:0097756	negative regulation of blood vessel diameter	10/570	88/21081	0.000131295	0.00138282	0.000961923	ENSG00000135914/ENSG00000107796/ENSG00000196639/ENSG00000004468/ENSG00000151617/ENSG00000105974/ENSG00000105664/ENSG00000152661/ENSG00000150594/ENSG00000136160	10
GO:0110110	GO:0110110	positive regulation of animal organ morphogenesis	10/570	88/21081	0.000131295	0.00138282	0.000961923	ENSG00000176788/ENSG00000092969/ENSG00000105894/ENSG00000164056/ENSG00000134245/ENSG00000106991/ENSG00000125398/ENSG00000136997/ENSG00000163513/ENSG00000118503	10
GO:0002483	GO:0002483	antigen processing and presentation of endogenous peptide antigen	9/570	72/21081	0.00013557	0.00142154	0.000988855	ENSG00000164308/ENSG00000206493/ENSG00000234487/ENSG00000206450/ENSG00000276051/ENSG00000232367/ENSG00000206281/ENSG00000223532/ENSG00000227715	9
GO:0019885	GO:0019885	antigen processing and presentation of endogenous peptide antigen via MHC class I	9/570	72/21081	0.00013557	0.00142154	0.000988855	ENSG00000164308/ENSG00000206493/ENSG00000234487/ENSG00000206450/ENSG00000276051/ENSG00000232367/ENSG00000206281/ENSG00000223532/ENSG00000227715	9
GO:0002369	GO:0002369	T cell cytokine production	8/570	57/21081	0.000139983	0.00146458	0.0010188	ENSG00000121807/ENSG00000105205/ENSG00000234487/ENSG00000172175/ENSG00000110651/ENSG00000122122/ENSG00000028137/ENSG00000227715	8
GO:0032060	GO:0032060	bleb assembly	4/570	11/21081	0.000150019	0.00155248	0.00107994	ENSG00000142227/ENSG00000109099/ENSG00000198121/ENSG00000065534	4
GO:0070339	GO:0070339	response to bacterial lipopeptide	4/570	11/21081	0.000150019	0.00155248	0.00107994	ENSG00000170458/ENSG00000174125/ENSG00000135218/ENSG00000137462	4
GO:0071220	GO:0071220	cellular response to bacterial lipoprotein	4/570	11/21081	0.000150019	0.00155248	0.00107994	ENSG00000170458/ENSG00000174125/ENSG00000135218/ENSG00000137462	4
GO:0071221	GO:0071221	cellular response to bacterial lipopeptide	4/570	11/21081	0.000150019	0.00155248	0.00107994	ENSG00000170458/ENSG00000174125/ENSG00000135218/ENSG00000137462	4
GO:2000669	GO:2000669	negative regulation of dendritic cell apoptotic process	4/570	11/21081	0.000150019	0.00155248	0.00107994	ENSG00000172724/ENSG00000167601/ENSG00000107562/ENSG00000126353	4
GO:0070233	GO:0070233	negative regulation of T cell apoptotic process	5/570	20/21081	0.000157181	0.00161226	0.00112153	ENSG00000274233/ENSG00000196839/ENSG00000168685/ENSG00000139193/ENSG00000131203	5
GO:0002863	GO:0002863	positive regulation of inflammatory response to antigenic stimulus	6/570	31/21081	0.000157492	0.00161226	0.00112153	ENSG00000125730/ENSG00000158869/ENSG00000206493/ENSG00000110651/ENSG00000178562/ENSG00000126353	6
GO:0042270	GO:0042270	protection from natural killer cell mediated cytotoxicity	6/570	31/21081	0.000157492	0.00161226	0.00112153	ENSG00000206493/ENSG00000206450/ENSG00000170542/ENSG00000276051/ENSG00000223532/ENSG00000227715	6
GO:0071711	GO:0071711	basement membrane organization	6/570	31/21081	0.000157492	0.00161226	0.00112153	ENSG00000130508/ENSG00000187498/ENSG00000163131/ENSG00000185070/ENSG00000105974/ENSG00000087303	6
GO:1902624	GO:1902624	positive regulation of neutrophil migration	6/570	31/21081	0.000157492	0.00161226	0.00112153	ENSG00000172724/ENSG00000128340/ENSG00000169429/ENSG00000171860/ENSG00000019582/ENSG00000126353	6
GO:0002686	GO:0002686	negative regulation of leukocyte migration	8/570	58/21081	0.000158586	0.00161997	0.00112689	ENSG00000108691/ENSG00000288185/ENSG00000125245/ENSG00000196839/ENSG00000136999/ENSG00000137033/ENSG00000107562/ENSG00000167851	8
GO:0002381	GO:0002381	immunoglobulin production involved in immunoglobulin mediated immune response	9/570	74/21081	0.000167834	0.00170709	0.00118749	ENSG00000081237/ENSG00000231939/ENSG00000228080/ENSG00000206306/ENSG00000288185/ENSG00000206237/ENSG00000127951/ENSG00000179344/ENSG00000178562	9
GO:0051145	GO:0051145	smooth muscle cell differentiation	9/570	74/21081	0.000167834	0.00170709	0.00118749	ENSG00000112096/ENSG00000081189/ENSG00000105664/ENSG00000106991/ENSG00000125398/ENSG00000136160/ENSG00000130816/ENSG00000082014/ENSG00000131196	9
GO:0001704	GO:0001704	formation of primary germ layer	13/570	146/21081	0.000171885	0.00173713	0.00120839	ENSG00000160255/ENSG00000115414/ENSG00000122641/ENSG00000130635/ENSG00000115232/ENSG00000134871/ENSG00000100985/ENSG00000152661/ENSG00000155760/ENSG00000138795/ENSG00000087245/ENSG00000170365/ENSG00000204262	13
GO:0035296	GO:0035296	regulation of tube diameter	13/570	146/21081	0.000171885	0.00173713	0.00120839	ENSG00000135914/ENSG00000112096/ENSG00000107796/ENSG00000196639/ENSG00000004468/ENSG00000151617/ENSG00000105974/ENSG00000164116/ENSG00000105664/ENSG00000169252/ENSG00000152661/ENSG00000150594/ENSG00000136160	13
GO:0097746	GO:0097746	regulation of blood vessel diameter	13/570	146/21081	0.000171885	0.00173713	0.00120839	ENSG00000135914/ENSG00000112096/ENSG00000107796/ENSG00000196639/ENSG00000004468/ENSG00000151617/ENSG00000105974/ENSG00000164116/ENSG00000105664/ENSG00000169252/ENSG00000152661/ENSG00000150594/ENSG00000136160	13
GO:0030282	GO:0030282	bone mineralization	12/570	127/21081	0.000173712	0.00175188	0.00121865	ENSG00000012223/ENSG00000275565/ENSG00000164692/ENSG00000111341/ENSG00000081189/ENSG00000187608/ENSG00000105894/ENSG00000105664/ENSG00000169252/ENSG00000168056/ENSG00000125398/ENSG00000136235	12
GO:0036293	GO:0036293	response to decreased oxygen levels	25/570	415/21081	0.00017754	0.00178669	0.00124286	ENSG00000133110/ENSG00000243958/ENSG00000121966/ENSG00000107438/ENSG00000230669/ENSG00000196839/ENSG00000004468/ENSG00000151617/ENSG00000175567/ENSG00000105974/ENSG00000092969/ENSG00000105894/ENSG00000104368/ENSG00000134013/ENSG00000164305/ENSG00000165168/ENSG00000107562/ENSG00000136997/ENSG00000124212/ENSG00000087245/ENSG00000166598/ENSG00000137462/ENSG00000163513/ENSG00000134057/ENSG00000115386	25
GO:0002526	GO:0002526	acute inflammatory response	12/570	128/21081	0.000187071	0.00187862	0.00130681	ENSG00000125730/ENSG00000177575/ENSG00000006128/ENSG00000115414/ENSG00000158869/ENSG00000072694/ENSG00000206493/ENSG00000188313/ENSG00000143546/ENSG00000136160/ENSG00000288411/ENSG00000126353	12
GO:0001516	GO:0001516	prostaglandin biosynthetic process	6/570	32/21081	0.000189443	0.00188649	0.00131229	ENSG00000135046/ENSG00000019582/ENSG00000116711/ENSG00000124212/ENSG00000107317/ENSG00000095303	6
GO:0034110	GO:0034110	regulation of homotypic cell-cell adhesion	6/570	32/21081	0.000189443	0.00188649	0.00131229	ENSG00000274233/ENSG00000254087/ENSG00000100097/ENSG00000165025/ENSG00000162434/ENSG00000111252	6
GO:0046457	GO:0046457	prostanoid biosynthetic process	6/570	32/21081	0.000189443	0.00188649	0.00131229	ENSG00000135046/ENSG00000019582/ENSG00000116711/ENSG00000124212/ENSG00000107317/ENSG00000095303	6
GO:1901623	GO:1901623	regulation of lymphocyte chemotaxis	6/570	32/21081	0.000189443	0.00188649	0.00131229	ENSG00000121807/ENSG00000274233/ENSG00000169245/ENSG00000108691/ENSG00000156234/ENSG00000143185	6
GO:0014910	GO:0014910	regulation of smooth muscle cell migration	10/570	92/21081	0.000190493	0.00188902	0.00131404	ENSG00000133110/ENSG00000274233/ENSG00000099250/ENSG00000081189/ENSG00000235588/ENSG00000170962/ENSG00000163191/ENSG00000154734/ENSG00000198121/ENSG00000140416	10
GO:0050766	GO:0050766	positive regulation of phagocytosis	10/570	92/21081	0.000190493	0.00188902	0.00131404	ENSG00000125730/ENSG00000081237/ENSG00000103490/ENSG00000108691/ENSG00000134516/ENSG00000158869/ENSG00000172243/ENSG00000072694/ENSG00000168461/ENSG00000135218	10
GO:0035150	GO:0035150	regulation of tube size	13/570	148/21081	0.000196847	0.00194796	0.00135505	ENSG00000135914/ENSG00000112096/ENSG00000107796/ENSG00000196639/ENSG00000004468/ENSG00000151617/ENSG00000105974/ENSG00000164116/ENSG00000105664/ENSG00000169252/ENSG00000152661/ENSG00000150594/ENSG00000136160	13
GO:0002864	GO:0002864	regulation of acute inflammatory response to antigenic stimulus	5/570	21/21081	0.000201735	0.00197752	0.00137561	ENSG00000125730/ENSG00000158869/ENSG00000072694/ENSG00000206493/ENSG00000126353	5
GO:0032930	GO:0032930	positive regulation of superoxide anion generation	5/570	21/21081	0.000201735	0.00197752	0.00137561	ENSG00000160255/ENSG00000011600/ENSG00000169896/ENSG00000172243/ENSG00000165025	5
GO:0036499	GO:0036499	PERK-mediated unfolded protein response	5/570	21/21081	0.000201735	0.00197752	0.00137561	ENSG00000106541/ENSG00000108691/ENSG00000169429/ENSG00000070669/ENSG00000044574	5
GO:0140467	GO:0140467	integrated stress response signaling	5/570	21/21081	0.000201735	0.00197752	0.00137561	ENSG00000106541/ENSG00000108691/ENSG00000169429/ENSG00000070669/ENSG00000044574	5
GO:0035904	GO:0035904	aorta development	8/570	60/21081	0.000201916	0.00197752	0.00137561	ENSG00000168542/ENSG00000124766/ENSG00000129038/ENSG00000125266/ENSG00000092969/ENSG00000106991/ENSG00000004399/ENSG00000065534	8
GO:0001654	GO:0001654	eye development	25/570	419/21081	0.000205595	0.00200942	0.0013978	ENSG00000026025/ENSG00000007062/ENSG00000166147/ENSG00000187498/ENSG00000099250/ENSG00000132386/ENSG00000134853/ENSG00000122641/ENSG00000130635/ENSG00000110719/ENSG00000092969/ENSG00000105894/ENSG00000164056/ENSG00000134245/ENSG00000125398/ENSG00000138061/ENSG00000134138/ENSG00000169554/ENSG00000178035/ENSG00000275079/ENSG00000204262/ENSG00000082014/ENSG00000115380/ENSG00000163513/ENSG00000127152	25
GO:0051146	GO:0051146	striated muscle cell differentiation	21/570	323/21081	0.000207385	0.00202275	0.00140707	ENSG00000138755/ENSG00000143119/ENSG00000171345/ENSG00000169245/ENSG00000115641/ENSG00000138119/ENSG00000117152/ENSG00000134853/ENSG00000081189/ENSG00000123095/ENSG00000125266/ENSG00000048052/ENSG00000105664/ENSG00000136999/ENSG00000155760/ENSG00000164305/ENSG00000023902/ENSG00000110651/ENSG00000154639/ENSG00000140416/ENSG00000134057	21
GO:0032611	GO:0032611	interleukin-1 beta production	13/570	149/21081	0.000210452	0.00204846	0.00142496	ENSG00000172724/ENSG00000103490/ENSG00000168329/ENSG00000137752/ENSG00000163565/ENSG00000163563/ENSG00000011600/ENSG00000172243/ENSG00000172175/ENSG00000135218/ENSG00000163568/ENSG00000118503/ENSG00000126353	13
GO:0062197	GO:0062197	cellular response to chemical stress	24/570	396/21081	0.000217415	0.0021119	0.00146909	ENSG00000275565/ENSG00000135046/ENSG00000167601/ENSG00000148346/ENSG00000112096/ENSG00000134853/ENSG00000105974/ENSG00000116701/ENSG00000100985/ENSG00000138061/ENSG00000235588/ENSG00000026103/ENSG00000135218/ENSG00000164305/ENSG00000165168/ENSG00000170962/ENSG00000087245/ENSG00000157240/ENSG00000114346/ENSG00000140416/ENSG00000118503/ENSG00000107290/ENSG00000116157/ENSG00000065534	24
GO:0001569	GO:0001569	branching involved in blood vessel morphogenesis	7/570	46/21081	0.000218245	0.00211564	0.00147169	ENSG00000187498/ENSG00000099250/ENSG00000151617/ENSG00000106991/ENSG00000138795/ENSG00000163513/ENSG00000004399	7
GO:0002885	GO:0002885	positive regulation of hypersensitivity	4/570	12/21081	0.000220224	0.00212615	0.001479	ENSG00000125730/ENSG00000158869/ENSG00000206493/ENSG00000126353	4
GO:2000109	GO:2000109	regulation of macrophage apoptotic process	4/570	12/21081	0.000220224	0.00212615	0.001479	ENSG00000274233/ENSG00000081189/ENSG00000276561/ENSG00000160791	4
GO:0050708	GO:0050708	regulation of protein secretion	24/570	397/21081	0.000225681	0.00216053	0.00150291	ENSG00000275565/ENSG00000274233/ENSG00000135046/ENSG00000135914/ENSG00000228080/ENSG00000124766/ENSG00000254087/ENSG00000170458/ENSG00000206306/ENSG00000004468/ENSG00000072694/ENSG00000206493/ENSG00000110719/ENSG00000048052/ENSG00000092969/ENSG00000165025/ENSG00000109943/ENSG00000174125/ENSG00000136999/ENSG00000152661/ENSG00000150594/ENSG00000137033/ENSG00000288411/ENSG00000137462	24
GO:0033032	GO:0033032	regulation of myeloid cell apoptotic process	6/570	33/21081	0.000226296	0.00216053	0.00150291	ENSG00000274233/ENSG00000135046/ENSG00000158869/ENSG00000081189/ENSG00000276561/ENSG00000160791	6
GO:0070229	GO:0070229	negative regulation of lymphocyte apoptotic process	6/570	33/21081	0.000226296	0.00216053	0.00150291	ENSG00000274233/ENSG00000196839/ENSG00000168685/ENSG00000139193/ENSG00000019582/ENSG00000131203	6
GO:0071353	GO:0071353	cellular response to interleukin-4	6/570	33/21081	0.000226296	0.00216053	0.00150291	ENSG00000102879/ENSG00000260314/ENSG00000123416/ENSG00000138795/ENSG00000178035/ENSG00000044574	6
GO:0090022	GO:0090022	regulation of neutrophil chemotaxis	6/570	33/21081	0.000226296	0.00216053	0.00150291	ENSG00000172724/ENSG00000128340/ENSG00000169429/ENSG00000171860/ENSG00000019582/ENSG00000126353	6
GO:0090183	GO:0090183	regulation of kidney development	8/570	61/21081	0.000226969	0.00216053	0.00150291	ENSG00000007062/ENSG00000176788/ENSG00000100985/ENSG00000134245/ENSG00000125398/ENSG00000115415/ENSG00000136997/ENSG00000170962	8
GO:2001238	GO:2001238	positive regulation of extrinsic apoptotic signaling pathway	8/570	61/21081	0.000226969	0.00216053	0.00150291	ENSG00000081237/ENSG00000103490/ENSG00000122641/ENSG00000101955/ENSG00000105974/ENSG00000135916/ENSG00000121858/ENSG00000162734	8
GO:0051208	GO:0051208	sequestering of calcium ion	12/570	131/21081	0.000232529	0.00220903	0.00153665	ENSG00000172724/ENSG00000138755/ENSG00000081237/ENSG00000135914/ENSG00000102879/ENSG00000169245/ENSG00000254087/ENSG00000182866/ENSG00000160791/ENSG00000166598/ENSG00000126353/ENSG00000103888	12
GO:0042063	GO:0042063	gliogenesis	22/570	351/21081	0.00024734	0.00234504	0.00163127	ENSG00000121807/ENSG00000026025/ENSG00000135046/ENSG00000168329/ENSG00000173372/ENSG00000120885/ENSG00000124766/ENSG00000121966/ENSG00000254087/ENSG00000108691/ENSG00000182578/ENSG00000092969/ENSG00000027075/ENSG00000105894/ENSG00000169508/ENSG00000143546/ENSG00000125398/ENSG00000137033/ENSG00000138795/ENSG00000028137/ENSG00000137462/ENSG00000198121	22
GO:0030316	GO:0030316	osteoclast differentiation	12/570	132/21081	0.000249632	0.00236206	0.0016431	ENSG00000012223/ENSG00000011600/ENSG00000101265/ENSG00000166147/ENSG00000182718/ENSG00000158869/ENSG00000182578/ENSG00000110719/ENSG00000169508/ENSG00000204103/ENSG00000281614/ENSG00000110651	12
GO:0097028	GO:0097028	dendritic cell differentiation	9/570	78/21081	0.000251717	0.00237705	0.00165353	ENSG00000172724/ENSG00000167601/ENSG00000254087/ENSG00000072694/ENSG00000206450/ENSG00000276051/ENSG00000223532/ENSG00000163513/ENSG00000126353	9
GO:0008217	GO:0008217	regulation of blood pressure	15/570	193/21081	0.000254217	0.00239589	0.00166664	ENSG00000133110/ENSG00000163751/ENSG00000164692/ENSG00000006128/ENSG00000164308/ENSG00000112096/ENSG00000107796/ENSG00000151617/ENSG00000164116/ENSG00000169252/ENSG00000152661/ENSG00000136160/ENSG00000095303/ENSG00000099139/ENSG00000140416	15
GO:0051047	GO:0051047	positive regulation of secretion	23/570	377/21081	0.000265969	0.00250169	0.00174023	ENSG00000160255/ENSG00000006128/ENSG00000135914/ENSG00000228080/ENSG00000124766/ENSG00000170458/ENSG00000206306/ENSG00000169896/ENSG00000158869/ENSG00000122641/ENSG00000004468/ENSG00000206493/ENSG00000234487/ENSG00000092969/ENSG00000143546/ENSG00000165025/ENSG00000109943/ENSG00000152661/ENSG00000137033/ENSG00000107562/ENSG00000136160/ENSG00000288411/ENSG00000137462	23
GO:0002544	GO:0002544	chronic inflammatory response	6/570	34/21081	0.000268566	0.0025112	0.00174685	ENSG00000274233/ENSG00000143546/ENSG00000156234/ENSG00000152661/ENSG00000131203/ENSG00000118503	6
GO:0002643	GO:0002643	regulation of tolerance induction	6/570	34/21081	0.000268566	0.0025112	0.00174685	ENSG00000105205/ENSG00000206450/ENSG00000276051/ENSG00000223532/ENSG00000131203/ENSG00000163513	6
GO:0010818	GO:0010818	T cell chemotaxis	6/570	34/21081	0.000268566	0.0025112	0.00174685	ENSG00000121807/ENSG00000274233/ENSG00000169245/ENSG00000169508/ENSG00000156234/ENSG00000143185	6
GO:0032732	GO:0032732	positive regulation of interleukin-1 production	10/570	96/21081	0.000270665	0.00252585	0.00175704	ENSG00000172724/ENSG00000103490/ENSG00000137752/ENSG00000163565/ENSG00000163563/ENSG00000011600/ENSG00000172243/ENSG00000172175/ENSG00000288411/ENSG00000163568	10
GO:0071230	GO:0071230	cellular response to amino acid stimulus	9/570	79/21081	0.000277386	0.0025835	0.00179714	ENSG00000168542/ENSG00000164692/ENSG00000187498/ENSG00000134853/ENSG00000165168/ENSG00000170962/ENSG00000130816/ENSG00000087245/ENSG00000204262	9
GO:0098751	GO:0098751	bone cell development	7/570	48/21081	0.000286549	0.00266362	0.00185287	ENSG00000012223/ENSG00000011600/ENSG00000151702/ENSG00000166147/ENSG00000182718/ENSG00000111252/ENSG00000150867	7
GO:0019731	GO:0019731	antibacterial humoral response	9/570	80/21081	0.000305186	0.0028203	0.00196186	ENSG00000012223/ENSG00000132465/ENSG00000101443/ENSG00000169413/ENSG00000124107/ENSG00000159674/ENSG00000206493/ENSG00000227715/ENSG00000211899	9
GO:0042246	GO:0042246	tissue regeneration	9/570	80/21081	0.000305186	0.0028203	0.00196186	ENSG00000133110/ENSG00000135046/ENSG00000105894/ENSG00000171840/ENSG00000136999/ENSG00000155760/ENSG00000110651/ENSG00000163513/ENSG00000134057	9
GO:0070227	GO:0070227	lymphocyte apoptotic process	9/570	80/21081	0.000305186	0.0028203	0.00196186	ENSG00000274233/ENSG00000254087/ENSG00000105205/ENSG00000196839/ENSG00000168685/ENSG00000139193/ENSG00000019582/ENSG00000026103/ENSG00000131203	9
GO:0035710	GO:0035710	CD4-positive, alpha-beta T cell activation	11/570	116/21081	0.000310896	0.00284376	0.00197818	ENSG00000172724/ENSG00000135046/ENSG00000159216/ENSG00000110719/ENSG00000169508/ENSG00000172175/ENSG00000020633/ENSG00000110651/ENSG00000138795/ENSG00000122122/ENSG00000163513	11
GO:0001768	GO:0001768	establishment of T cell polarity	4/570	13/21081	0.000311317	0.00284376	0.00197818	ENSG00000172724/ENSG00000134516/ENSG00000109943/ENSG00000126353	4
GO:0002921	GO:0002921	negative regulation of humoral immune response	4/570	13/21081	0.000311317	0.00284376	0.00197818	ENSG00000175899/ENSG00000149131/ENSG00000155659/ENSG00000072694	4
GO:0030208	GO:0030208	dermatan sulfate biosynthetic process	4/570	13/21081	0.000311317	0.00284376	0.00197818	ENSG00000038427/ENSG00000011465/ENSG00000111817/ENSG00000182492	4
GO:0032493	GO:0032493	response to bacterial lipoprotein	4/570	13/21081	0.000311317	0.00284376	0.00197818	ENSG00000170458/ENSG00000174125/ENSG00000135218/ENSG00000137462	4
GO:0070757	GO:0070757	interleukin-35-mediated signaling pathway	4/570	13/21081	0.000311317	0.00284376	0.00197818	ENSG00000288185/ENSG00000162434/ENSG00000115415/ENSG00000138378	4
GO:0002577	GO:0002577	regulation of antigen processing and presentation	6/570	35/21081	0.000316796	0.00286982	0.00199631	ENSG00000172724/ENSG00000103490/ENSG00000127951/ENSG00000072694/ENSG00000019582/ENSG00000126353	6
GO:0031579	GO:0031579	membrane raft organization	6/570	35/21081	0.000316796	0.00286982	0.00199631	ENSG00000081237/ENSG00000116824/ENSG00000182718/ENSG00000134516/ENSG00000105974/ENSG00000131378	6
GO:0035909	GO:0035909	aorta morphogenesis	6/570	35/21081	0.000316796	0.00286982	0.00199631	ENSG00000168542/ENSG00000124766/ENSG00000125266/ENSG00000092969/ENSG00000106991/ENSG00000065534	6
GO:2001185	GO:2001185	regulation of CD8-positive, alpha-beta T cell activation	6/570	35/21081	0.000316796	0.00286982	0.00199631	ENSG00000159216/ENSG00000206493/ENSG00000125347/ENSG00000109943/ENSG00000020633/ENSG00000227715	6
GO:0007566	GO:0007566	embryo implantation	8/570	64/21081	0.000317821	0.00286982	0.00199631	ENSG00000102265/ENSG00000111348/ENSG00000100985/ENSG00000152661/ENSG00000124212/ENSG00000087245/ENSG00000099139/ENSG00000163513	8
GO:0046456	GO:0046456	icosanoid biosynthetic process	8/570	64/21081	0.000317821	0.00286982	0.00199631	ENSG00000275565/ENSG00000135046/ENSG00000165025/ENSG00000019582/ENSG00000116711/ENSG00000124212/ENSG00000107317/ENSG00000095303	8
GO:0002827	GO:0002827	positive regulation of T-helper 1 type immune response	5/570	23/21081	0.000319003	0.00286982	0.00199631	ENSG00000172724/ENSG00000121807/ENSG00000135046/ENSG00000288185/ENSG00000116711	5
GO:0035458	GO:0035458	cellular response to interferon-beta	5/570	23/21081	0.000319003	0.00286982	0.00199631	ENSG00000163565/ENSG00000163563/ENSG00000125347/ENSG00000115415/ENSG00000163568	5
GO:0008154	GO:0008154	actin polymerization or depolymerization	17/570	241/21081	0.000320755	0.00288013	0.00200349	ENSG00000103490/ENSG00000180353/ENSG00000102879/ENSG00000133816/ENSG00000130755/ENSG00000034510/ENSG00000101336/ENSG00000137478/ENSG00000235588/ENSG00000107562/ENSG00000115935/ENSG00000196405/ENSG00000205542/ENSG00000042493/ENSG00000108518/ENSG00000152229/ENSG00000126353	17
GO:0048660	GO:0048660	regulation of smooth muscle cell proliferation	15/570	198/21081	0.000334695	0.00299963	0.00208661	ENSG00000274233/ENSG00000198959/ENSG00000112096/ENSG00000081189/ENSG00000100985/ENSG00000115415/ENSG00000235588/ENSG00000152661/ENSG00000170962/ENSG00000130816/ENSG00000087245/ENSG00000154734/ENSG00000163513/ENSG00000140416/ENSG00000118503	15
GO:0032835	GO:0032835	glomerulus development	8/570	65/21081	0.000353979	0.00316648	0.00220267	ENSG00000007062/ENSG00000137573/ENSG00000176788/ENSG00000107796/ENSG00000134853/ENSG00000081189/ENSG00000261371/ENSG00000170962	8
GO:2000027	GO:2000027	regulation of animal organ morphogenesis	19/570	289/21081	0.000356624	0.00318414	0.00221496	ENSG00000243958/ENSG00000137573/ENSG00000176788/ENSG00000165617/ENSG00000230669/ENSG00000180340/ENSG00000092969/ENSG00000105894/ENSG00000164056/ENSG00000134245/ENSG00000106991/ENSG00000125398/ENSG00000115415/ENSG00000155760/ENSG00000136997/ENSG00000108518/ENSG00000157240/ENSG00000163513/ENSG00000118503	19
GO:0051056	GO:0051056	regulation of small GTPase mediated signal transduction	22/570	361/21081	0.000364333	0.00324687	0.0022586	ENSG00000168542/ENSG00000128340/ENSG00000254087/ENSG00000099250/ENSG00000175899/ENSG00000125245/ENSG00000111348/ENSG00000075884/ENSG00000180448/ENSG00000092969/ENSG00000164056/ENSG00000129675/ENSG00000156011/ENSG00000163219/ENSG00000140030/ENSG00000141968/ENSG00000100055/ENSG00000173706/ENSG00000128656/ENSG00000198121/ENSG00000035862/ENSG00000114346	22
GO:0048246	GO:0048246	macrophage chemotaxis	7/570	50/21081	0.000371043	0.00327439	0.00227774	ENSG00000274233/ENSG00000108691/ENSG00000217555/ENSG00000182578/ENSG00000171860/ENSG00000136160/ENSG00000288411	7
GO:0007265	GO:0007265	Ras protein signal transduction	23/570	386/21081	0.000371402	0.00327439	0.00227774	ENSG00000168542/ENSG00000164692/ENSG00000145632/ENSG00000128340/ENSG00000254087/ENSG00000099250/ENSG00000125245/ENSG00000111348/ENSG00000261371/ENSG00000092969/ENSG00000164056/ENSG00000126458/ENSG00000156011/ENSG00000235588/ENSG00000140030/ENSG00000150594/ENSG00000141968/ENSG00000100055/ENSG00000130816/ENSG00000173706/ENSG00000198121/ENSG00000181467/ENSG00000035862	23
GO:0014072	GO:0014072	response to isoquinoline alkaloid	6/570	36/21081	0.000371557	0.00327439	0.00227774	ENSG00000006128/ENSG00000121966/ENSG00000117152/ENSG00000196839/ENSG00000235588/ENSG00000162734	6
GO:0043278	GO:0043278	response to morphine	6/570	36/21081	0.000371557	0.00327439	0.00227774	ENSG00000006128/ENSG00000121966/ENSG00000117152/ENSG00000196839/ENSG00000235588/ENSG00000162734	6
GO:0070670	GO:0070670	response to interleukin-4	6/570	36/21081	0.000371557	0.00327439	0.00227774	ENSG00000102879/ENSG00000260314/ENSG00000123416/ENSG00000138795/ENSG00000178035/ENSG00000044574	6
GO:2000516	GO:2000516	positive regulation of CD4-positive, alpha-beta T cell activation	6/570	36/21081	0.000371557	0.00327439	0.00227774	ENSG00000172724/ENSG00000135046/ENSG00000172175/ENSG00000110651/ENSG00000122122/ENSG00000163513	6
GO:0001911	GO:0001911	negative regulation of leukocyte mediated cytotoxicity	10/570	100/21081	0.000377308	0.00331278	0.00230444	ENSG00000081237/ENSG00000072694/ENSG00000206493/ENSG00000234487/ENSG00000206450/ENSG00000170542/ENSG00000168685/ENSG00000276051/ENSG00000223532/ENSG00000227715	10
GO:0014068	GO:0014068	positive regulation of phosphatidylinositol 3-kinase signaling	10/570	100/21081	0.000377308	0.00331278	0.00230444	ENSG00000274233/ENSG00000180353/ENSG00000254087/ENSG00000134853/ENSG00000011465/ENSG00000092969/ENSG00000125398/ENSG00000170962/ENSG00000174175/ENSG00000178562	10
GO:0043010	GO:0043010	camera-type eye development	22/570	362/21081	0.000378345	0.00331575	0.00230651	ENSG00000026025/ENSG00000007062/ENSG00000166147/ENSG00000187498/ENSG00000099250/ENSG00000132386/ENSG00000134853/ENSG00000122641/ENSG00000110719/ENSG00000092969/ENSG00000105894/ENSG00000164056/ENSG00000134245/ENSG00000125398/ENSG00000138061/ENSG00000169554/ENSG00000178035/ENSG00000275079/ENSG00000082014/ENSG00000115380/ENSG00000163513/ENSG00000127152	22
GO:0006925	GO:0006925	inflammatory cell apoptotic process	5/570	24/21081	0.000394053	0.00343441	0.00238906	ENSG00000274233/ENSG00000135046/ENSG00000081189/ENSG00000276561/ENSG00000160791	5
GO:0033622	GO:0033622	integrin activation	5/570	24/21081	0.000394053	0.00343441	0.00238906	ENSG00000115414/ENSG00000170476/ENSG00000156234/ENSG00000107562/ENSG00000174175	5
GO:0071404	GO:0071404	cellular response to low-density lipoprotein particle stimulus	5/570	24/21081	0.000394053	0.00343441	0.00238906	ENSG00000160255/ENSG00000158869/ENSG00000165025/ENSG00000135218/ENSG00000110651	5
GO:0046209	GO:0046209	nitric oxide metabolic process	10/570	101/21081	0.000408835	0.00355672	0.00247414	ENSG00000168329/ENSG00000160255/ENSG00000120885/ENSG00000172243/ENSG00000105974/ENSG00000138061/ENSG00000235588/ENSG00000135218/ENSG00000124212/ENSG00000137462	10
GO:0002448	GO:0002448	mast cell mediated immunity	7/570	51/21081	0.000420181	0.00364874	0.00253815	ENSG00000128340/ENSG00000254087/ENSG00000159674/ENSG00000158869/ENSG00000170542/ENSG00000165025/ENSG00000167851	7
GO:0001767	GO:0001767	establishment of lymphocyte polarity	4/570	14/21081	0.000426555	0.0036507	0.00253951	ENSG00000172724/ENSG00000134516/ENSG00000109943/ENSG00000126353	4
GO:0002866	GO:0002866	positive regulation of acute inflammatory response to antigenic stimulus	4/570	14/21081	0.000426555	0.0036507	0.00253951	ENSG00000125730/ENSG00000158869/ENSG00000206493/ENSG00000126353	4
GO:0030205	GO:0030205	dermatan sulfate metabolic process	4/570	14/21081	0.000426555	0.0036507	0.00253951	ENSG00000038427/ENSG00000011465/ENSG00000111817/ENSG00000182492	4
GO:0046645	GO:0046645	positive regulation of gamma-delta T cell activation	4/570	14/21081	0.000426555	0.0036507	0.00253951	ENSG00000081237/ENSG00000124766/ENSG00000165025/ENSG00000138795	4
GO:0051709	GO:0051709	regulation of killing of cells of other organism	4/570	14/21081	0.000426555	0.0036507	0.00253951	ENSG00000124875/ENSG00000172243/ENSG00000165025/ENSG00000180644	4
GO:0070486	GO:0070486	leukocyte aggregation	4/570	14/21081	0.000426555	0.0036507	0.00253951	ENSG00000026508/ENSG00000128340/ENSG00000143546/ENSG00000072786	4
GO:0071888	GO:0071888	macrophage apoptotic process	4/570	14/21081	0.000426555	0.0036507	0.00253951	ENSG00000274233/ENSG00000081189/ENSG00000276561/ENSG00000160791	4
GO:1903236	GO:1903236	regulation of leukocyte tethering or rolling	4/570	14/21081	0.000426555	0.0036507	0.00253951	ENSG00000121807/ENSG00000115232/ENSG00000107562/ENSG00000174175	4
GO:0032651	GO:0032651	regulation of interleukin-1 beta production	12/570	140/21081	0.000429166	0.00366643	0.00255046	ENSG00000172724/ENSG00000103490/ENSG00000168329/ENSG00000137752/ENSG00000163565/ENSG00000163563/ENSG00000011600/ENSG00000172243/ENSG00000172175/ENSG00000163568/ENSG00000118503/ENSG00000126353	12
GO:0033028	GO:0033028	myeloid cell apoptotic process	6/570	37/21081	0.000433445	0.00368972	0.00256666	ENSG00000274233/ENSG00000135046/ENSG00000158869/ENSG00000081189/ENSG00000276561/ENSG00000160791	6
GO:0043901	GO:0043901	negative regulation of multi-organism process	6/570	37/21081	0.000433445	0.00368972	0.00256666	ENSG00000102265/ENSG00000111348/ENSG00000196839/ENSG00000130303/ENSG00000152661/ENSG00000123131	6
GO:0006026	GO:0006026	aminoglycan catabolic process	8/570	67/21081	0.000436355	0.00370784	0.00257926	ENSG00000038427/ENSG00000026508/ENSG00000139329/ENSG00000011465/ENSG00000182492/ENSG00000064886/ENSG00000162512/ENSG00000103888	8
GO:0002312	GO:0002312	B cell activation involved in immune response	9/570	84/21081	0.000440446	0.00373592	0.00259879	ENSG00000110777/ENSG00000081237/ENSG00000100097/ENSG00000288185/ENSG00000196839/ENSG00000072694/ENSG00000169508/ENSG00000178562/ENSG00000135905	9
GO:0048863	GO:0048863	stem cell differentiation	19/570	295/21081	0.000459731	0.00389255	0.00270775	ENSG00000081237/ENSG00000243958/ENSG00000135914/ENSG00000115414/ENSG00000159216/ENSG00000099250/ENSG00000175899/ENSG00000230669/ENSG00000134853/ENSG00000151617/ENSG00000081189/ENSG00000162998/ENSG00000092969/ENSG00000105894/ENSG00000168056/ENSG00000125398/ENSG00000169554/ENSG00000136160/ENSG00000157240	19
GO:0002262	GO:0002262	myeloid cell homeostasis	14/570	183/21081	0.000473901	0.00396708	0.00275959	ENSG00000121807/ENSG00000135046/ENSG00000180353/ENSG00000167601/ENSG00000254087/ENSG00000158869/ENSG00000122641/ENSG00000187608/ENSG00000204103/ENSG00000111252/ENSG00000115415/ENSG00000281614/ENSG00000164305/ENSG00000119314	14
GO:0034614	GO:0034614	cellular response to reactive oxygen species	14/570	183/21081	0.000473901	0.00396708	0.00275959	ENSG00000135046/ENSG00000167601/ENSG00000148346/ENSG00000112096/ENSG00000134853/ENSG00000100985/ENSG00000138061/ENSG00000135218/ENSG00000170962/ENSG00000087245/ENSG00000114346/ENSG00000140416/ENSG00000118503/ENSG00000107290	14
GO:0030225	GO:0030225	macrophage differentiation	7/570	52/21081	0.00047438	0.00396708	0.00275959	ENSG00000180353/ENSG00000228080/ENSG00000206306/ENSG00000122641/ENSG00000182578/ENSG00000100985/ENSG00000137462	7
GO:0031952	GO:0031952	regulation of protein autophosphorylation	7/570	52/21081	0.00047438	0.00396708	0.00275959	ENSG00000081237/ENSG00000101265/ENSG00000105974/ENSG00000106991/ENSG00000136235/ENSG00000170962/ENSG00000181467	7
GO:0048146	GO:0048146	positive regulation of fibroblast proliferation	7/570	52/21081	0.00047438	0.00396708	0.00275959	ENSG00000115414/ENSG00000182718/ENSG00000134853/ENSG00000019582/ENSG00000136997/ENSG00000170962/ENSG00000134057	7
GO:0072132	GO:0072132	mesenchyme morphogenesis	7/570	52/21081	0.00047438	0.00396708	0.00275959	ENSG00000107796/ENSG00000092969/ENSG00000106991/ENSG00000125398/ENSG00000136997/ENSG00000138795/ENSG00000163513	7
GO:1900047	GO:1900047	negative regulation of hemostasis	7/570	52/21081	0.00047438	0.00396708	0.00275959	ENSG00000182718/ENSG00000149131/ENSG00000134853/ENSG00000105664/ENSG00000111252/ENSG00000104368/ENSG00000178726	7
GO:0045778	GO:0045778	positive regulation of ossification	10/570	103/21081	0.000478485	0.00399312	0.00277771	ENSG00000012223/ENSG00000275565/ENSG00000006128/ENSG00000185885/ENSG00000081189/ENSG00000187608/ENSG00000092969/ENSG00000105894/ENSG00000169252/ENSG00000170365	10
GO:2000377	GO:2000377	regulation of reactive oxygen species metabolic process	16/570	227/21081	0.000480294	0.00399312	0.00277771	ENSG00000275565/ENSG00000168329/ENSG00000160255/ENSG00000120885/ENSG00000128340/ENSG00000011600/ENSG00000169896/ENSG00000172243/ENSG00000105974/ENSG00000165025/ENSG00000138061/ENSG00000235588/ENSG00000135218/ENSG00000124212/ENSG00000164543/ENSG00000163513	16
GO:0014829	GO:0014829	vascular associated smooth muscle contraction	5/570	25/21081	0.000481697	0.00399312	0.00277771	ENSG00000107796/ENSG00000004468/ENSG00000151617/ENSG00000105664/ENSG00000136160	5
GO:0032928	GO:0032928	regulation of superoxide anion generation	5/570	25/21081	0.000481697	0.00399312	0.00277771	ENSG00000160255/ENSG00000011600/ENSG00000169896/ENSG00000172243/ENSG00000165025	5
GO:0090026	GO:0090026	positive regulation of monocyte chemotaxis	5/570	25/21081	0.000481697	0.00399312	0.00277771	ENSG00000121807/ENSG00000274233/ENSG00000169245/ENSG00000235588/ENSG00000107562	5
GO:0051147	GO:0051147	regulation of muscle cell differentiation	15/570	205/21081	0.000483582	0.00400177	0.00278372	ENSG00000138755/ENSG00000143119/ENSG00000169245/ENSG00000117152/ENSG00000112096/ENSG00000081189/ENSG00000123095/ENSG00000125266/ENSG00000048052/ENSG00000106991/ENSG00000136999/ENSG00000155760/ENSG00000130816/ENSG00000082014/ENSG00000131196	15
GO:0051222	GO:0051222	positive regulation of protein transport	23/570	394/21081	0.000494247	0.00408291	0.00284017	ENSG00000180353/ENSG00000160255/ENSG00000128340/ENSG00000135914/ENSG00000228080/ENSG00000124766/ENSG00000100453/ENSG00000170458/ENSG00000206306/ENSG00000169896/ENSG00000004468/ENSG00000206493/ENSG00000092969/ENSG00000165025/ENSG00000109943/ENSG00000152661/ENSG00000137033/ENSG00000110651/ENSG00000288411/ENSG00000137462/ENSG00000175793/ENSG00000114346/ENSG00000103888	23
GO:0010634	GO:0010634	positive regulation of epithelial cell migration	14/570	184/21081	0.000500514	0.0041275	0.00287119	ENSG00000135046/ENSG00000006128/ENSG00000145632/ENSG00000113140/ENSG00000099250/ENSG00000048052/ENSG00000138772/ENSG00000092969/ENSG00000100985/ENSG00000126458/ENSG00000125398/ENSG00000205542/ENSG00000108518/ENSG00000163513	14
GO:0031342	GO:0031342	negative regulation of cell killing	10/570	104/21081	0.000516838	0.00423273	0.00294438	ENSG00000081237/ENSG00000072694/ENSG00000206493/ENSG00000234487/ENSG00000206450/ENSG00000170542/ENSG00000168685/ENSG00000276051/ENSG00000223532/ENSG00000227715	10
GO:0070167	GO:0070167	regulation of biomineral tissue development	10/570	104/21081	0.000516838	0.00423273	0.00294438	ENSG00000012223/ENSG00000275565/ENSG00000111341/ENSG00000081189/ENSG00000187608/ENSG00000105894/ENSG00000105664/ENSG00000169252/ENSG00000168056/ENSG00000125398	10
GO:0110149	GO:0110149	regulation of biomineralization	10/570	104/21081	0.000516838	0.00423273	0.00294438	ENSG00000012223/ENSG00000275565/ENSG00000111341/ENSG00000081189/ENSG00000187608/ENSG00000105894/ENSG00000105664/ENSG00000169252/ENSG00000168056/ENSG00000125398	10
GO:2001057	GO:2001057	reactive nitrogen species metabolic process	10/570	104/21081	0.000516838	0.00423273	0.00294438	ENSG00000168329/ENSG00000160255/ENSG00000120885/ENSG00000172243/ENSG00000105974/ENSG00000138061/ENSG00000235588/ENSG00000135218/ENSG00000124212/ENSG00000137462	10
GO:0022612	GO:0022612	gland morphogenesis	12/570	143/21081	0.000520016	0.00425143	0.00295739	ENSG00000041982/ENSG00000137573/ENSG00000198959/ENSG00000099250/ENSG00000182578/ENSG00000105974/ENSG00000092969/ENSG00000105894/ENSG00000125398/ENSG00000163513/ENSG00000118503/ENSG00000004399	12
GO:0032731	GO:0032731	positive regulation of interleukin-1 beta production	9/570	86/21081	0.000524606	0.00427424	0.00297326	ENSG00000172724/ENSG00000103490/ENSG00000137752/ENSG00000163565/ENSG00000163563/ENSG00000011600/ENSG00000172243/ENSG00000172175/ENSG00000163568	9
GO:0071229	GO:0071229	cellular response to acid chemical	9/570	86/21081	0.000524606	0.00427424	0.00297326	ENSG00000168542/ENSG00000164692/ENSG00000187498/ENSG00000134853/ENSG00000165168/ENSG00000170962/ENSG00000130816/ENSG00000087245/ENSG00000204262	9
GO:0031529	GO:0031529	ruffle organization	8/570	69/21081	0.000533648	0.00433596	0.00301619	ENSG00000182578/ENSG00000110719/ENSG00000105974/ENSG00000235588/ENSG00000196405/ENSG00000108518/ENSG00000140416/ENSG00000126353	8
GO:0070231	GO:0070231	T cell apoptotic process	7/570	53/21081	0.000534008	0.00433596	0.00301619	ENSG00000274233/ENSG00000105205/ENSG00000196839/ENSG00000168685/ENSG00000139193/ENSG00000026103/ENSG00000131203	7
GO:0110053	GO:0110053	regulation of actin filament organization	19/570	299/21081	0.000542029	0.00439358	0.00305627	ENSG00000103490/ENSG00000180353/ENSG00000006128/ENSG00000102879/ENSG00000099250/ENSG00000117152/ENSG00000130755/ENSG00000034510/ENSG00000101336/ENSG00000137478/ENSG00000140030/ENSG00000107562/ENSG00000196405/ENSG00000205542/ENSG00000042493/ENSG00000108518/ENSG00000198121/ENSG00000140416/ENSG00000126353	19
GO:1903532	GO:1903532	positive regulation of secretion by cell	21/570	348/21081	0.000558683	0.00452086	0.00314481	ENSG00000160255/ENSG00000006128/ENSG00000135914/ENSG00000228080/ENSG00000124766/ENSG00000170458/ENSG00000206306/ENSG00000169896/ENSG00000158869/ENSG00000122641/ENSG00000004468/ENSG00000206493/ENSG00000234487/ENSG00000092969/ENSG00000165025/ENSG00000109943/ENSG00000152661/ENSG00000137033/ENSG00000107562/ENSG00000288411/ENSG00000137462	21
GO:0002467	GO:0002467	germinal center formation	4/570	15/21081	0.000569282	0.00455234	0.00316671	ENSG00000196839/ENSG00000081189/ENSG00000156234/ENSG00000118503	4
GO:0043374	GO:0043374	CD8-positive, alpha-beta T cell differentiation	4/570	15/21081	0.000569282	0.00455234	0.00316671	ENSG00000159216/ENSG00000125245/ENSG00000125347/ENSG00000020633	4
GO:0045059	GO:0045059	positive thymic T cell selection	4/570	15/21081	0.000569282	0.00455234	0.00316671	ENSG00000081237/ENSG00000167286/ENSG00000134516/ENSG00000019582	4
GO:0046598	GO:0046598	positive regulation of viral entry into host cell	4/570	15/21081	0.000569282	0.00455234	0.00316671	ENSG00000228080/ENSG00000206306/ENSG00000100097/ENSG00000019582	4
GO:0050862	GO:0050862	positive regulation of T cell receptor signaling pathway	4/570	15/21081	0.000569282	0.00455234	0.00316671	ENSG00000182866/ENSG00000196839/ENSG00000110651/ENSG00000126353	4
GO:0060099	GO:0060099	regulation of phagocytosis, engulfment	4/570	15/21081	0.000569282	0.00455234	0.00316671	ENSG00000125730/ENSG00000168461/ENSG00000135218/ENSG00000167851	4
GO:0075294	GO:0075294	positive regulation by symbiont of entry into host	4/570	15/21081	0.000569282	0.00455234	0.00316671	ENSG00000228080/ENSG00000206306/ENSG00000100097/ENSG00000019582	4
GO:0010935	GO:0010935	regulation of macrophage cytokine production	5/570	26/21081	0.000583235	0.00465607	0.00323887	ENSG00000159674/ENSG00000092969/ENSG00000276051/ENSG00000019582/ENSG00000135218	5
GO:0010632	GO:0010632	regulation of epithelial cell migration	20/570	325/21081	0.000587414	0.00467908	0.00325487	ENSG00000135046/ENSG00000006128/ENSG00000145632/ENSG00000113140/ENSG00000099250/ENSG00000132386/ENSG00000011465/ENSG00000081189/ENSG00000048052/ENSG00000138772/ENSG00000092969/ENSG00000105894/ENSG00000100985/ENSG00000156234/ENSG00000126458/ENSG00000125398/ENSG00000196405/ENSG00000205542/ENSG00000108518/ENSG00000163513	20
GO:0002763	GO:0002763	positive regulation of myeloid leukocyte differentiation	8/570	70/21081	0.000588485	0.00467908	0.00325487	ENSG00000185862/ENSG00000180353/ENSG00000228080/ENSG00000011600/ENSG00000159216/ENSG00000206306/ENSG00000019582/ENSG00000138795	8
GO:0006690	GO:0006690	icosanoid metabolic process	12/570	145/21081	0.000589161	0.00467908	0.00325487	ENSG00000275565/ENSG00000135046/ENSG00000165025/ENSG00000138061/ENSG00000019582/ENSG00000116711/ENSG00000124212/ENSG00000107317/ENSG00000137462/ENSG00000105854/ENSG00000095303/ENSG00000278183	12
GO:0051209	GO:0051209	release of sequestered calcium ion into cytosol	11/570	125/21081	0.000590056	0.00467908	0.00325487	ENSG00000172724/ENSG00000138755/ENSG00000081237/ENSG00000135914/ENSG00000102879/ENSG00000169245/ENSG00000254087/ENSG00000182866/ENSG00000160791/ENSG00000126353/ENSG00000103888	11
GO:0034113	GO:0034113	heterotypic cell-cell adhesion	9/570	88/21081	0.000621519	0.0049143	0.0034185	ENSG00000026508/ENSG00000081237/ENSG00000160255/ENSG00000116824/ENSG00000182866/ENSG00000115232/ENSG00000162692/ENSG00000158473/ENSG00000154639	9
GO:0031099	GO:0031099	regeneration	15/570	210/21081	0.000621788	0.0049143	0.0034185	ENSG00000166741/ENSG00000041982/ENSG00000133110/ENSG00000135046/ENSG00000167601/ENSG00000138772/ENSG00000105894/ENSG00000171840/ENSG00000136999/ENSG00000155760/ENSG00000107562/ENSG00000110651/ENSG00000163513/ENSG00000134057/ENSG00000115386	15
GO:0051283	GO:0051283	negative regulation of sequestering of calcium ion	11/570	126/21081	0.000631079	0.00497945	0.00346382	ENSG00000172724/ENSG00000138755/ENSG00000081237/ENSG00000135914/ENSG00000102879/ENSG00000169245/ENSG00000254087/ENSG00000182866/ENSG00000160791/ENSG00000126353/ENSG00000103888	11
GO:0006968	GO:0006968	cellular defense response	13/570	167/21081	0.000633918	0.00498528	0.00346788	ENSG00000121807/ENSG00000138755/ENSG00000154589/ENSG00000168329/ENSG00000163563/ENSG00000011600/ENSG00000110719/ENSG00000116701/ENSG00000276051/ENSG00000180644/ENSG00000137033/ENSG00000160791/ENSG00000162894	13
GO:0060041	GO:0060041	retina development in camera-type eye	13/570	167/21081	0.000633918	0.00498528	0.00346788	ENSG00000007062/ENSG00000187498/ENSG00000099250/ENSG00000132386/ENSG00000134853/ENSG00000110719/ENSG00000092969/ENSG00000105894/ENSG00000125398/ENSG00000138061/ENSG00000178035/ENSG00000275079/ENSG00000082014	13
GO:0007200	GO:0007200	phospholipase C-activating G protein-coupled receptor signaling pathway	10/570	107/21081	0.000647478	0.00508351	0.00353621	ENSG00000168329/ENSG00000135914/ENSG00000198959/ENSG00000125245/ENSG00000196639/ENSG00000171860/ENSG00000140030/ENSG00000150594/ENSG00000136160/ENSG00000198121	10
GO:0050808	GO:0050808	synapse organization	26/570	479/21081	0.000655482	0.00513785	0.00357401	ENSG00000125730/ENSG00000041982/ENSG00000173369/ENSG00000168329/ENSG00000110324/ENSG00000173372/ENSG00000186340/ENSG00000113140/ENSG00000187498/ENSG00000099250/ENSG00000169896/ENSG00000072694/ENSG00000283085/ENSG00000081189/ENSG00000072110/ENSG00000185070/ENSG00000125266/ENSG00000146938/ENSG00000105894/ENSG00000167552/ENSG00000235067/ENSG00000108518/ENSG00000137462/ENSG00000157240/ENSG00000135905…	26
GO:0045920	GO:0045920	negative regulation of exocytosis	6/570	40/21081	0.00066825	0.0052293	0.00363763	ENSG00000121807/ENSG00000135046/ENSG00000072694/ENSG00000234487/ENSG00000150594/ENSG00000167851	6
GO:0060402	GO:0060402	calcium ion transport into cytosol	13/570	168/21081	0.000670537	0.00523194	0.00363946	ENSG00000172724/ENSG00000138755/ENSG00000081237/ENSG00000135914/ENSG00000102879/ENSG00000169245/ENSG00000254087/ENSG00000182866/ENSG00000105974/ENSG00000083454/ENSG00000160791/ENSG00000126353/ENSG00000103888	13
GO:0045620	GO:0045620	negative regulation of lymphocyte differentiation	7/570	55/21081	0.000671096	0.00523194	0.00363946	ENSG00000135046/ENSG00000159216/ENSG00000127951/ENSG00000122641/ENSG00000125347/ENSG00000019582/ENSG00000020633	7
GO:0032963	GO:0032963	collagen metabolic process	11/570	127/21081	0.00067445	0.00523194	0.00363946	ENSG00000137673/ENSG00000026025/ENSG00000204291/ENSG00000164692/ENSG00000163131/ENSG00000143387/ENSG00000130635/ENSG00000100985/ENSG00000106991/ENSG00000065308/ENSG00000087245	11
GO:0048661	GO:0048661	positive regulation of smooth muscle cell proliferation	11/570	127/21081	0.00067445	0.00523194	0.00363946	ENSG00000274233/ENSG00000198959/ENSG00000100985/ENSG00000115415/ENSG00000235588/ENSG00000152661/ENSG00000170962/ENSG00000130816/ENSG00000087245/ENSG00000154734/ENSG00000163513	11
GO:0002437	GO:0002437	inflammatory response to antigenic stimulus	9/570	89/21081	0.000675196	0.00523194	0.00363946	ENSG00000125730/ENSG00000228080/ENSG00000206306/ENSG00000158869/ENSG00000072694/ENSG00000206493/ENSG00000110651/ENSG00000178562/ENSG00000126353	9
GO:0007492	GO:0007492	endoderm development	9/570	89/21081	0.000675196	0.00523194	0.00363946	ENSG00000160255/ENSG00000115414/ENSG00000122641/ENSG00000130635/ENSG00000115232/ENSG00000134871/ENSG00000100985/ENSG00000087245/ENSG00000204262	9
GO:0070555	GO:0070555	response to interleukin-1	17/570	258/21081	0.000697894	0.00539902	0.00375568	ENSG00000172724/ENSG00000274233/ENSG00000135046/ENSG00000103490/ENSG00000243958/ENSG00000162645/ENSG00000148346/ENSG00000108691/ENSG00000230669/ENSG00000169429/ENSG00000004468/ENSG00000117228/ENSG00000125398/ENSG00000143185/ENSG00000124212/ENSG00000115009/ENSG00000108700	17
GO:0030206	GO:0030206	chondroitin sulfate biosynthetic process	5/570	27/21081	0.000700014	0.00540661	0.00376096	ENSG00000038427/ENSG00000182022/ENSG00000011465/ENSG00000111817/ENSG00000182492	5
GO:0051282	GO:0051282	regulation of sequestering of calcium ion	11/570	128/21081	0.000720272	0.00555405	0.00386353	ENSG00000172724/ENSG00000138755/ENSG00000081237/ENSG00000135914/ENSG00000102879/ENSG00000169245/ENSG00000254087/ENSG00000182866/ENSG00000160791/ENSG00000126353/ENSG00000103888	11
GO:0061844	GO:0061844	antimicrobial humoral immune response mediated by antimicrobial peptide	9/570	90/21081	0.000732597	0.00563993	0.00392327	ENSG00000012223/ENSG00000124875/ENSG00000138755/ENSG00000169413/ENSG00000169245/ENSG00000163739/ENSG00000169429/ENSG00000156234/ENSG00000115386	9
GO:0001780	GO:0001780	neutrophil homeostasis	4/570	16/21081	0.000742897	0.00565507	0.0039338	ENSG00000121807/ENSG00000135046/ENSG00000167601/ENSG00000111252	4
GO:0002830	GO:0002830	positive regulation of type 2 immune response	4/570	16/21081	0.000742897	0.00565507	0.0039338	ENSG00000019582/ENSG00000137033/ENSG00000110651/ENSG00000131203	4
GO:0034134	GO:0034134	toll-like receptor 2 signaling pathway	4/570	16/21081	0.000742897	0.00565507	0.0039338	ENSG00000254087/ENSG00000174125/ENSG00000137462/ENSG00000118503	4
GO:0046643	GO:0046643	regulation of gamma-delta T cell activation	4/570	16/21081	0.000742897	0.00565507	0.0039338	ENSG00000081237/ENSG00000124766/ENSG00000165025/ENSG00000138795	4
GO:0050651	GO:0050651	dermatan sulfate proteoglycan biosynthetic process	4/570	16/21081	0.000742897	0.00565507	0.0039338	ENSG00000038427/ENSG00000011465/ENSG00000111817/ENSG00000182492	4
GO:0051770	GO:0051770	positive regulation of nitric-oxide synthase biosynthetic process	4/570	16/21081	0.000742897	0.00565507	0.0039338	ENSG00000108691/ENSG00000115415/ENSG00000137033/ENSG00000137462	4
GO:1905153	GO:1905153	regulation of membrane invagination	4/570	16/21081	0.000742897	0.00565507	0.0039338	ENSG00000125730/ENSG00000168461/ENSG00000135218/ENSG00000167851	4
GO:0031532	GO:0031532	actin cytoskeleton reorganization	10/570	109/21081	0.000748858	0.00568223	0.00395269	ENSG00000135046/ENSG00000180353/ENSG00000099250/ENSG00000111348/ENSG00000134853/ENSG00000130755/ENSG00000182578/ENSG00000101336/ENSG00000140030/ENSG00000154639	10
GO:0120162	GO:0120162	positive regulation of cold-induced thermogenesis	10/570	109/21081	0.000748858	0.00568223	0.00395269	ENSG00000121807/ENSG00000145287/ENSG00000121966/ENSG00000148346/ENSG00000175567/ENSG00000105974/ENSG00000165025/ENSG00000169252/ENSG00000152661/ENSG00000135218	10
GO:0007179	GO:0007179	transforming growth factor beta receptor signaling pathway	15/570	214/21081	0.000755349	0.00572234	0.00398059	ENSG00000168542/ENSG00000164692/ENSG00000166147/ENSG00000197496/ENSG00000050165/ENSG00000105974/ENSG00000092969/ENSG00000164056/ENSG00000168056/ENSG00000106991/ENSG00000168675/ENSG00000170365/ENSG00000110031/ENSG00000163513/ENSG00000044574	15
GO:0060401	GO:0060401	cytosolic calcium ion transport	14/570	192/21081	0.000763002	0.00577111	0.00401452	ENSG00000172724/ENSG00000138755/ENSG00000081237/ENSG00000135914/ENSG00000102879/ENSG00000169245/ENSG00000254087/ENSG00000182866/ENSG00000005059/ENSG00000105974/ENSG00000083454/ENSG00000160791/ENSG00000126353/ENSG00000103888	14
GO:0001937	GO:0001937	negative regulation of endothelial cell proliferation	9/570	91/21081	0.000793915	0.00598587	0.00416391	ENSG00000275565/ENSG00000137573/ENSG00000113140/ENSG00000108691/ENSG00000081189/ENSG00000105974/ENSG00000115415/ENSG00000152661/ENSG00000000005	9
GO:0014033	GO:0014033	neural crest cell differentiation	9/570	91/21081	0.000793915	0.00598587	0.00416391	ENSG00000135914/ENSG00000115414/ENSG00000099250/ENSG00000151617/ENSG00000081189/ENSG00000162998/ENSG00000125398/ENSG00000169554/ENSG00000136160	9
GO:0002720	GO:0002720	positive regulation of cytokine production involved in immune response	11/570	130/21081	0.000819697	0.00617046	0.00429232	ENSG00000159674/ENSG00000158869/ENSG00000206493/ENSG00000234487/ENSG00000276051/ENSG00000172175/ENSG00000019582/ENSG00000135218/ENSG00000110651/ENSG00000122122/ENSG00000227715	11
GO:1902903	GO:1902903	regulation of supramolecular fiber organization	23/570	409/21081	0.000822485	0.00618165	0.0043001	ENSG00000103490/ENSG00000180353/ENSG00000006128/ENSG00000120885/ENSG00000102879/ENSG00000099250/ENSG00000117152/ENSG00000130755/ENSG00000081189/ENSG00000106624/ENSG00000034510/ENSG00000101336/ENSG00000137478/ENSG00000101871/ENSG00000140030/ENSG00000107562/ENSG00000196405/ENSG00000205542/ENSG00000042493/ENSG00000108518/ENSG00000198121/ENSG00000140416/ENSG00000126353	23
GO:0010934	GO:0010934	macrophage cytokine production	5/570	28/21081	0.000833423	0.0062147	0.00432309	ENSG00000159674/ENSG00000092969/ENSG00000276051/ENSG00000019582/ENSG00000135218	5
GO:0061437	GO:0061437	renal system vasculature development	5/570	28/21081	0.000833423	0.0062147	0.00432309	ENSG00000099250/ENSG00000107796/ENSG00000134853/ENSG00000261371/ENSG00000170962	5
GO:0061440	GO:0061440	kidney vasculature development	5/570	28/21081	0.000833423	0.0062147	0.00432309	ENSG00000099250/ENSG00000107796/ENSG00000134853/ENSG00000261371/ENSG00000170962	5
GO:0072376	GO:0072376	protein activation cascade	5/570	28/21081	0.000833423	0.0062147	0.00432309	ENSG00000115414/ENSG00000110799/ENSG00000175899/ENSG00000149131/ENSG00000124491	5
GO:0072378	GO:0072378	blood coagulation, fibrin clot formation	5/570	28/21081	0.000833423	0.0062147	0.00432309	ENSG00000115414/ENSG00000110799/ENSG00000175899/ENSG00000149131/ENSG00000124491	5
GO:0030278	GO:0030278	regulation of ossification	16/570	239/21081	0.000837748	0.00623715	0.00433871	ENSG00000012223/ENSG00000275565/ENSG00000006128/ENSG00000101265/ENSG00000111341/ENSG00000185885/ENSG00000081189/ENSG00000110719/ENSG00000187608/ENSG00000092969/ENSG00000105894/ENSG00000105664/ENSG00000169252/ENSG00000168056/ENSG00000125398/ENSG00000170365	16
GO:0030856	GO:0030856	regulation of epithelial cell differentiation	14/570	194/21081	0.000844327	0.00626799	0.00436016	ENSG00000007062/ENSG00000159216/ENSG00000143387/ENSG00000162998/ENSG00000105974/ENSG00000027075/ENSG00000100985/ENSG00000164056/ENSG00000125398/ENSG00000115415/ENSG00000169554/ENSG00000175793/ENSG00000106483/ENSG00000133321	14
GO:0072006	GO:0072006	nephron development	12/570	151/21081	0.00084453	0.00626799	0.00436016	ENSG00000007062/ENSG00000137573/ENSG00000176788/ENSG00000107796/ENSG00000134853/ENSG00000081189/ENSG00000261371/ENSG00000134245/ENSG00000125398/ENSG00000115415/ENSG00000136997/ENSG00000170962	12
GO:0002820	GO:0002820	negative regulation of adaptive immune response	8/570	74/21081	0.000855141	0.00632698	0.0044012	ENSG00000081237/ENSG00000288185/ENSG00000155307/ENSG00000072694/ENSG00000234487/ENSG00000168685/ENSG00000276051/ENSG00000137033	8
GO:0003208	GO:0003208	cardiac ventricle morphogenesis	8/570	74/21081	0.000855141	0.00632698	0.0044012	ENSG00000124766/ENSG00000081189/ENSG00000092969/ENSG00000106991/ENSG00000082014/ENSG00000173706/ENSG00000163513/ENSG00000140416	8
GO:0042130	GO:0042130	negative regulation of T cell proliferation	9/570	92/21081	0.000859347	0.00634821	0.00441596	ENSG00000228080/ENSG00000206306/ENSG00000155659/ENSG00000276051/ENSG00000134258/ENSG00000109943/ENSG00000136235/ENSG00000164305/ENSG00000131203	9
GO:0051702	GO:0051702	interaction with symbiont	10/570	111/21081	0.00086296	0.006365	0.00442764	ENSG00000012223/ENSG00000124875/ENSG00000274233/ENSG00000115414/ENSG00000182718/ENSG00000275214/ENSG00000182578/ENSG00000138795/ENSG00000100342/ENSG00000108700	10
GO:1902622	GO:1902622	regulation of neutrophil migration	6/570	42/21081	0.000872545	0.00642572	0.00446988	ENSG00000172724/ENSG00000128340/ENSG00000169429/ENSG00000171860/ENSG00000019582/ENSG00000126353	6
GO:1904951	GO:1904951	positive regulation of establishment of protein localization	23/570	411/21081	0.00087808	0.00645647	0.00449127	ENSG00000180353/ENSG00000160255/ENSG00000128340/ENSG00000135914/ENSG00000228080/ENSG00000124766/ENSG00000100453/ENSG00000170458/ENSG00000206306/ENSG00000169896/ENSG00000004468/ENSG00000206493/ENSG00000092969/ENSG00000165025/ENSG00000109943/ENSG00000152661/ENSG00000137033/ENSG00000110651/ENSG00000288411/ENSG00000137462/ENSG00000175793/ENSG00000114346/ENSG00000103888	23
GO:0048565	GO:0048565	digestive tract development	12/570	152/21081	0.000894957	0.00657039	0.00457052	ENSG00000168542/ENSG00000106541/ENSG00000165617/ENSG00000169429/ENSG00000134853/ENSG00000196839/ENSG00000092969/ENSG00000136160/ENSG00000099139/ENSG00000163513/ENSG00000134057/ENSG00000115386	12
GO:0051924	GO:0051924	regulation of calcium ion transport	18/570	288/21081	0.000908993	0.00666314	0.00463504	ENSG00000138755/ENSG00000274233/ENSG00000102879/ENSG00000121966/ENSG00000169245/ENSG00000254087/ENSG00000108691/ENSG00000117152/ENSG00000105974/ENSG00000106537/ENSG00000152661/ENSG00000150594/ENSG00000107562/ENSG00000083454/ENSG00000166592/ENSG00000124942/ENSG00000065534/ENSG00000103888	18
GO:0035821	GO:0035821	modulation of process of other organism	11/570	132/21081	0.000930238	0.00680837	0.00473606	ENSG00000012223/ENSG00000274233/ENSG00000124107/ENSG00000182718/ENSG00000275214/ENSG00000182578/ENSG00000170542/ENSG00000090659/ENSG00000138795/ENSG00000108700/ENSG00000115386	11
GO:0070304	GO:0070304	positive regulation of stress-activated protein kinase signaling cascade	14/570	196/21081	0.000932845	0.00681694	0.00474203	ENSG00000172724/ENSG00000103490/ENSG00000101265/ENSG00000254087/ENSG00000072694/ENSG00000092969/ENSG00000165025/ENSG00000139193/ENSG00000155760/ENSG00000101871/ENSG00000169554/ENSG00000117090/ENSG00000131323/ENSG00000126353	14
GO:0070302	GO:0070302	regulation of stress-activated protein kinase signaling cascade	17/570	265/21081	0.000939055	0.00685179	0.00476626	ENSG00000172724/ENSG00000103490/ENSG00000101265/ENSG00000254087/ENSG00000165617/ENSG00000072694/ENSG00000092969/ENSG00000165025/ENSG00000139193/ENSG00000026103/ENSG00000155760/ENSG00000101871/ENSG00000169554/ENSG00000136997/ENSG00000117090/ENSG00000131323/ENSG00000126353	17
GO:0044764	GO:0044764	multi-organism cellular process	4/570	17/21081	0.000950836	0.00691649	0.00481127	ENSG00000121966/ENSG00000105974/ENSG00000137478/ENSG00000160791	4
GO:0050655	GO:0050655	dermatan sulfate proteoglycan metabolic process	4/570	17/21081	0.000950836	0.00691649	0.00481127	ENSG00000038427/ENSG00000011465/ENSG00000111817/ENSG00000182492	4
GO:0070997	GO:0070997	neuron death	24/570	440/21081	0.000974924	0.00708087	0.00492562	ENSG00000274233/ENSG00000168329/ENSG00000173372/ENSG00000160255/ENSG00000120885/ENSG00000011600/ENSG00000102879/ENSG00000167601/ENSG00000099250/ENSG00000132386/ENSG00000169896/ENSG00000108691/ENSG00000112096/ENSG00000072694/ENSG00000081189/ENSG00000125266/ENSG00000234487/ENSG00000092969/ENSG00000136235/ENSG00000026103/ENSG00000164305/ENSG00000028137/ENSG00000157240/ENSG00000044574	24
GO:0030323	GO:0030323	respiratory tube development	14/570	197/21081	0.000979955	0.00710655	0.00494348	ENSG00000041982/ENSG00000106541/ENSG00000113140/ENSG00000103196/ENSG00000134853/ENSG00000196839/ENSG00000105894/ENSG00000164056/ENSG00000134245/ENSG00000168056/ENSG00000125398/ENSG00000173706/ENSG00000099139/ENSG00000163513	14
GO:0072677	GO:0072677	eosinophil migration	5/570	29/21081	0.000984891	0.00713145	0.0049608	ENSG00000274233/ENSG00000108691/ENSG00000196639/ENSG00000167851/ENSG00000108700	5
GO:0090184	GO:0090184	positive regulation of kidney development	6/570	43/21081	0.000991187	0.00716612	0.00498492	ENSG00000007062/ENSG00000176788/ENSG00000134245/ENSG00000125398/ENSG00000136997/ENSG00000170962	6
GO:0048844	GO:0048844	artery morphogenesis	8/570	76/21081	0.00102075	0.00735744	0.00511801	ENSG00000168542/ENSG00000124766/ENSG00000099250/ENSG00000125266/ENSG00000092969/ENSG00000105664/ENSG00000106991/ENSG00000065534	8
GO:0060415	GO:0060415	muscle tissue morphogenesis	8/570	76/21081	0.00102075	0.00735744	0.00511801	ENSG00000168542/ENSG00000180340/ENSG00000092969/ENSG00000106991/ENSG00000173706/ENSG00000157240/ENSG00000140416/ENSG00000065534	8
GO:1904062	GO:1904062	regulation of cation transmembrane transport	21/570	365/21081	0.00102583	0.00738289	0.00513571	ENSG00000121807/ENSG00000138755/ENSG00000102879/ENSG00000169245/ENSG00000254087/ENSG00000163131/ENSG00000108691/ENSG00000117152/ENSG00000081189/ENSG00000022267/ENSG00000110719/ENSG00000105974/ENSG00000089327/ENSG00000106537/ENSG00000100985/ENSG00000169252/ENSG00000150594/ENSG00000205542/ENSG00000166592/ENSG00000124942/ENSG00000103888	21
GO:0031214	GO:0031214	biomineral tissue development	13/570	176/21081	0.00103291	0.00741137	0.00515552	ENSG00000012223/ENSG00000275565/ENSG00000164692/ENSG00000111341/ENSG00000081189/ENSG00000110719/ENSG00000187608/ENSG00000105894/ENSG00000105664/ENSG00000169252/ENSG00000168056/ENSG00000125398/ENSG00000136235	13
GO:0110148	GO:0110148	biomineralization	13/570	176/21081	0.00103291	0.00741137	0.00515552	ENSG00000012223/ENSG00000275565/ENSG00000164692/ENSG00000111341/ENSG00000081189/ENSG00000110719/ENSG00000187608/ENSG00000105894/ENSG00000105664/ENSG00000169252/ENSG00000168056/ENSG00000125398/ENSG00000136235	13
GO:0002793	GO:0002793	positive regulation of peptide secretion	15/570	221/21081	0.00104781	0.00750694	0.005222	ENSG00000135914/ENSG00000228080/ENSG00000124766/ENSG00000170458/ENSG00000206306/ENSG00000004468/ENSG00000206493/ENSG00000092969/ENSG00000143546/ENSG00000165025/ENSG00000109943/ENSG00000152661/ENSG00000137033/ENSG00000288411/ENSG00000137462	15
GO:0050714	GO:0050714	positive regulation of protein secretion	14/570	199/21081	0.0010802	0.00772732	0.0053753	ENSG00000135914/ENSG00000228080/ENSG00000124766/ENSG00000170458/ENSG00000206306/ENSG00000004468/ENSG00000206493/ENSG00000092969/ENSG00000165025/ENSG00000109943/ENSG00000152661/ENSG00000137033/ENSG00000288411/ENSG00000137462	14
GO:0060541	GO:0060541	respiratory system development	15/570	222/21081	0.00109651	0.00783223	0.00544828	ENSG00000041982/ENSG00000106541/ENSG00000113140/ENSG00000176788/ENSG00000103196/ENSG00000134853/ENSG00000196839/ENSG00000105894/ENSG00000164056/ENSG00000134245/ENSG00000168056/ENSG00000125398/ENSG00000138795/ENSG00000173706/ENSG00000163513	15
GO:0002484	GO:0002484	antigen processing and presentation of endogenous peptide antigen via MHC class I via ER pathway	6/570	44/21081	0.00112184	0.0079415	0.00552429	ENSG00000206493/ENSG00000234487/ENSG00000206450/ENSG00000276051/ENSG00000223532/ENSG00000227715	6
GO:0002486	GO:0002486	antigen processing and presentation of endogenous peptide antigen via MHC class I via ER pathway, TAP-independent	6/570	44/21081	0.00112184	0.0079415	0.00552429	ENSG00000206493/ENSG00000234487/ENSG00000206450/ENSG00000276051/ENSG00000223532/ENSG00000227715	6
GO:0002691	GO:0002691	regulation of cellular extravasation	6/570	44/21081	0.00112184	0.0079415	0.00552429	ENSG00000121807/ENSG00000288185/ENSG00000115232/ENSG00000107562/ENSG00000170962/ENSG00000174175	6
GO:0030501	GO:0030501	positive regulation of bone mineralization	6/570	44/21081	0.00112184	0.0079415	0.00552429	ENSG00000012223/ENSG00000275565/ENSG00000081189/ENSG00000187608/ENSG00000105894/ENSG00000169252	6
GO:0071677	GO:0071677	positive regulation of mononuclear cell migration	6/570	44/21081	0.00112184	0.0079415	0.00552429	ENSG00000121807/ENSG00000274233/ENSG00000169245/ENSG00000235588/ENSG00000107562/ENSG00000170962	6
GO:0097242	GO:0097242	amyloid-beta clearance	6/570	44/21081	0.00112184	0.0079415	0.00552429	ENSG00000125730/ENSG00000160255/ENSG00000120885/ENSG00000169896/ENSG00000038945/ENSG00000135218	6
GO:0003018	GO:0003018	vascular process in circulatory system	14/570	200/21081	0.00113346	0.00801183	0.00557321	ENSG00000135914/ENSG00000112096/ENSG00000107796/ENSG00000196639/ENSG00000004468/ENSG00000151617/ENSG00000105974/ENSG00000164116/ENSG00000105664/ENSG00000169252/ENSG00000152661/ENSG00000135218/ENSG00000150594/ENSG00000136160	14
GO:0016485	GO:0016485	protein processing	16/570	246/21081	0.00113599	0.00801777	0.00557735	ENSG00000163751/ENSG00000103490/ENSG00000137752/ENSG00000163565/ENSG00000288512/ENSG00000163131/ENSG00000023445/ENSG00000106624/ENSG00000262655/ENSG00000105664/ENSG00000288124/ENSG00000104368/ENSG00000164305/ENSG00000277614/ENSG00000099139/ENSG00000077984	16
GO:0062009	GO:0062009	secondary palate development	5/570	30/21081	0.00115588	0.00814602	0.00566656	ENSG00000180340/ENSG00000092969/ENSG00000138795/ENSG00000157240/ENSG00000163513	5
GO:0006809	GO:0006809	nitric oxide biosynthetic process	9/570	96/21081	0.00116635	0.00819549	0.00570097	ENSG00000168329/ENSG00000160255/ENSG00000120885/ENSG00000172243/ENSG00000105974/ENSG00000138061/ENSG00000235588/ENSG00000135218/ENSG00000124212	9
GO:0043154	GO:0043154	negative regulation of cysteine-type endopeptidase activity involved in apoptotic process	9/570	96/21081	0.00116635	0.00819549	0.00570097	ENSG00000026508/ENSG00000078081/ENSG00000145779/ENSG00000023445/ENSG00000170542/ENSG00000100985/ENSG00000139193/ENSG00000138795/ENSG00000175793	9
GO:0034599	GO:0034599	cellular response to oxidative stress	20/570	344/21081	0.00118042	0.00828214	0.00576125	ENSG00000275565/ENSG00000135046/ENSG00000167601/ENSG00000148346/ENSG00000112096/ENSG00000134853/ENSG00000116701/ENSG00000100985/ENSG00000138061/ENSG00000235588/ENSG00000135218/ENSG00000165168/ENSG00000170962/ENSG00000087245/ENSG00000157240/ENSG00000114346/ENSG00000140416/ENSG00000118503/ENSG00000107290/ENSG00000116157	20
GO:0002523	GO:0002523	leukocyte migration involved in inflammatory response	4/570	18/21081	0.00119655	0.00835824	0.00581419	ENSG00000275565/ENSG00000160255/ENSG00000105894/ENSG00000143546	4
GO:0010820	GO:0010820	positive regulation of T cell chemotaxis	4/570	18/21081	0.00119655	0.00835824	0.00581419	ENSG00000121807/ENSG00000274233/ENSG00000156234/ENSG00000143185	4
GO:0061298	GO:0061298	retina vasculature development in camera-type eye	4/570	18/21081	0.00119655	0.00835824	0.00581419	ENSG00000187498/ENSG00000099250/ENSG00000134853/ENSG00000138061	4
GO:0043367	GO:0043367	CD4-positive, alpha-beta T cell differentiation	8/570	78/21081	0.00121105	0.00843473	0.00586739	ENSG00000172724/ENSG00000135046/ENSG00000159216/ENSG00000169508/ENSG00000172175/ENSG00000020633/ENSG00000138795/ENSG00000122122	8
GO:1903524	GO:1903524	positive regulation of blood circulation	8/570	78/21081	0.00121105	0.00843473	0.00586739	ENSG00000117152/ENSG00000196639/ENSG00000196839/ENSG00000004468/ENSG00000105974/ENSG00000092969/ENSG00000152661/ENSG00000140416	8
GO:0006027	GO:0006027	glycosaminoglycan catabolic process	7/570	61/21081	0.00125535	0.00873048	0.00607312	ENSG00000038427/ENSG00000026508/ENSG00000139329/ENSG00000011465/ENSG00000182492/ENSG00000162512/ENSG00000103888	7
GO:0033003	GO:0033003	regulation of mast cell activation	6/570	45/21081	0.00126529	0.00877394	0.00610335	ENSG00000128340/ENSG00000254087/ENSG00000158869/ENSG00000188313/ENSG00000165025/ENSG00000167851	6
GO:0061082	GO:0061082	myeloid leukocyte cytokine production	6/570	45/21081	0.00126529	0.00877394	0.00610335	ENSG00000159674/ENSG00000158869/ENSG00000092969/ENSG00000276051/ENSG00000019582/ENSG00000135218	6
GO:0045807	GO:0045807	positive regulation of endocytosis	10/570	117/21081	0.00129372	0.00895796	0.00623137	ENSG00000125730/ENSG00000172724/ENSG00000120885/ENSG00000167601/ENSG00000182718/ENSG00000170458/ENSG00000165025/ENSG00000168461/ENSG00000135218/ENSG00000106483	10
GO:0002438	GO:0002438	acute inflammatory response to antigenic stimulus	5/570	31/21081	0.00134787	0.00927885	0.00645458	ENSG00000125730/ENSG00000158869/ENSG00000072694/ENSG00000206493/ENSG00000126353	5
GO:0035666	GO:0035666	TRIF-dependent toll-like receptor signaling pathway	5/570	31/21081	0.00134787	0.00927885	0.00645458	ENSG00000154589/ENSG00000170458/ENSG00000023445/ENSG00000276561/ENSG00000131323	5
GO:0043302	GO:0043302	positive regulation of leukocyte degranulation	5/570	31/21081	0.00134787	0.00927885	0.00645458	ENSG00000160255/ENSG00000169896/ENSG00000158869/ENSG00000234487/ENSG00000165025	5
GO:1903306	GO:1903306	negative regulation of regulated secretory pathway	5/570	31/21081	0.00134787	0.00927885	0.00645458	ENSG00000121807/ENSG00000072694/ENSG00000234487/ENSG00000150594/ENSG00000167851	5
GO:0050688	GO:0050688	regulation of defense response to virus	9/570	98/21081	0.00135007	0.00928054	0.00645576	ENSG00000239713/ENSG00000103490/ENSG00000127951/ENSG00000023445/ENSG00000115415/ENSG00000231179/ENSG00000163568/ENSG00000118503/ENSG00000131323	9
GO:0035265	GO:0035265	organ growth	14/570	204/21081	0.00136909	0.00939762	0.0065372	ENSG00000176788/ENSG00000117152/ENSG00000081189/ENSG00000146938/ENSG00000092969/ENSG00000105664/ENSG00000125398/ENSG00000152661/ENSG00000122122/ENSG00000170365/ENSG00000154639/ENSG00000173706/ENSG00000163513/ENSG00000134057	14
GO:0002673	GO:0002673	regulation of acute inflammatory response	7/570	62/21081	0.00138273	0.00945031	0.00657386	ENSG00000125730/ENSG00000006128/ENSG00000158869/ENSG00000072694/ENSG00000206493/ENSG00000136160/ENSG00000126353	7
GO:0002823	GO:0002823	negative regulation of adaptive immune response based on somatic recombination of immune receptors built from immunoglobulin superfamily domains	7/570	62/21081	0.00138273	0.00945031	0.00657386	ENSG00000081237/ENSG00000288185/ENSG00000072694/ENSG00000234487/ENSG00000168685/ENSG00000276051/ENSG00000137033	7
GO:0070228	GO:0070228	regulation of lymphocyte apoptotic process	7/570	62/21081	0.00138273	0.00945031	0.00657386	ENSG00000274233/ENSG00000254087/ENSG00000196839/ENSG00000168685/ENSG00000139193/ENSG00000019582/ENSG00000131203	7
GO:0006936	GO:0006936	muscle contraction	21/570	374/21081	0.00138767	0.00947046	0.00658787	ENSG00000026025/ENSG00000135914/ENSG00000137573/ENSG00000121966/ENSG00000138119/ENSG00000107796/ENSG00000196839/ENSG00000004468/ENSG00000151617/ENSG00000121361/ENSG00000105974/ENSG00000164116/ENSG00000105664/ENSG00000169252/ENSG00000152661/ENSG00000198467/ENSG00000123096/ENSG00000150594/ENSG00000136160/ENSG00000140416/ENSG00000065534	21
GO:0002480	GO:0002480	antigen processing and presentation of exogenous peptide antigen via MHC class I, TAP-independent	6/570	46/21081	0.00142235	0.0096379	0.00670435	ENSG00000206493/ENSG00000234487/ENSG00000206450/ENSG00000276051/ENSG00000223532/ENSG00000227715	6
GO:0045124	GO:0045124	regulation of bone resorption	6/570	46/21081	0.00142235	0.0096379	0.00670435	ENSG00000004468/ENSG00000182578/ENSG00000165025/ENSG00000168056/ENSG00000281614/ENSG00000118503	6
GO:0045581	GO:0045581	negative regulation of T cell differentiation	6/570	46/21081	0.00142235	0.0096379	0.00670435	ENSG00000135046/ENSG00000159216/ENSG00000127951/ENSG00000125347/ENSG00000019582/ENSG00000020633	6
GO:0090322	GO:0090322	regulation of superoxide metabolic process	6/570	46/21081	0.00142235	0.0096379	0.00670435	ENSG00000160255/ENSG00000011600/ENSG00000169896/ENSG00000172243/ENSG00000165025/ENSG00000135218	6
GO:1904994	GO:1904994	regulation of leukocyte adhesion to vascular endothelial cell	6/570	46/21081	0.00142235	0.0096379	0.00670435	ENSG00000275565/ENSG00000121807/ENSG00000160255/ENSG00000115232/ENSG00000107562/ENSG00000174175	6
GO:0003151	GO:0003151	outflow tract morphogenesis	8/570	80/21081	0.00142859	0.00966164	0.00672086	ENSG00000099250/ENSG00000180340/ENSG00000081189/ENSG00000092969/ENSG00000106991/ENSG00000157240/ENSG00000163513/ENSG00000004399	8
GO:0050728	GO:0050728	negative regulation of inflammatory response	15/570	228/21081	0.00143058	0.00966164	0.00672086	ENSG00000275565/ENSG00000081237/ENSG00000103490/ENSG00000228080/ENSG00000206306/ENSG00000132386/ENSG00000196839/ENSG00000072694/ENSG00000121281/ENSG00000136999/ENSG00000124212/ENSG00000028137/ENSG00000288411/ENSG00000077984/ENSG00000118503	15
GO:0051092	GO:0051092	positive regulation of NF-kappaB transcription factor activity	14/570	205/21081	0.00143399	0.00966164	0.00672086	ENSG00000012223/ENSG00000103490/ENSG00000168329/ENSG00000160255/ENSG00000120885/ENSG00000132274/ENSG00000166501/ENSG00000105974/ENSG00000027075/ENSG00000143546/ENSG00000172175/ENSG00000135218/ENSG00000137462/ENSG00000163568	14
GO:2001235	GO:2001235	positive regulation of apoptotic signaling pathway	14/570	205/21081	0.00143399	0.00966164	0.00672086	ENSG00000081237/ENSG00000103490/ENSG00000100453/ENSG00000182866/ENSG00000122641/ENSG00000101955/ENSG00000105974/ENSG00000135916/ENSG00000100985/ENSG00000143546/ENSG00000121858/ENSG00000026103/ENSG00000175793/ENSG00000162734	14
GO:0003279	GO:0003279	cardiac septum development	10/570	119/21081	0.00147116	0.00987828	0.00687156	ENSG00000124766/ENSG00000099250/ENSG00000180340/ENSG00000092969/ENSG00000106991/ENSG00000173706/ENSG00000157240/ENSG00000099139/ENSG00000163513/ENSG00000004399	10
GO:0071774	GO:0071774	response to fibroblast growth factor	12/570	161/21081	0.00147238	0.00987828	0.00687156	ENSG00000041982/ENSG00000133110/ENSG00000026508/ENSG00000274233/ENSG00000137573/ENSG00000108691/ENSG00000169429/ENSG00000185070/ENSG00000164056/ENSG00000156234/ENSG00000011201/ENSG00000107290	12
GO:0071901	GO:0071901	negative regulation of protein serine/threonine kinase activity	12/570	161/21081	0.00147238	0.00987828	0.00687156	ENSG00000103490/ENSG00000254087/ENSG00000117152/ENSG00000105974/ENSG00000164056/ENSG00000122188/ENSG00000111252/ENSG00000164305/ENSG00000173706/ENSG00000175793/ENSG00000167851/ENSG00000118503	12
GO:0001915	GO:0001915	negative regulation of T cell mediated cytotoxicity	4/570	19/21081	0.00148348	0.00988293	0.0068748	ENSG00000081237/ENSG00000072694/ENSG00000168685/ENSG00000276051	4
GO:0033033	GO:0033033	negative regulation of myeloid cell apoptotic process	4/570	19/21081	0.00148348	0.00988293	0.0068748	ENSG00000274233/ENSG00000158869/ENSG00000276561/ENSG00000160791	4
GO:0033631	GO:0033631	cell-cell adhesion mediated by integrin	4/570	19/21081	0.00148348	0.00988293	0.0068748	ENSG00000274233/ENSG00000196839/ENSG00000115232/ENSG00000156234	4
GO:0035988	GO:0035988	chondrocyte proliferation	4/570	19/21081	0.00148348	0.00988293	0.0068748	ENSG00000012223/ENSG00000105664/ENSG00000136999/ENSG00000125398	4
GO:0043031	GO:0043031	negative regulation of macrophage activation	4/570	19/21081	0.00148348	0.00988293	0.0068748	ENSG00000081237/ENSG00000155659/ENSG00000072694/ENSG00000077984	4
GO:0071347	GO:0071347	cellular response to interleukin-1	15/570	229/21081	0.0014938	0.00992407	0.00690341	ENSG00000172724/ENSG00000274233/ENSG00000103490/ENSG00000243958/ENSG00000162645/ENSG00000148346/ENSG00000108691/ENSG00000230669/ENSG00000169429/ENSG00000117228/ENSG00000125398/ENSG00000143185/ENSG00000124212/ENSG00000115009/ENSG00000108700	15
GO:0043491	GO:0043491	protein kinase B signaling	18/570	301/21081	0.00149447	0.00992407	0.00690341	ENSG00000172724/ENSG00000274233/ENSG00000168329/ENSG00000180353/ENSG00000128340/ENSG00000167601/ENSG00000182866/ENSG00000108691/ENSG00000134853/ENSG00000276051/ENSG00000126458/ENSG00000106991/ENSG00000111252/ENSG00000125398/ENSG00000141968/ENSG00000178562/ENSG00000126353/ENSG00000107290	18
GO:1901214	GO:1901214	regulation of neuron death	22/570	402/21081	0.00149592	0.00992407	0.00690341	ENSG00000274233/ENSG00000168329/ENSG00000173372/ENSG00000160255/ENSG00000120885/ENSG00000011600/ENSG00000102879/ENSG00000167601/ENSG00000099250/ENSG00000132386/ENSG00000169896/ENSG00000108691/ENSG00000112096/ENSG00000072694/ENSG00000081189/ENSG00000125266/ENSG00000234487/ENSG00000092969/ENSG00000136235/ENSG00000164305/ENSG00000028137/ENSG00000157240	22

## Sheet: enrichGO_gene_down
	ID	Description	GeneRatio	BgRatio	pvalue	p.adjust	qvalue	geneID	Count
GO:0044282	GO:0044282	small molecule catabolic process	65/329	483/21081	9.17051e-42	3.16933e-38	2.64207e-38	ENSG00000111012/ENSG00000186529/ENSG00000171759/ENSG00000100024/ENSG00000108381/ENSG00000198814/ENSG00000158104/ENSG00000081181/ENSG00000179761/ENSG00000116882/ENSG00000250799/ENSG00000116761/ENSG00000110887/ENSG00000196177/ENSG00000128683/ENSG00000186115/ENSG00000114378/ENSG00000124253/ENSG00000169738/ENSG00000107537/ENSG00000187048/ENSG00000163586/ENSG00000164120/ENSG00000132541/ENSG00000136872…	65
GO:0016054	GO:0016054	organic acid catabolic process	53/329	307/21081	1.06552e-39	1.22748e-36	1.02327e-36	ENSG00000186529/ENSG00000171759/ENSG00000108381/ENSG00000158104/ENSG00000081181/ENSG00000179761/ENSG00000116882/ENSG00000250799/ENSG00000116761/ENSG00000110887/ENSG00000196177/ENSG00000128683/ENSG00000186115/ENSG00000114378/ENSG00000124253/ENSG00000169738/ENSG00000107537/ENSG00000187048/ENSG00000163586/ENSG00000164120/ENSG00000132541/ENSG00000168306/ENSG00000118514/ENSG00000135838/ENSG00000103316…	53
GO:0046395	GO:0046395	carboxylic acid catabolic process	53/329	307/21081	1.06552e-39	1.22748e-36	1.02327e-36	ENSG00000186529/ENSG00000171759/ENSG00000108381/ENSG00000158104/ENSG00000081181/ENSG00000179761/ENSG00000116882/ENSG00000250799/ENSG00000116761/ENSG00000110887/ENSG00000196177/ENSG00000128683/ENSG00000186115/ENSG00000114378/ENSG00000124253/ENSG00000169738/ENSG00000107537/ENSG00000187048/ENSG00000163586/ENSG00000164120/ENSG00000132541/ENSG00000168306/ENSG00000118514/ENSG00000135838/ENSG00000103316…	53
GO:1901605	GO:1901605	alpha-amino acid metabolic process	35/329	222/21081	5.34536e-25	4.61272e-22	3.84534e-22	ENSG00000171759/ENSG00000108381/ENSG00000158104/ENSG00000145692/ENSG00000081181/ENSG00000179761/ENSG00000132840/ENSG00000250799/ENSG00000116761/ENSG00000110887/ENSG00000128683/ENSG00000132541/ENSG00000149124/ENSG00000118514/ENSG00000103316/ENSG00000116771/ENSG00000015413/ENSG00000119711/ENSG00000285250/ENSG00000160282/ENSG00000172482/ENSG00000151552/ENSG00000075239/ENSG00000159423/ENSG00000117009…	35
GO:0006520	GO:0006520	cellular amino acid metabolic process	44/329	393/21081	6.67349e-25	4.61272e-22	3.84534e-22	ENSG00000171759/ENSG00000100024/ENSG00000108381/ENSG00000158104/ENSG00000145692/ENSG00000081181/ENSG00000179761/ENSG00000132840/ENSG00000250799/ENSG00000116761/ENSG00000110887/ENSG00000196177/ENSG00000128683/ENSG00000086205/ENSG00000132541/ENSG00000147647/ENSG00000211452/ENSG00000149124/ENSG00000132437/ENSG00000118514/ENSG00000103316/ENSG00000116771/ENSG00000015413/ENSG00000119711/ENSG00000285250…	44
GO:0009063	GO:0009063	cellular amino acid catabolic process	29/329	138/21081	1.37494e-24	7.91965e-22	6.60212e-22	ENSG00000171759/ENSG00000108381/ENSG00000158104/ENSG00000081181/ENSG00000179761/ENSG00000250799/ENSG00000116761/ENSG00000110887/ENSG00000196177/ENSG00000128683/ENSG00000132541/ENSG00000118514/ENSG00000103316/ENSG00000119711/ENSG00000160282/ENSG00000172482/ENSG00000151552/ENSG00000075239/ENSG00000159423/ENSG00000117009/ENSG00000183044/ENSG00000113924/ENSG00000103876/ENSG00000115919/ENSG00000112294…	29
GO:1901606	GO:1901606	alpha-amino acid catabolic process	24/329	118/21081	3.4755e-20	1.7159e-17	1.43044e-17	ENSG00000171759/ENSG00000108381/ENSG00000158104/ENSG00000081181/ENSG00000179761/ENSG00000250799/ENSG00000110887/ENSG00000128683/ENSG00000132541/ENSG00000118514/ENSG00000103316/ENSG00000119711/ENSG00000160282/ENSG00000172482/ENSG00000151552/ENSG00000075239/ENSG00000159423/ENSG00000117009/ENSG00000113924/ENSG00000103876/ENSG00000115919/ENSG00000198130/ENSG00000065154/ENSG00000120053	24
GO:0072329	GO:0072329	monocarboxylic acid catabolic process	26/329	149/21081	5.44746e-20	2.3533e-17	1.9618e-17	ENSG00000186529/ENSG00000116882/ENSG00000186115/ENSG00000124253/ENSG00000169738/ENSG00000107537/ENSG00000187048/ENSG00000163586/ENSG00000164120/ENSG00000168306/ENSG00000117054/ENSG00000072210/ENSG00000076555/ENSG00000138796/ENSG00000172482/ENSG00000075239/ENSG00000285241/ENSG00000113790/ENSG00000183044/ENSG00000170835/ENSG00000165475/ENSG00000103876/ENSG00000274296/ENSG00000112294/ENSG00000198721…	26
GO:0006631	GO:0006631	fatty acid metabolic process	40/329	433/21081	1.24629e-19	4.78574e-17	3.98957e-17	ENSG00000107165/ENSG00000186529/ENSG00000175445/ENSG00000243955/ENSG00000119508/ENSG00000132855/ENSG00000121769/ENSG00000116882/ENSG00000196177/ENSG00000186115/ENSG00000124253/ENSG00000107537/ENSG00000187048/ENSG00000163586/ENSG00000164120/ENSG00000168306/ENSG00000172831/ENSG00000117054/ENSG00000072210/ENSG00000162390/ENSG00000197408/ENSG00000076555/ENSG00000138796/ENSG00000075239/ENSG00000167107…	40
GO:0009062	GO:0009062	fatty acid catabolic process	20/329	125/21081	6.70957e-15	2.31883e-12	1.93306e-12	ENSG00000186529/ENSG00000116882/ENSG00000186115/ENSG00000124253/ENSG00000107537/ENSG00000187048/ENSG00000163586/ENSG00000164120/ENSG00000168306/ENSG00000117054/ENSG00000072210/ENSG00000076555/ENSG00000138796/ENSG00000075239/ENSG00000285241/ENSG00000113790/ENSG00000170835/ENSG00000274296/ENSG00000198721/ENSG00000060971	20
GO:0016042	GO:0016042	lipid catabolic process	31/329	380/21081	5.96858e-14	1.7837e-11	1.48696e-11	ENSG00000111012/ENSG00000186529/ENSG00000175445/ENSG00000132855/ENSG00000121769/ENSG00000116882/ENSG00000186115/ENSG00000124253/ENSG00000107537/ENSG00000187048/ENSG00000163586/ENSG00000164120/ENSG00000168306/ENSG00000163686/ENSG00000172828/ENSG00000172831/ENSG00000117054/ENSG00000072210/ENSG00000076555/ENSG00000138796/ENSG00000075239/ENSG00000285241/ENSG00000113790/ENSG00000036530/ENSG00000170835…	31
GO:0044242	GO:0044242	cellular lipid catabolic process	26/329	260/21081	6.19341e-14	1.7837e-11	1.48696e-11	ENSG00000186529/ENSG00000175445/ENSG00000132855/ENSG00000121769/ENSG00000116882/ENSG00000186115/ENSG00000124253/ENSG00000107537/ENSG00000187048/ENSG00000163586/ENSG00000164120/ENSG00000168306/ENSG00000163686/ENSG00000117054/ENSG00000072210/ENSG00000076555/ENSG00000138796/ENSG00000075239/ENSG00000285241/ENSG00000113790/ENSG00000170835/ENSG00000102886/ENSG00000274296/ENSG00000006757/ENSG00000198721…	26
GO:0046394	GO:0046394	carboxylic acid biosynthetic process	31/329	395/21081	1.68835e-13	4.4591e-11	3.71728e-11	ENSG00000138798/ENSG00000175445/ENSG00000171759/ENSG00000100024/ENSG00000108381/ENSG00000145692/ENSG00000132840/ENSG00000116761/ENSG00000128683/ENSG00000114378/ENSG00000086205/ENSG00000187048/ENSG00000164120/ENSG00000168306/ENSG00000118514/ENSG00000171766/ENSG00000076555/ENSG00000262785/ENSG00000172482/ENSG00000036530/ENSG00000117009/ENSG00000183044/ENSG00000183549/ENSG00000130707/ENSG00000120915…	31
GO:0016053	GO:0016053	organic acid biosynthetic process	31/329	396/21081	1.80635e-13	4.4591e-11	3.71728e-11	ENSG00000138798/ENSG00000175445/ENSG00000171759/ENSG00000100024/ENSG00000108381/ENSG00000145692/ENSG00000132840/ENSG00000116761/ENSG00000128683/ENSG00000114378/ENSG00000086205/ENSG00000187048/ENSG00000164120/ENSG00000168306/ENSG00000118514/ENSG00000171766/ENSG00000076555/ENSG00000262785/ENSG00000172482/ENSG00000036530/ENSG00000117009/ENSG00000183044/ENSG00000183549/ENSG00000130707/ENSG00000120915…	31
GO:0019395	GO:0019395	fatty acid oxidation	16/329	111/21081	1.841e-11	4.24167e-09	3.53601e-09	ENSG00000119508/ENSG00000121769/ENSG00000116882/ENSG00000107537/ENSG00000163586/ENSG00000168306/ENSG00000117054/ENSG00000072210/ENSG00000076555/ENSG00000138796/ENSG00000075239/ENSG00000113790/ENSG00000109819/ENSG00000274296/ENSG00000198721/ENSG00000060971	16
GO:0006805	GO:0006805	xenobiotic metabolic process	17/329	130/21081	2.11914e-11	4.57734e-09	3.81584e-09	ENSG00000243955/ENSG00000117791/ENSG00000149124/ENSG00000002726/ENSG00000172828/ENSG00000124588/ENSG00000015413/ENSG00000172831/ENSG00000241119/ENSG00000197408/ENSG00000151726/ENSG00000010932/ENSG00000036530/ENSG00000174156/ENSG00000060971/ENSG00000137274/ENSG00000116791	17
GO:0006094	GO:0006094	gluconeogenesis	15/329	97/21081	2.817e-11	5.7268e-09	4.77408e-09	ENSG00000131482/ENSG00000138207/ENSG00000124253/ENSG00000136872/ENSG00000165140/ENSG00000275052/ENSG00000167588/ENSG00000285241/ENSG00000162772/ENSG00000173599/ENSG00000109819/ENSG00000173531/ENSG00000005882/ENSG00000120053/ENSG00000281500	15
GO:0005996	GO:0005996	monosaccharide metabolic process	25/329	315/21081	3.22463e-11	6.1913e-09	5.1613e-09	ENSG00000131482/ENSG00000138207/ENSG00000124253/ENSG00000169738/ENSG00000136872/ENSG00000165140/ENSG00000275052/ENSG00000241119/ENSG00000166347/ENSG00000076555/ENSG00000262785/ENSG00000167588/ENSG00000285241/ENSG00000162772/ENSG00000165475/ENSG00000173599/ENSG00000109819/ENSG00000138030/ENSG00000173531/ENSG00000095794/ENSG00000156413/ENSG00000005882/ENSG00000171174/ENSG00000120053/ENSG00000281500	25
GO:0034440	GO:0034440	lipid oxidation	16/329	117/21081	4.17546e-11	7.27637e-09	6.06586e-09	ENSG00000119508/ENSG00000121769/ENSG00000116882/ENSG00000107537/ENSG00000163586/ENSG00000168306/ENSG00000117054/ENSG00000072210/ENSG00000076555/ENSG00000138796/ENSG00000075239/ENSG00000113790/ENSG00000109819/ENSG00000274296/ENSG00000198721/ENSG00000060971	16
GO:0071466	GO:0071466	cellular response to xenobiotic stimulus	17/329	136/21081	4.41023e-11	7.27637e-09	6.06586e-09	ENSG00000243955/ENSG00000117791/ENSG00000149124/ENSG00000002726/ENSG00000172828/ENSG00000124588/ENSG00000015413/ENSG00000172831/ENSG00000241119/ENSG00000197408/ENSG00000151726/ENSG00000010932/ENSG00000036530/ENSG00000174156/ENSG00000060971/ENSG00000137274/ENSG00000116791	17
GO:0019319	GO:0019319	hexose biosynthetic process	15/329	100/21081	4.42141e-11	7.27637e-09	6.06586e-09	ENSG00000131482/ENSG00000138207/ENSG00000124253/ENSG00000136872/ENSG00000165140/ENSG00000275052/ENSG00000167588/ENSG00000285241/ENSG00000162772/ENSG00000173599/ENSG00000109819/ENSG00000173531/ENSG00000005882/ENSG00000120053/ENSG00000281500	15
GO:0006575	GO:0006575	cellular modified amino acid metabolic process	20/329	207/21081	9.81103e-11	1.48645e-08	1.23916e-08	ENSG00000243955/ENSG00000145692/ENSG00000179761/ENSG00000132840/ENSG00000086205/ENSG00000211452/ENSG00000171766/ENSG00000103316/ENSG00000015413/ENSG00000197208/ENSG00000117054/ENSG00000160282/ENSG00000135346/ENSG00000159423/ENSG00000105707/ENSG00000130707/ENSG00000144908/ENSG00000174156/ENSG00000131979/ENSG00000137563	20
GO:0009410	GO:0009410	response to xenobiotic stimulus	17/329	143/21081	9.89244e-11	1.48645e-08	1.23916e-08	ENSG00000243955/ENSG00000117791/ENSG00000149124/ENSG00000002726/ENSG00000172828/ENSG00000124588/ENSG00000015413/ENSG00000172831/ENSG00000241119/ENSG00000197408/ENSG00000151726/ENSG00000010932/ENSG00000036530/ENSG00000174156/ENSG00000060971/ENSG00000137274/ENSG00000116791	17
GO:0046364	GO:0046364	monosaccharide biosynthetic process	15/329	106/21081	1.04005e-10	1.49767e-08	1.24851e-08	ENSG00000131482/ENSG00000138207/ENSG00000124253/ENSG00000136872/ENSG00000165140/ENSG00000275052/ENSG00000167588/ENSG00000285241/ENSG00000162772/ENSG00000173599/ENSG00000109819/ENSG00000173531/ENSG00000005882/ENSG00000120053/ENSG00000281500	15
GO:0006790	GO:0006790	sulfur compound metabolic process	27/329	399/21081	1.93958e-10	2.68127e-08	2.23521e-08	ENSG00000243955/ENSG00000117479/ENSG00000145692/ENSG00000179761/ENSG00000132840/ENSG00000116761/ENSG00000112964/ENSG00000114378/ENSG00000149124/ENSG00000015413/ENSG00000134240/ENSG00000162390/ENSG00000285250/ENSG00000076555/ENSG00000172482/ENSG00000075239/ENSG00000167107/ENSG00000151726/ENSG00000183549/ENSG00000198203/ENSG00000060762/ENSG00000173599/ENSG00000115919/ENSG00000086991/ENSG00000174156…	27
GO:0043648	GO:0043648	dicarboxylic acid metabolic process	14/329	101/21081	5.83363e-10	7.75423e-08	6.46422e-08	ENSG00000108381/ENSG00000250799/ENSG00000128683/ENSG00000124253/ENSG00000107537/ENSG00000160282/ENSG00000159423/ENSG00000117009/ENSG00000130707/ENSG00000144908/ENSG00000115919/ENSG00000112294/ENSG00000065154/ENSG00000120053	14
GO:0006006	GO:0006006	glucose metabolic process	20/329	231/21081	6.94534e-10	8.89003e-08	7.41107e-08	ENSG00000131482/ENSG00000138207/ENSG00000124253/ENSG00000169738/ENSG00000136872/ENSG00000165140/ENSG00000275052/ENSG00000076555/ENSG00000262785/ENSG00000167588/ENSG00000285241/ENSG00000162772/ENSG00000173599/ENSG00000109819/ENSG00000138030/ENSG00000173531/ENSG00000095794/ENSG00000005882/ENSG00000120053/ENSG00000281500	20
GO:0009064	GO:0009064	glutamine family amino acid metabolic process	13/329	86/21081	8.05053e-10	9.93665e-08	8.28357e-08	ENSG00000081181/ENSG00000250799/ENSG00000110887/ENSG00000128683/ENSG00000116771/ENSG00000160282/ENSG00000159423/ENSG00000130707/ENSG00000103876/ENSG00000112294/ENSG00000155465/ENSG00000065154/ENSG00000120053	13
GO:0006625	GO:0006625	protein targeting to peroxisome	12/329	73/21081	1.34063e-09	1.49459e-07	1.24594e-07	ENSG00000179761/ENSG00000116882/ENSG00000110887/ENSG00000107537/ENSG00000168306/ENSG00000172482/ENSG00000113790/ENSG00000120915/ENSG00000274296/ENSG00000198721/ENSG00000060971/ENSG00000034693	12
GO:0072662	GO:0072662	protein localization to peroxisome	12/329	73/21081	1.34063e-09	1.49459e-07	1.24594e-07	ENSG00000179761/ENSG00000116882/ENSG00000110887/ENSG00000107537/ENSG00000168306/ENSG00000172482/ENSG00000113790/ENSG00000120915/ENSG00000274296/ENSG00000198721/ENSG00000060971/ENSG00000034693	12
GO:0072663	GO:0072663	establishment of protein localization to peroxisome	12/329	73/21081	1.34063e-09	1.49459e-07	1.24594e-07	ENSG00000179761/ENSG00000116882/ENSG00000110887/ENSG00000107537/ENSG00000168306/ENSG00000172482/ENSG00000113790/ENSG00000120915/ENSG00000274296/ENSG00000198721/ENSG00000060971/ENSG00000034693	12
GO:0008652	GO:0008652	cellular amino acid biosynthetic process	13/329	91/21081	1.65359e-09	1.78588e-07	1.48878e-07	ENSG00000171759/ENSG00000100024/ENSG00000108381/ENSG00000145692/ENSG00000132840/ENSG00000116761/ENSG00000128683/ENSG00000086205/ENSG00000172482/ENSG00000183044/ENSG00000130707/ENSG00000065154/ENSG00000120053	13
GO:0019318	GO:0019318	hexose metabolic process	21/329	271/21081	1.95173e-09	2.04399e-07	1.70395e-07	ENSG00000131482/ENSG00000138207/ENSG00000124253/ENSG00000169738/ENSG00000136872/ENSG00000165140/ENSG00000275052/ENSG00000076555/ENSG00000262785/ENSG00000167588/ENSG00000285241/ENSG00000162772/ENSG00000173599/ENSG00000109819/ENSG00000138030/ENSG00000173531/ENSG00000095794/ENSG00000156413/ENSG00000005882/ENSG00000120053/ENSG00000281500	21
GO:0043574	GO:0043574	peroxisomal transport	12/329	77/21081	2.53427e-09	2.57601e-07	2.14746e-07	ENSG00000179761/ENSG00000116882/ENSG00000110887/ENSG00000107537/ENSG00000168306/ENSG00000172482/ENSG00000113790/ENSG00000120915/ENSG00000274296/ENSG00000198721/ENSG00000060971/ENSG00000034693	12
GO:0006066	GO:0006066	alcohol metabolic process	26/329	423/21081	3.26161e-09	3.2206e-07	2.68482e-07	ENSG00000111012/ENSG00000138207/ENSG00000132855/ENSG00000198814/ENSG00000124253/ENSG00000172955/ENSG00000131183/ENSG00000072210/ENSG00000134240/ENSG00000076555/ENSG00000151552/ENSG00000167588/ENSG00000131781/ENSG00000285241/ENSG00000036530/ENSG00000131910/ENSG00000198743/ENSG00000170835/ENSG00000120915/ENSG00000173598/ENSG00000102886/ENSG00000006757/ENSG00000131979/ENSG00000147155/ENSG00000164850…	26
GO:0010038	GO:0010038	response to metal ion	24/329	386/21081	1.07342e-08	1.03049e-06	8.59052e-07	ENSG00000125740/ENSG00000165140/ENSG00000002726/ENSG00000131183/ENSG00000015413/ENSG00000166347/ENSG00000104267/ENSG00000262785/ENSG00000151552/ENSG00000125144/ENSG00000183044/ENSG00000276155/ENSG00000187193/ENSG00000130707/ENSG00000165272/ENSG00000109819/ENSG00000138030/ENSG00000167580/ENSG00000205358/ENSG00000285221/ENSG00000148218/ENSG00000137563/ENSG00000176171/ENSG00000120053	24
GO:0007031	GO:0007031	peroxisome organization	12/329	88/21081	1.21492e-08	1.1348e-06	9.46013e-07	ENSG00000179761/ENSG00000116882/ENSG00000110887/ENSG00000107537/ENSG00000168306/ENSG00000172482/ENSG00000113790/ENSG00000120915/ENSG00000274296/ENSG00000198721/ENSG00000060971/ENSG00000034693	12
GO:0016051	GO:0016051	carbohydrate biosynthetic process	18/329	222/21081	1.41019e-08	1.28253e-06	1.06917e-06	ENSG00000131482/ENSG00000138798/ENSG00000138207/ENSG00000124253/ENSG00000136872/ENSG00000171124/ENSG00000165140/ENSG00000275052/ENSG00000167588/ENSG00000285241/ENSG00000162772/ENSG00000173599/ENSG00000109819/ENSG00000173531/ENSG00000005882/ENSG00000164850/ENSG00000120053/ENSG00000281500	18
GO:0009636	GO:0009636	response to toxic substance	20/329	277/21081	1.58496e-08	1.40452e-06	1.17086e-06	ENSG00000163631/ENSG00000243955/ENSG00000117791/ENSG00000163586/ENSG00000149124/ENSG00000132437/ENSG00000235754/ENSG00000125144/ENSG00000187193/ENSG00000092068/ENSG00000174827/ENSG00000130707/ENSG00000120915/ENSG00000149452/ENSG00000211445/ENSG00000131979/ENSG00000197375/ENSG00000137274/ENSG00000205358/ENSG00000148218	20
GO:0009074	GO:0009074	aromatic amino acid family catabolic process	8/329	31/21081	1.86552e-08	1.61181e-06	1.34367e-06	ENSG00000171759/ENSG00000158104/ENSG00000160282/ENSG00000151552/ENSG00000117009/ENSG00000113924/ENSG00000103876/ENSG00000115919	8
GO:0046942	GO:0046942	carboxylic acid transport	23/329	368/21081	1.99088e-08	1.67817e-06	1.39898e-06	ENSG00000121769/ENSG00000117479/ENSG00000118596/ENSG00000148942/ENSG00000186115/ENSG00000187048/ENSG00000163586/ENSG00000021488/ENSG00000197901/ENSG00000197208/ENSG00000164466/ENSG00000076555/ENSG00000172482/ENSG00000151726/ENSG00000142494/ENSG00000158296/ENSG00000117009/ENSG00000183044/ENSG00000092068/ENSG00000060762/ENSG00000125255/ENSG00000112499/ENSG00000155465	23
GO:0072521	GO:0072521	purine-containing compound metabolic process	27/329	497/21081	2.20234e-08	1.81221e-06	1.51073e-06	ENSG00000131482/ENSG00000179761/ENSG00000136872/ENSG00000004939/ENSG00000080493/ENSG00000149124/ENSG00000162433/ENSG00000165140/ENSG00000134240/ENSG00000162390/ENSG00000076555/ENSG00000262785/ENSG00000167588/ENSG00000075239/ENSG00000167107/ENSG00000151726/ENSG00000183549/ENSG00000198203/ENSG00000060762/ENSG00000187097/ENSG00000133315/ENSG00000109819/ENSG00000173598/ENSG00000115919/ENSG00000005882…	27
GO:0015849	GO:0015849	organic acid transport	23/329	371/21081	2.31364e-08	1.85952e-06	1.55017e-06	ENSG00000121769/ENSG00000117479/ENSG00000118596/ENSG00000148942/ENSG00000186115/ENSG00000187048/ENSG00000163586/ENSG00000021488/ENSG00000197901/ENSG00000197208/ENSG00000164466/ENSG00000076555/ENSG00000172482/ENSG00000151726/ENSG00000142494/ENSG00000158296/ENSG00000117009/ENSG00000183044/ENSG00000092068/ENSG00000060762/ENSG00000125255/ENSG00000112499/ENSG00000155465	23
GO:0042493	GO:0042493	response to drug	25/329	434/21081	2.39398e-08	1.88036e-06	1.56754e-06	ENSG00000175445/ENSG00000125740/ENSG00000121769/ENSG00000128683/ENSG00000162433/ENSG00000132437/ENSG00000165140/ENSG00000002726/ENSG00000131183/ENSG00000275331/ENSG00000015413/ENSG00000176387/ENSG00000197408/ENSG00000076555/ENSG00000138796/ENSG00000083720/ENSG00000151552/ENSG00000151726/ENSG00000183044/ENSG00000130707/ENSG00000112499/ENSG00000109819/ENSG00000148218/ENSG00000137563/ENSG00000148671	25
GO:0006090	GO:0006090	pyruvate metabolic process	15/329	158/21081	2.8415e-08	2.18228e-06	1.81923e-06	ENSG00000119508/ENSG00000124253/ENSG00000136872/ENSG00000004939/ENSG00000080493/ENSG00000165140/ENSG00000262785/ENSG00000172482/ENSG00000167588/ENSG00000285241/ENSG00000060762/ENSG00000187097/ENSG00000173599/ENSG00000109819/ENSG00000005882	15
GO:0018958	GO:0018958	phenol-containing compound metabolic process	13/329	117/21081	3.71173e-08	2.78864e-06	2.32472e-06	ENSG00000107165/ENSG00000171759/ENSG00000189221/ENSG00000110887/ENSG00000211452/ENSG00000132437/ENSG00000103316/ENSG00000135346/ENSG00000183044/ENSG00000105707/ENSG00000103876/ENSG00000153234/ENSG00000131979	13
GO:0009065	GO:0009065	glutamine family amino acid catabolic process	8/329	34/21081	4.12206e-08	3.03103e-06	2.52678e-06	ENSG00000081181/ENSG00000250799/ENSG00000110887/ENSG00000128683/ENSG00000159423/ENSG00000103876/ENSG00000065154/ENSG00000120053	8
GO:0016052	GO:0016052	carbohydrate catabolic process	17/329	214/21081	4.83175e-08	3.47886e-06	2.90011e-06	ENSG00000131482/ENSG00000198814/ENSG00000169738/ENSG00000136872/ENSG00000004939/ENSG00000080493/ENSG00000165140/ENSG00000262785/ENSG00000167588/ENSG00000187097/ENSG00000165475/ENSG00000109819/ENSG00000138030/ENSG00000132199/ENSG00000282607/ENSG00000156413/ENSG00000171174	17
GO:0006637	GO:0006637	acyl-CoA metabolic process	13/329	120/21081	5.0362e-08	3.48102e-06	2.90191e-06	ENSG00000179761/ENSG00000149124/ENSG00000134240/ENSG00000162390/ENSG00000076555/ENSG00000075239/ENSG00000167107/ENSG00000151726/ENSG00000183549/ENSG00000060762/ENSG00000115919/ENSG00000005882/ENSG00000183747	13
GO:0035383	GO:0035383	thioester metabolic process	13/329	120/21081	5.0362e-08	3.48102e-06	2.90191e-06	ENSG00000179761/ENSG00000149124/ENSG00000134240/ENSG00000162390/ENSG00000076555/ENSG00000075239/ENSG00000167107/ENSG00000151726/ENSG00000183549/ENSG00000060762/ENSG00000115919/ENSG00000005882/ENSG00000183747	13
GO:0051917	GO:0051917	regulation of fibrinolysis	6/329	15/21081	6.1375e-08	4.15906e-06	3.46715e-06	ENSG00000113905/ENSG00000091583/ENSG00000122194/ENSG00000164344/ENSG00000088926/ENSG00000276838	6
GO:0009150	GO:0009150	purine ribonucleotide metabolic process	24/329	426/21081	6.98221e-08	4.58333e-06	3.82084e-06	ENSG00000179761/ENSG00000136872/ENSG00000004939/ENSG00000080493/ENSG00000149124/ENSG00000162433/ENSG00000165140/ENSG00000134240/ENSG00000162390/ENSG00000076555/ENSG00000262785/ENSG00000167588/ENSG00000075239/ENSG00000167107/ENSG00000151726/ENSG00000183549/ENSG00000198203/ENSG00000060762/ENSG00000187097/ENSG00000109819/ENSG00000173598/ENSG00000115919/ENSG00000005882/ENSG00000183747	24
GO:0044262	GO:0044262	cellular carbohydrate metabolic process	20/329	303/21081	7.02883e-08	4.58333e-06	3.82084e-06	ENSG00000131482/ENSG00000132855/ENSG00000198814/ENSG00000124253/ENSG00000004939/ENSG00000165140/ENSG00000275052/ENSG00000076555/ENSG00000285241/ENSG00000135447/ENSG00000198743/ENSG00000109819/ENSG00000138030/ENSG00000173531/ENSG00000132199/ENSG00000282607/ENSG00000005882/ENSG00000164850/ENSG00000171174/ENSG00000120053	20
GO:0030195	GO:0030195	negative regulation of blood coagulation	9/329	51/21081	8.41895e-08	5.38813e-06	4.49175e-06	ENSG00000113905/ENSG00000113889/ENSG00000091583/ENSG00000122194/ENSG00000115718/ENSG00000183044/ENSG00000164344/ENSG00000088926/ENSG00000276838	9
GO:0008202	GO:0008202	steroid metabolic process	22/329	369/21081	9.34708e-08	5.87337e-06	4.89626e-06	ENSG00000111012/ENSG00000131482/ENSG00000132855/ENSG00000277405/ENSG00000168306/ENSG00000145321/ENSG00000176387/ENSG00000134240/ENSG00000197408/ENSG00000076555/ENSG00000135346/ENSG00000131781/ENSG00000075239/ENSG00000036530/ENSG00000131910/ENSG00000170835/ENSG00000120915/ENSG00000109819/ENSG00000087076/ENSG00000060971/ENSG00000148926/ENSG00000147155	22
GO:1900047	GO:1900047	negative regulation of hemostasis	9/329	52/21081	1.00425e-07	6.19766e-06	5.16661e-06	ENSG00000113905/ENSG00000113889/ENSG00000091583/ENSG00000122194/ENSG00000115718/ENSG00000183044/ENSG00000164344/ENSG00000088926/ENSG00000276838	9
GO:0009066	GO:0009066	aspartate family amino acid metabolic process	9/329	53/21081	1.19321e-07	7.2346e-06	6.03104e-06	ENSG00000108381/ENSG00000145692/ENSG00000179761/ENSG00000132840/ENSG00000132541/ENSG00000103316/ENSG00000285250/ENSG00000130707/ENSG00000120053	9
GO:0009259	GO:0009259	ribonucleotide metabolic process	24/329	441/21081	1.32672e-07	7.90541e-06	6.59025e-06	ENSG00000179761/ENSG00000136872/ENSG00000004939/ENSG00000080493/ENSG00000149124/ENSG00000162433/ENSG00000165140/ENSG00000134240/ENSG00000162390/ENSG00000076555/ENSG00000262785/ENSG00000167588/ENSG00000075239/ENSG00000167107/ENSG00000151726/ENSG00000183549/ENSG00000198203/ENSG00000060762/ENSG00000187097/ENSG00000109819/ENSG00000173598/ENSG00000115919/ENSG00000005882/ENSG00000183747	24
GO:0042180	GO:0042180	cellular ketone metabolic process	19/329	287/21081	1.43358e-07	8.3974e-06	7.00039e-06	ENSG00000186529/ENSG00000119508/ENSG00000121769/ENSG00000145692/ENSG00000186115/ENSG00000163586/ENSG00000164120/ENSG00000118514/ENSG00000197408/ENSG00000076555/ENSG00000083720/ENSG00000167588/ENSG00000036530/ENSG00000117009/ENSG00000109819/ENSG00000115919/ENSG00000155465/ENSG00000148926/ENSG00000005882	19
GO:0043434	GO:0043434	response to peptide hormone	25/329	478/21081	1.53791e-07	8.85837e-06	7.38468e-06	ENSG00000131482/ENSG00000175445/ENSG00000119508/ENSG00000133116/ENSG00000121769/ENSG00000112964/ENSG00000124253/ENSG00000131183/ENSG00000176387/ENSG00000104267/ENSG00000138796/ENSG00000262785/ENSG00000151552/ENSG00000285241/ENSG00000134463/ENSG00000130707/ENSG00000153234/ENSG00000138030/ENSG00000120833/ENSG00000148926/ENSG00000005882/ENSG00000171130/ENSG00000164850/ENSG00000137563/ENSG00000120053	25
GO:0033865	GO:0033865	nucleoside bisphosphate metabolic process	14/329	157/21081	1.81125e-07	9.93603e-06	8.28305e-06	ENSG00000179761/ENSG00000149124/ENSG00000134240/ENSG00000162390/ENSG00000076555/ENSG00000075239/ENSG00000167107/ENSG00000151726/ENSG00000183549/ENSG00000198203/ENSG00000060762/ENSG00000115919/ENSG00000005882/ENSG00000183747	14
GO:0033875	GO:0033875	ribonucleoside bisphosphate metabolic process	14/329	157/21081	1.81125e-07	9.93603e-06	8.28305e-06	ENSG00000179761/ENSG00000149124/ENSG00000134240/ENSG00000162390/ENSG00000076555/ENSG00000075239/ENSG00000167107/ENSG00000151726/ENSG00000183549/ENSG00000198203/ENSG00000060762/ENSG00000115919/ENSG00000005882/ENSG00000183747	14
GO:0034032	GO:0034032	purine nucleoside bisphosphate metabolic process	14/329	157/21081	1.81125e-07	9.93603e-06	8.28305e-06	ENSG00000179761/ENSG00000149124/ENSG00000134240/ENSG00000162390/ENSG00000076555/ENSG00000075239/ENSG00000167107/ENSG00000151726/ENSG00000183549/ENSG00000198203/ENSG00000060762/ENSG00000115919/ENSG00000005882/ENSG00000183747	14
GO:0003014	GO:0003014	renal system process	13/329	134/21081	1.86972e-07	1.00965e-05	8.41681e-06	ENSG00000113389/ENSG00000186115/ENSG00000187048/ENSG00000004939/ENSG00000197901/ENSG00000176387/ENSG00000159167/ENSG00000118515/ENSG00000069122/ENSG00000165272/ENSG00000167580/ENSG00000276838/ENSG00000148926	13
GO:0050819	GO:0050819	negative regulation of coagulation	9/329	56/21081	1.9577e-07	1.0409e-05	8.6773e-06	ENSG00000113905/ENSG00000113889/ENSG00000091583/ENSG00000122194/ENSG00000115718/ENSG00000183044/ENSG00000164344/ENSG00000088926/ENSG00000276838	9
GO:0019216	GO:0019216	regulation of lipid metabolic process	24/329	452/21081	2.08484e-07	1.07541e-05	8.965e-06	ENSG00000111012/ENSG00000119508/ENSG00000132855/ENSG00000121769/ENSG00000124253/ENSG00000187048/ENSG00000163586/ENSG00000164120/ENSG00000163686/ENSG00000275052/ENSG00000117054/ENSG00000241119/ENSG00000134240/ENSG00000076555/ENSG00000135346/ENSG00000131781/ENSG00000151726/ENSG00000069122/ENSG00000120915/ENSG00000109819/ENSG00000120833/ENSG00000148926/ENSG00000005882/ENSG00000164850	24
GO:0019693	GO:0019693	ribose phosphate metabolic process	24/329	452/21081	2.08484e-07	1.07541e-05	8.965e-06	ENSG00000179761/ENSG00000136872/ENSG00000004939/ENSG00000080493/ENSG00000149124/ENSG00000162433/ENSG00000165140/ENSG00000134240/ENSG00000162390/ENSG00000076555/ENSG00000262785/ENSG00000167588/ENSG00000075239/ENSG00000167107/ENSG00000151726/ENSG00000183549/ENSG00000198203/ENSG00000060762/ENSG00000187097/ENSG00000109819/ENSG00000173598/ENSG00000115919/ENSG00000005882/ENSG00000183747	24
GO:0030258	GO:0030258	lipid modification	19/329	300/21081	2.84539e-07	1.44613e-05	1.20555e-05	ENSG00000276539/ENSG00000119508/ENSG00000121769/ENSG00000116882/ENSG00000107537/ENSG00000163586/ENSG00000168306/ENSG00000117054/ENSG00000072210/ENSG00000076555/ENSG00000138796/ENSG00000075239/ENSG00000113790/ENSG00000120915/ENSG00000109819/ENSG00000274296/ENSG00000198721/ENSG00000060971/ENSG00000120833	19
GO:0009072	GO:0009072	aromatic amino acid family metabolic process	8/329	43/21081	2.9135e-07	1.45928e-05	1.21651e-05	ENSG00000171759/ENSG00000158104/ENSG00000160282/ENSG00000151552/ENSG00000117009/ENSG00000113924/ENSG00000103876/ENSG00000115919	8
GO:0006163	GO:0006163	purine nucleotide metabolic process	24/329	466/21081	3.62684e-07	1.79023e-05	1.49241e-05	ENSG00000179761/ENSG00000136872/ENSG00000004939/ENSG00000080493/ENSG00000149124/ENSG00000162433/ENSG00000165140/ENSG00000134240/ENSG00000162390/ENSG00000076555/ENSG00000262785/ENSG00000167588/ENSG00000075239/ENSG00000167107/ENSG00000151726/ENSG00000183549/ENSG00000198203/ENSG00000060762/ENSG00000187097/ENSG00000109819/ENSG00000173598/ENSG00000115919/ENSG00000005882/ENSG00000183747	24
GO:0006635	GO:0006635	fatty acid beta-oxidation	10/329	78/21081	3.67785e-07	1.79023e-05	1.49241e-05	ENSG00000163586/ENSG00000168306/ENSG00000117054/ENSG00000076555/ENSG00000138796/ENSG00000075239/ENSG00000113790/ENSG00000274296/ENSG00000198721/ENSG00000060971	10
GO:1901569	GO:1901569	fatty acid derivative catabolic process	6/329	21/21081	6.14804e-07	2.95106e-05	2.46012e-05	ENSG00000186529/ENSG00000186115/ENSG00000187048/ENSG00000164120/ENSG00000083720/ENSG00000075239	6
GO:0006558	GO:0006558	L-phenylalanine metabolic process	5/329	12/21081	6.50183e-07	2.95662e-05	2.46475e-05	ENSG00000171759/ENSG00000158104/ENSG00000151552/ENSG00000113924/ENSG00000103876	5
GO:0006559	GO:0006559	L-phenylalanine catabolic process	5/329	12/21081	6.50183e-07	2.95662e-05	2.46475e-05	ENSG00000171759/ENSG00000158104/ENSG00000151552/ENSG00000113924/ENSG00000103876	5
GO:1902221	GO:1902221	erythrose 4-phosphate/phosphoenolpyruvate family amino acid metabolic process	5/329	12/21081	6.50183e-07	2.95662e-05	2.46475e-05	ENSG00000171759/ENSG00000158104/ENSG00000151552/ENSG00000113924/ENSG00000103876	5
GO:1902222	GO:1902222	erythrose 4-phosphate/phosphoenolpyruvate family amino acid catabolic process	5/329	12/21081	6.50183e-07	2.95662e-05	2.46475e-05	ENSG00000171759/ENSG00000158104/ENSG00000151552/ENSG00000113924/ENSG00000103876	5
GO:0062012	GO:0062012	regulation of small molecule metabolic process	24/329	494/21081	1.02634e-06	4.60655e-05	3.8402e-05	ENSG00000111012/ENSG00000138798/ENSG00000119508/ENSG00000121769/ENSG00000145692/ENSG00000163586/ENSG00000164120/ENSG00000004939/ENSG00000080493/ENSG00000162433/ENSG00000165140/ENSG00000275052/ENSG00000076555/ENSG00000167588/ENSG00000131781/ENSG00000187097/ENSG00000120915/ENSG00000109819/ENSG00000138030/ENSG00000155465/ENSG00000173531/ENSG00000148926/ENSG00000005882/ENSG00000164850	24
GO:0042182	GO:0042182	ketone catabolic process	5/329	13/21081	1.04304e-06	4.62149e-05	3.85265e-05	ENSG00000186529/ENSG00000186115/ENSG00000118514/ENSG00000083720/ENSG00000115919	5
GO:0072330	GO:0072330	monocarboxylic acid biosynthetic process	17/329	267/21081	1.12593e-06	4.92557e-05	4.10614e-05	ENSG00000175445/ENSG00000128683/ENSG00000187048/ENSG00000164120/ENSG00000168306/ENSG00000118514/ENSG00000171766/ENSG00000076555/ENSG00000262785/ENSG00000172482/ENSG00000036530/ENSG00000117009/ENSG00000183044/ENSG00000183549/ENSG00000120915/ENSG00000274296/ENSG00000183747	17
GO:0006536	GO:0006536	glutamate metabolic process	7/329	36/21081	1.1971e-06	5.10765e-05	4.25793e-05	ENSG00000250799/ENSG00000128683/ENSG00000160282/ENSG00000159423/ENSG00000112294/ENSG00000065154/ENSG00000120053	7
GO:0042558	GO:0042558	pteridine-containing compound metabolic process	7/329	36/21081	1.1971e-06	5.10765e-05	4.25793e-05	ENSG00000179761/ENSG00000086205/ENSG00000160282/ENSG00000151552/ENSG00000144908/ENSG00000131979/ENSG00000137563	7
GO:1901568	GO:1901568	fatty acid derivative metabolic process	15/329	213/21081	1.3904e-06	5.86004e-05	4.88515e-05	ENSG00000107165/ENSG00000186529/ENSG00000243955/ENSG00000186115/ENSG00000187048/ENSG00000164120/ENSG00000015413/ENSG00000172831/ENSG00000134240/ENSG00000197408/ENSG00000083720/ENSG00000075239/ENSG00000151726/ENSG00000120915/ENSG00000183747	15
GO:0006641	GO:0006641	triglyceride metabolic process	11/329	113/21081	1.59715e-06	6.6503e-05	5.54394e-05	ENSG00000131482/ENSG00000091583/ENSG00000175445/ENSG00000121769/ENSG00000198814/ENSG00000124253/ENSG00000163586/ENSG00000197208/ENSG00000285241/ENSG00000151726/ENSG00000006757	11
GO:0010043	GO:0010043	response to zinc ion	8/329	54/21081	1.80087e-06	7.40929e-05	6.17666e-05	ENSG00000104267/ENSG00000125144/ENSG00000187193/ENSG00000130707/ENSG00000138030/ENSG00000205358/ENSG00000148218/ENSG00000137563	8
GO:1901617	GO:1901617	organic hydroxy compound biosynthetic process	17/329	277/21081	1.86319e-06	7.57552e-05	6.31524e-05	ENSG00000111012/ENSG00000107165/ENSG00000171759/ENSG00000110887/ENSG00000124253/ENSG00000132437/ENSG00000168306/ENSG00000134240/ENSG00000076555/ENSG00000151552/ENSG00000285241/ENSG00000036530/ENSG00000153234/ENSG00000131979/ENSG00000147155/ENSG00000164850/ENSG00000120053	17
GO:0019751	GO:0019751	polyol metabolic process	12/329	139/21081	1.9385e-06	7.79007e-05	6.4941e-05	ENSG00000111012/ENSG00000132855/ENSG00000198814/ENSG00000124253/ENSG00000131183/ENSG00000151552/ENSG00000285241/ENSG00000198743/ENSG00000173598/ENSG00000131979/ENSG00000164850/ENSG00000120053	12
GO:0098656	GO:0098656	anion transmembrane transport	19/329	342/21081	2.04204e-06	8.11185e-05	6.76234e-05	ENSG00000118596/ENSG00000148942/ENSG00000004939/ENSG00000021488/ENSG00000080493/ENSG00000074803/ENSG00000197901/ENSG00000131183/ENSG00000070915/ENSG00000197208/ENSG00000076555/ENSG00000142494/ENSG00000158296/ENSG00000092068/ENSG00000060762/ENSG00000112499/ENSG00000155465/ENSG00000171365/ENSG00000281500	19
GO:0008217	GO:0008217	regulation of blood pressure	14/329	193/21081	2.20814e-06	8.67196e-05	7.22928e-05	ENSG00000113389/ENSG00000186115/ENSG00000187048/ENSG00000072657/ENSG00000167748/ENSG00000196549/ENSG00000176387/ENSG00000118515/ENSG00000183044/ENSG00000142583/ENSG00000276838/ENSG00000131979/ENSG00000148926/ENSG00000166833	14
GO:0120254	GO:0120254	olefinic compound metabolic process	12/329	142/21081	2.42805e-06	9.42846e-05	7.85992e-05	ENSG00000186529/ENSG00000243955/ENSG00000186115/ENSG00000187048/ENSG00000118514/ENSG00000197408/ENSG00000151726/ENSG00000036530/ENSG00000120915/ENSG00000109819/ENSG00000060971/ENSG00000148926	12
GO:0006084	GO:0006084	acetyl-CoA metabolic process	7/329	40/21081	2.53421e-06	9.66686e-05	8.05866e-05	ENSG00000179761/ENSG00000134240/ENSG00000076555/ENSG00000075239/ENSG00000060762/ENSG00000115919/ENSG00000005882	7
GO:0042445	GO:0042445	hormone metabolic process	16/329	253/21081	2.54538e-06	9.66686e-05	8.05866e-05	ENSG00000138207/ENSG00000112964/ENSG00000211452/ENSG00000118514/ENSG00000172955/ENSG00000103316/ENSG00000196549/ENSG00000241119/ENSG00000135346/ENSG00000036530/ENSG00000105707/ENSG00000109819/ENSG00000006757/ENSG00000087076/ENSG00000148926/ENSG00000102109	16
GO:0006525	GO:0006525	arginine metabolic process	6/329	27/21081	3.09899e-06	0.000115162	9.60038e-05	ENSG00000081181/ENSG00000116771/ENSG00000130707/ENSG00000103876/ENSG00000155465/ENSG00000065154	6
GO:0042730	GO:0042730	fibrinolysis	6/329	27/21081	3.09899e-06	0.000115162	9.60038e-05	ENSG00000113905/ENSG00000091583/ENSG00000122194/ENSG00000164344/ENSG00000088926/ENSG00000276838	6
GO:0033540	GO:0033540	fatty acid beta-oxidation using acyl-CoA oxidase	5/329	16/21081	3.40611e-06	0.000125229	0.000104396	ENSG00000168306/ENSG00000113790/ENSG00000274296/ENSG00000198721/ENSG00000060971	5
GO:0072337	GO:0072337	modified amino acid transport	6/329	28/21081	3.89262e-06	0.000141609	0.000118051	ENSG00000117479/ENSG00000021488/ENSG00000197208/ENSG00000158296/ENSG00000174827/ENSG00000197375	6
GO:0006638	GO:0006638	neutral lipid metabolic process	12/329	149/21081	4.01627e-06	0.000143095	0.00011929	ENSG00000131482/ENSG00000091583/ENSG00000175445/ENSG00000121769/ENSG00000198814/ENSG00000124253/ENSG00000163586/ENSG00000163686/ENSG00000197208/ENSG00000285241/ENSG00000151726/ENSG00000006757	12
GO:0006639	GO:0006639	acylglycerol metabolic process	12/329	149/21081	4.01627e-06	0.000143095	0.00011929	ENSG00000131482/ENSG00000091583/ENSG00000175445/ENSG00000121769/ENSG00000198814/ENSG00000124253/ENSG00000163586/ENSG00000163686/ENSG00000197208/ENSG00000285241/ENSG00000151726/ENSG00000006757	12
GO:0000096	GO:0000096	sulfur amino acid metabolic process	7/329	43/21081	4.20793e-06	0.000148394	0.000123707	ENSG00000145692/ENSG00000132840/ENSG00000116761/ENSG00000015413/ENSG00000285250/ENSG00000172482/ENSG00000086991	7
GO:1901616	GO:1901616	organic hydroxy compound catabolic process	9/329	80/21081	4.3159e-06	0.000150664	0.000125599	ENSG00000111012/ENSG00000186529/ENSG00000189221/ENSG00000198814/ENSG00000186115/ENSG00000187048/ENSG00000036530/ENSG00000170835/ENSG00000103876	9
GO:0031960	GO:0031960	response to corticosteroid	13/329	180/21081	5.34158e-06	0.000184605	0.000153894	ENSG00000125740/ENSG00000124253/ENSG00000119138/ENSG00000176387/ENSG00000159167/ENSG00000172482/ENSG00000136943/ENSG00000285241/ENSG00000130707/ENSG00000148926/ENSG00000164850/ENSG00000148218/ENSG00000120053	13
GO:0031638	GO:0031638	zymogen activation	8/329	63/21081	5.93442e-06	0.000202476	0.000168792	ENSG00000091583/ENSG00000167748/ENSG00000285199/ENSG00000055163/ENSG00000105707/ENSG00000164344/ENSG00000088926/ENSG00000276838	8
GO:0006760	GO:0006760	folic acid-containing compound metabolic process	6/329	30/21081	5.97585e-06	0.000202476	0.000168792	ENSG00000179761/ENSG00000086205/ENSG00000160282/ENSG00000144908/ENSG00000131979/ENSG00000137563	6
GO:0030193	GO:0030193	regulation of blood coagulation	9/329	84/21081	6.48729e-06	0.00021767	0.000181458	ENSG00000113905/ENSG00000113889/ENSG00000091583/ENSG00000122194/ENSG00000115718/ENSG00000183044/ENSG00000164344/ENSG00000088926/ENSG00000276838	9
GO:1900046	GO:1900046	regulation of hemostasis	9/329	85/21081	7.15717e-06	0.000237838	0.000198271	ENSG00000113905/ENSG00000113889/ENSG00000091583/ENSG00000122194/ENSG00000115718/ENSG00000183044/ENSG00000164344/ENSG00000088926/ENSG00000276838	9
GO:0098754	GO:0098754	detoxification	12/329	158/21081	7.35788e-06	0.000242179	0.00020189	ENSG00000163631/ENSG00000243955/ENSG00000117791/ENSG00000163586/ENSG00000235754/ENSG00000125144/ENSG00000187193/ENSG00000174827/ENSG00000211445/ENSG00000131979/ENSG00000197375/ENSG00000205358	12
GO:0007586	GO:0007586	digestion	12/329	162/21081	9.49839e-06	0.000309683	0.000258164	ENSG00000138207/ENSG00000050628/ENSG00000113389/ENSG00000163581/ENSG00000163586/ENSG00000108187/ENSG00000118515/ENSG00000170835/ENSG00000142583/ENSG00000109819/ENSG00000197375/ENSG00000282607	12
GO:0051384	GO:0051384	response to glucocorticoid	12/329	163/21081	1.0112e-05	0.000326607	0.000272272	ENSG00000125740/ENSG00000124253/ENSG00000119138/ENSG00000176387/ENSG00000159167/ENSG00000172482/ENSG00000136943/ENSG00000285241/ENSG00000130707/ENSG00000148926/ENSG00000148218/ENSG00000120053	12
GO:0042594	GO:0042594	response to starvation	14/329	221/21081	1.0592e-05	0.000338945	0.000282557	ENSG00000163631/ENSG00000124253/ENSG00000002726/ENSG00000083720/ENSG00000136943/ENSG00000075239/ENSG00000285241/ENSG00000162772/ENSG00000139112/ENSG00000025039/ENSG00000109819/ENSG00000275993/ENSG00000148926/ENSG00000285243	14
GO:0071496	GO:0071496	cellular response to external stimulus	18/329	350/21081	1.09709e-05	0.000347847	0.000289978	ENSG00000111012/ENSG00000163631/ENSG00000175445/ENSG00000124253/ENSG00000002726/ENSG00000116717/ENSG00000136943/ENSG00000162772/ENSG00000139112/ENSG00000165272/ENSG00000025039/ENSG00000275993/ENSG00000153234/ENSG00000167580/ENSG00000005882/ENSG00000285243/ENSG00000176171/ENSG00000120053	18
GO:0009308	GO:0009308	amine metabolic process	12/329	165/21081	1.14441e-05	0.000353848	0.000294981	ENSG00000189221/ENSG00000145692/ENSG00000132437/ENSG00000002726/ENSG00000116771/ENSG00000117009/ENSG00000183044/ENSG00000198203/ENSG00000102886/ENSG00000115919/ENSG00000153234/ENSG00000155465	12
GO:0098739	GO:0098739	import across plasma membrane	12/329	165/21081	1.14441e-05	0.000353848	0.000294981	ENSG00000074803/ENSG00000131183/ENSG00000070915/ENSG00000197208/ENSG00000142494/ENSG00000198743/ENSG00000092068/ENSG00000112499/ENSG00000142583/ENSG00000137731/ENSG00000151704/ENSG00000285243	12
GO:0050818	GO:0050818	regulation of coagulation	9/329	90/21081	1.14673e-05	0.000353848	0.000294981	ENSG00000113905/ENSG00000113889/ENSG00000091583/ENSG00000122194/ENSG00000115718/ENSG00000183044/ENSG00000164344/ENSG00000088926/ENSG00000276838	9
GO:0033559	GO:0033559	unsaturated fatty acid metabolic process	11/329	139/21081	1.198e-05	0.000366398	0.000305443	ENSG00000186529/ENSG00000243955/ENSG00000186115/ENSG00000187048/ENSG00000164120/ENSG00000172831/ENSG00000197408/ENSG00000151726/ENSG00000120915/ENSG00000274296/ENSG00000060971	11
GO:0001659	GO:0001659	temperature homeostasis	13/329	195/21081	1.27065e-05	0.000385207	0.000321123	ENSG00000050628/ENSG00000113389/ENSG00000130222/ENSG00000115896/ENSG00000196482/ENSG00000163686/ENSG00000171766/ENSG00000112715/ENSG00000162390/ENSG00000138796/ENSG00000151726/ENSG00000183044/ENSG00000109819	13
GO:1901607	GO:1901607	alpha-amino acid biosynthetic process	8/329	71/21081	1.46311e-05	0.000439697	0.000366548	ENSG00000171759/ENSG00000145692/ENSG00000132840/ENSG00000116761/ENSG00000172482/ENSG00000130707/ENSG00000065154/ENSG00000120053	8
GO:0061045	GO:0061045	negative regulation of wound healing	9/329	94/21081	1.6354e-05	0.00048191	0.000401738	ENSG00000113905/ENSG00000113889/ENSG00000091583/ENSG00000122194/ENSG00000115718/ENSG00000183044/ENSG00000164344/ENSG00000088926/ENSG00000276838	9
GO:0022600	GO:0022600	digestive system process	10/329	118/21081	1.64307e-05	0.00048191	0.000401738	ENSG00000138207/ENSG00000050628/ENSG00000113389/ENSG00000163581/ENSG00000163586/ENSG00000108187/ENSG00000118515/ENSG00000170835/ENSG00000142583/ENSG00000197375	10
GO:0009743	GO:0009743	response to carbohydrate	15/329	261/21081	1.64541e-05	0.00048191	0.000401738	ENSG00000131482/ENSG00000175445/ENSG00000124253/ENSG00000235754/ENSG00000262785/ENSG00000083720/ENSG00000136943/ENSG00000285241/ENSG00000131910/ENSG00000142583/ENSG00000109819/ENSG00000086991/ENSG00000138030/ENSG00000164850/ENSG00000120053	15
GO:0006560	GO:0006560	proline metabolic process	4/329	11/21081	1.7629e-05	0.00050352	0.000419753	ENSG00000250799/ENSG00000110887/ENSG00000159423/ENSG00000065154	4
GO:0006570	GO:0006570	tyrosine metabolic process	4/329	11/21081	1.7629e-05	0.00050352	0.000419753	ENSG00000171759/ENSG00000158104/ENSG00000113924/ENSG00000103876	4
GO:0051918	GO:0051918	negative regulation of fibrinolysis	4/329	11/21081	1.7629e-05	0.00050352	0.000419753	ENSG00000113905/ENSG00000091583/ENSG00000122194/ENSG00000276838	4
GO:0009713	GO:0009713	catechol-containing compound biosynthetic process	5/329	22/21081	1.90129e-05	0.000534217	0.000445344	ENSG00000171759/ENSG00000110887/ENSG00000132437/ENSG00000153234/ENSG00000131979	5
GO:0042423	GO:0042423	catecholamine biosynthetic process	5/329	22/21081	1.90129e-05	0.000534217	0.000445344	ENSG00000171759/ENSG00000110887/ENSG00000132437/ENSG00000153234/ENSG00000131979	5
GO:0071248	GO:0071248	cellular response to metal ion	13/329	204/21081	2.05296e-05	0.000572181	0.000476991	ENSG00000125740/ENSG00000165140/ENSG00000002726/ENSG00000131183/ENSG00000015413/ENSG00000125144/ENSG00000187193/ENSG00000109819/ENSG00000167580/ENSG00000205358/ENSG00000285221/ENSG00000148218/ENSG00000176171	13
GO:0003073	GO:0003073	regulation of systemic arterial blood pressure	9/329	97/21081	2.10928e-05	0.000583173	0.000486155	ENSG00000186115/ENSG00000187048/ENSG00000167748/ENSG00000196549/ENSG00000176387/ENSG00000142583/ENSG00000276838/ENSG00000148926/ENSG00000166833	9
GO:0042908	GO:0042908	xenobiotic transport	6/329	37/21081	2.13416e-05	0.000585371	0.000487987	ENSG00000197208/ENSG00000142494/ENSG00000174827/ENSG00000112499/ENSG00000197375/ENSG00000147155	6
GO:0051591	GO:0051591	response to cAMP	9/329	98/21081	2.29114e-05	0.00062348	0.000519757	ENSG00000125740/ENSG00000124253/ENSG00000159167/ENSG00000262785/ENSG00000172482/ENSG00000167588/ENSG00000130707/ENSG00000086991/ENSG00000179094	9
GO:0055088	GO:0055088	lipid homeostasis	12/329	177/21081	2.31489e-05	0.000625019	0.00052104	ENSG00000131482/ENSG00000175445/ENSG00000132855/ENSG00000121769/ENSG00000168306/ENSG00000235754/ENSG00000138823/ENSG00000143257/ENSG00000120915/ENSG00000006757/ENSG00000120053/ENSG00000183747	12
GO:0006071	GO:0006071	glycerol metabolic process	5/329	23/21081	2.39849e-05	0.000642571	0.000535672	ENSG00000132855/ENSG00000198814/ENSG00000124253/ENSG00000285241/ENSG00000120053	5
GO:0032868	GO:0032868	response to insulin	16/329	303/21081	2.45335e-05	0.000652213	0.00054371	ENSG00000131482/ENSG00000175445/ENSG00000133116/ENSG00000121769/ENSG00000124253/ENSG00000176387/ENSG00000138796/ENSG00000262785/ENSG00000285241/ENSG00000134463/ENSG00000138030/ENSG00000148926/ENSG00000005882/ENSG00000171130/ENSG00000137563/ENSG00000120053	16
GO:0017144	GO:0017144	drug metabolic process	7/329	56/21081	2.54579e-05	0.000671622	0.00055989	ENSG00000186115/ENSG00000076258/ENSG00000015413/ENSG00000197408/ENSG00000131781/ENSG00000010932/ENSG00000137364	7
GO:0006584	GO:0006584	catecholamine metabolic process	7/329	57/21081	2.86375e-05	0.000744146	0.000620348	ENSG00000171759/ENSG00000189221/ENSG00000110887/ENSG00000132437/ENSG00000183044/ENSG00000153234/ENSG00000131979	7
GO:0009712	GO:0009712	catechol-containing compound metabolic process	7/329	57/21081	2.86375e-05	0.000744146	0.000620348	ENSG00000171759/ENSG00000189221/ENSG00000110887/ENSG00000132437/ENSG00000183044/ENSG00000153234/ENSG00000131979	7
GO:0009068	GO:0009068	aspartate family amino acid catabolic process	5/329	24/21081	2.99109e-05	0.00076572	0.000638333	ENSG00000108381/ENSG00000179761/ENSG00000132541/ENSG00000103316/ENSG00000120053	5
GO:0031639	GO:0031639	plasminogen activation	5/329	24/21081	2.99109e-05	0.00076572	0.000638333	ENSG00000091583/ENSG00000105707/ENSG00000164344/ENSG00000088926/ENSG00000276838	5
GO:0031668	GO:0031668	cellular response to extracellular stimulus	15/329	275/21081	3.02598e-05	0.000768954	0.000641029	ENSG00000111012/ENSG00000163631/ENSG00000175445/ENSG00000124253/ENSG00000002726/ENSG00000136943/ENSG00000162772/ENSG00000139112/ENSG00000165272/ENSG00000025039/ENSG00000275993/ENSG00000153234/ENSG00000167580/ENSG00000005882/ENSG00000285243	15
GO:1905039	GO:1905039	carboxylic acid transmembrane transport	11/329	155/21081	3.32421e-05	0.000838574	0.000699067	ENSG00000118596/ENSG00000148942/ENSG00000021488/ENSG00000197208/ENSG00000076555/ENSG00000142494/ENSG00000158296/ENSG00000092068/ENSG00000060762/ENSG00000112499/ENSG00000155465	11
GO:1903825	GO:1903825	organic acid transmembrane transport	11/329	156/21081	3.52741e-05	0.000883387	0.000736425	ENSG00000118596/ENSG00000148942/ENSG00000021488/ENSG00000197208/ENSG00000076555/ENSG00000142494/ENSG00000158296/ENSG00000092068/ENSG00000060762/ENSG00000112499/ENSG00000155465	11
GO:0042416	GO:0042416	dopamine biosynthetic process	4/329	13/21081	3.72631e-05	0.000904175	0.000753755	ENSG00000110887/ENSG00000132437/ENSG00000153234/ENSG00000131979	4
GO:1902224	GO:1902224	ketone body metabolic process	4/329	13/21081	3.72631e-05	0.000904175	0.000753755	ENSG00000107165/ENSG00000134240/ENSG00000083720/ENSG00000075239	4
GO:0006109	GO:0006109	regulation of carbohydrate metabolic process	13/329	216/21081	3.73446e-05	0.000904175	0.000753755	ENSG00000138798/ENSG00000004939/ENSG00000080493/ENSG00000165140/ENSG00000275052/ENSG00000076555/ENSG00000167588/ENSG00000187097/ENSG00000109819/ENSG00000138030/ENSG00000173531/ENSG00000005882/ENSG00000164850	13
GO:0106106	GO:0106106	cold-induced thermogenesis	11/329	157/21081	3.74123e-05	0.000904175	0.000753755	ENSG00000113389/ENSG00000130222/ENSG00000115896/ENSG00000196482/ENSG00000163686/ENSG00000171766/ENSG00000112715/ENSG00000162390/ENSG00000138796/ENSG00000151726/ENSG00000109819	11
GO:0120161	GO:0120161	regulation of cold-induced thermogenesis	11/329	157/21081	3.74123e-05	0.000904175	0.000753755	ENSG00000113389/ENSG00000130222/ENSG00000115896/ENSG00000196482/ENSG00000163686/ENSG00000171766/ENSG00000112715/ENSG00000162390/ENSG00000138796/ENSG00000151726/ENSG00000109819	11
GO:0006576	GO:0006576	cellular biogenic amine metabolic process	7/329	60/21081	4.01929e-05	0.000964631	0.000804153	ENSG00000189221/ENSG00000145692/ENSG00000132437/ENSG00000116771/ENSG00000117009/ENSG00000102886/ENSG00000115919	7
GO:0098657	GO:0098657	import into cell	14/329	251/21081	4.35909e-05	0.00103897	0.000866122	ENSG00000121769/ENSG00000074803/ENSG00000131183/ENSG00000070915/ENSG00000197208/ENSG00000151726/ENSG00000142494/ENSG00000198743/ENSG00000092068/ENSG00000112499/ENSG00000142583/ENSG00000137731/ENSG00000151704/ENSG00000285243	14
GO:0042133	GO:0042133	neurotransmitter metabolic process	6/329	42/21081	4.51001e-05	0.00106078	0.000884307	ENSG00000171759/ENSG00000189221/ENSG00000128683/ENSG00000183044/ENSG00000112499/ENSG00000112294	6
GO:0019400	GO:0019400	alditol metabolic process	5/329	26/21081	4.512e-05	0.00106078	0.000884307	ENSG00000132855/ENSG00000198814/ENSG00000124253/ENSG00000285241/ENSG00000120053	5
GO:0007584	GO:0007584	response to nutrient	12/329	192/21081	5.14563e-05	0.00118399	0.000987022	ENSG00000111012/ENSG00000175445/ENSG00000131183/ENSG00000159167/ENSG00000262785/ENSG00000083720/ENSG00000151726/ENSG00000130707/ENSG00000165272/ENSG00000115919/ENSG00000005882/ENSG00000148218	12
GO:0050667	GO:0050667	homocysteine metabolic process	4/329	14/21081	5.15276e-05	0.00118399	0.000987022	ENSG00000145692/ENSG00000116761/ENSG00000015413/ENSG00000086991	4
GO:1901523	GO:1901523	icosanoid catabolic process	4/329	14/21081	5.15276e-05	0.00118399	0.000987022	ENSG00000186529/ENSG00000186115/ENSG00000187048/ENSG00000164120	4
GO:0042417	GO:0042417	dopamine metabolic process	6/329	43/21081	5.17312e-05	0.00118399	0.000987022	ENSG00000189221/ENSG00000110887/ENSG00000132437/ENSG00000183044/ENSG00000153234/ENSG00000131979	6
GO:1903035	GO:1903035	negative regulation of response to wounding	9/329	109/21081	5.3439e-05	0.00121503	0.0010129	ENSG00000113905/ENSG00000113889/ENSG00000091583/ENSG00000122194/ENSG00000115718/ENSG00000183044/ENSG00000164344/ENSG00000088926/ENSG00000276838	9
GO:0071375	GO:0071375	cellular response to peptide hormone stimulus	17/329	359/21081	5.43527e-05	0.00122689	0.00102278	ENSG00000131482/ENSG00000175445/ENSG00000119508/ENSG00000133116/ENSG00000112964/ENSG00000124253/ENSG00000104267/ENSG00000262785/ENSG00000285241/ENSG00000134463/ENSG00000130707/ENSG00000153234/ENSG00000120833/ENSG00000005882/ENSG00000171130/ENSG00000164850/ENSG00000120053	17
GO:0042537	GO:0042537	benzene-containing compound metabolic process	5/329	27/21081	5.46703e-05	0.00122689	0.00102278	ENSG00000118514/ENSG00000117009/ENSG00000103876/ENSG00000115919/ENSG00000060971	5
GO:0044070	GO:0044070	regulation of anion transport	9/329	110/21081	5.74145e-05	0.00128016	0.00106719	ENSG00000121769/ENSG00000186115/ENSG00000187048/ENSG00000131183/ENSG00000104267/ENSG00000159167/ENSG00000117009/ENSG00000183044/ENSG00000174827	9
GO:0009746	GO:0009746	response to hexose	13/329	230/21081	7.11594e-05	0.00157645	0.00131419	ENSG00000175445/ENSG00000124253/ENSG00000235754/ENSG00000262785/ENSG00000083720/ENSG00000136943/ENSG00000285241/ENSG00000131910/ENSG00000142583/ENSG00000109819/ENSG00000086991/ENSG00000138030/ENSG00000164850	13
GO:0006720	GO:0006720	isoprenoid metabolic process	11/329	169/21081	7.31727e-05	0.00160054	0.00133427	ENSG00000179399/ENSG00000175445/ENSG00000138207/ENSG00000107537/ENSG00000118514/ENSG00000172955/ENSG00000235754/ENSG00000072210/ENSG00000241119/ENSG00000134240/ENSG00000006757	11
GO:1990845	GO:1990845	adaptive thermogenesis	11/329	169/21081	7.31727e-05	0.00160054	0.00133427	ENSG00000113389/ENSG00000130222/ENSG00000115896/ENSG00000196482/ENSG00000163686/ENSG00000171766/ENSG00000112715/ENSG00000162390/ENSG00000138796/ENSG00000151726/ENSG00000109819	11
GO:0046173	GO:0046173	polyol biosynthetic process	7/329	66/21081	7.48249e-05	0.00162638	0.00135581	ENSG00000111012/ENSG00000124253/ENSG00000151552/ENSG00000285241/ENSG00000131979/ENSG00000164850/ENSG00000120053	7
GO:0071241	GO:0071241	cellular response to inorganic substance	13/329	233/21081	8.1147e-05	0.00175277	0.00146118	ENSG00000125740/ENSG00000165140/ENSG00000002726/ENSG00000131183/ENSG00000015413/ENSG00000125144/ENSG00000187193/ENSG00000109819/ENSG00000167580/ENSG00000205358/ENSG00000285221/ENSG00000148218/ENSG00000176171	13
GO:0034284	GO:0034284	response to monosaccharide	13/329	235/21081	8.84609e-05	0.00189889	0.00158298	ENSG00000175445/ENSG00000124253/ENSG00000235754/ENSG00000262785/ENSG00000083720/ENSG00000136943/ENSG00000285241/ENSG00000131910/ENSG00000142583/ENSG00000109819/ENSG00000086991/ENSG00000138030/ENSG00000164850	13
GO:0046365	GO:0046365	monosaccharide catabolic process	7/329	68/21081	9.06966e-05	0.00193486	0.00161297	ENSG00000169738/ENSG00000136872/ENSG00000262785/ENSG00000165475/ENSG00000138030/ENSG00000156413/ENSG00000171174	7
GO:0031669	GO:0031669	cellular response to nutrient levels	13/329	236/21081	9.23271e-05	0.00195756	0.0016319	ENSG00000111012/ENSG00000163631/ENSG00000175445/ENSG00000124253/ENSG00000002726/ENSG00000136943/ENSG00000162772/ENSG00000139112/ENSG00000165272/ENSG00000025039/ENSG00000275993/ENSG00000005882/ENSG00000285243	13
GO:0048545	GO:0048545	response to steroid hormone	17/329	378/21081	0.000102053	0.00214139	0.00178514	ENSG00000125740/ENSG00000119508/ENSG00000124253/ENSG00000196482/ENSG00000119138/ENSG00000176387/ENSG00000104267/ENSG00000159167/ENSG00000172482/ENSG00000136943/ENSG00000285241/ENSG00000130707/ENSG00000179094/ENSG00000148926/ENSG00000164850/ENSG00000148218/ENSG00000120053	17
GO:0046486	GO:0046486	glycerolipid metabolic process	20/329	492/21081	0.000102236	0.00214139	0.00178514	ENSG00000131482/ENSG00000091583/ENSG00000175445/ENSG00000164089/ENSG00000121769/ENSG00000198814/ENSG00000124253/ENSG00000163586/ENSG00000163686/ENSG00000035115/ENSG00000197208/ENSG00000167588/ENSG00000285241/ENSG00000151726/ENSG00000143845/ENSG00000102886/ENSG00000006757/ENSG00000111666/ENSG00000120833/ENSG00000285221	20
GO:0046686	GO:0046686	response to cadmium ion	7/329	70/21081	0.000109208	0.00227009	0.00189244	ENSG00000131183/ENSG00000166347/ENSG00000125144/ENSG00000187193/ENSG00000205358/ENSG00000148218/ENSG00000120053	7
GO:0046189	GO:0046189	phenol-containing compound biosynthetic process	6/329	49/21081	0.000109695	0.00227009	0.00189244	ENSG00000107165/ENSG00000171759/ENSG00000110887/ENSG00000132437/ENSG00000153234/ENSG00000131979	6
GO:0006721	GO:0006721	terpenoid metabolic process	10/329	149/21081	0.000120338	0.00247553	0.0020637	ENSG00000179399/ENSG00000175445/ENSG00000138207/ENSG00000118514/ENSG00000172955/ENSG00000235754/ENSG00000072210/ENSG00000241119/ENSG00000134240/ENSG00000006757	10
GO:0072001	GO:0072001	renal system development	15/329	311/21081	0.000121271	0.00247995	0.00206738	ENSG00000169344/ENSG00000104327/ENSG00000138207/ENSG00000081181/ENSG00000187048/ENSG00000164120/ENSG00000132541/ENSG00000103449/ENSG00000112715/ENSG00000131183/ENSG00000196549/ENSG00000104267/ENSG00000075239/ENSG00000130707/ENSG00000167580	15
GO:0006081	GO:0006081	cellular aldehyde metabolic process	7/329	72/21081	0.000130678	0.0026566	0.00221464	ENSG00000250799/ENSG00000136872/ENSG00000118514/ENSG00000072210/ENSG00000172482/ENSG00000159423/ENSG00000138030	7
GO:0046320	GO:0046320	regulation of fatty acid oxidation	5/329	33/21081	0.000148856	0.00296089	0.00246831	ENSG00000119508/ENSG00000121769/ENSG00000163586/ENSG00000076555/ENSG00000109819	5
GO:0071280	GO:0071280	cellular response to copper ion	5/329	33/21081	0.000148856	0.00296089	0.00246831	ENSG00000002726/ENSG00000125144/ENSG00000187193/ENSG00000167580/ENSG00000205358	5
GO:0007597	GO:0007597	blood coagulation, intrinsic pathway	4/329	18/21081	0.000149929	0.00296089	0.00246831	ENSG00000113889/ENSG00000091583/ENSG00000164344/ENSG00000088926	4
GO:0043649	GO:0043649	dicarboxylic acid catabolic process	4/329	18/21081	0.000149929	0.00296089	0.00246831	ENSG00000108381/ENSG00000128683/ENSG00000144908/ENSG00000120053	4
GO:0046459	GO:0046459	short-chain fatty acid metabolic process	4/329	18/21081	0.000149929	0.00296089	0.00246831	ENSG00000107165/ENSG00000124253/ENSG00000107537/ENSG00000285241	4
GO:0015698	GO:0015698	inorganic anion transport	11/329	184/21081	0.000155934	0.00306197	0.00255257	ENSG00000004939/ENSG00000080493/ENSG00000074803/ENSG00000197901/ENSG00000131183/ENSG00000070915/ENSG00000104267/ENSG00000149452/ENSG00000171365/ENSG00000168065/ENSG00000281500	11
GO:0014074	GO:0014074	response to purine-containing compound	10/329	154/21081	0.000157941	0.00308387	0.00257083	ENSG00000125740/ENSG00000124253/ENSG00000159167/ENSG00000262785/ENSG00000172482/ENSG00000167588/ENSG00000130707/ENSG00000109819/ENSG00000086991/ENSG00000179094	10
GO:0001676	GO:0001676	long-chain fatty acid metabolic process	9/329	126/21081	0.000163822	0.00318073	0.00265158	ENSG00000186529/ENSG00000243955/ENSG00000186115/ENSG00000187048/ENSG00000164120/ENSG00000197408/ENSG00000151726/ENSG00000120915/ENSG00000060971	9
GO:0044106	GO:0044106	cellular amine metabolic process	10/329	156/21081	0.000175532	0.00338904	0.00282524	ENSG00000189221/ENSG00000145692/ENSG00000132437/ENSG00000116771/ENSG00000117009/ENSG00000183044/ENSG00000102886/ENSG00000115919/ENSG00000153234/ENSG00000155465	10
GO:0015718	GO:0015718	monocarboxylic acid transport	11/329	187/21081	0.00017966	0.00344947	0.00287561	ENSG00000121769/ENSG00000118596/ENSG00000148942/ENSG00000186115/ENSG00000187048/ENSG00000163586/ENSG00000076555/ENSG00000151726/ENSG00000183044/ENSG00000060762/ENSG00000125255	11
GO:0006814	GO:0006814	sodium ion transport	13/329	253/21081	0.00018433	0.00350488	0.0029218	ENSG00000148942/ENSG00000080493/ENSG00000074803/ENSG00000131183/ENSG00000070915/ENSG00000197208/ENSG00000118515/ENSG00000158296/ENSG00000198743/ENSG00000125255/ENSG00000137731/ENSG00000179094/ENSG00000197375	13
GO:0046031	GO:0046031	ADP metabolic process	9/329	128/21081	0.000184574	0.00350488	0.0029218	ENSG00000136872/ENSG00000004939/ENSG00000080493/ENSG00000162433/ENSG00000165140/ENSG00000262785/ENSG00000167588/ENSG00000187097/ENSG00000109819	9
GO:0001666	GO:0001666	response to hypoxia	17/329	402/21081	0.000212276	0.00400889	0.00334196	ENSG00000124253/ENSG00000163586/ENSG00000162433/ENSG00000112715/ENSG00000198786/ENSG00000176387/ENSG00000159167/ENSG00000262785/ENSG00000183044/ENSG00000165272/ENSG00000109819/ENSG00000086991/ENSG00000153234/ENSG00000148926/ENSG00000148218/ENSG00000176171/ENSG00000197635	17
GO:0062013	GO:0062013	positive regulation of small molecule metabolic process	10/329	161/21081	0.000226855	0.00426093	0.00355208	ENSG00000138798/ENSG00000119508/ENSG00000163586/ENSG00000080493/ENSG00000275052/ENSG00000167588/ENSG00000187097/ENSG00000109819/ENSG00000148926/ENSG00000164850	10
GO:0009749	GO:0009749	response to glucose	12/329	225/21081	0.000230473	0.00430344	0.00358751	ENSG00000175445/ENSG00000124253/ENSG00000235754/ENSG00000262785/ENSG00000083720/ENSG00000136943/ENSG00000285241/ENSG00000131910/ENSG00000109819/ENSG00000086991/ENSG00000138030/ENSG00000164850	12
GO:0019373	GO:0019373	epoxygenase P450 pathway	4/329	20/21081	0.000231609	0.00430344	0.00358751	ENSG00000186115/ENSG00000187048/ENSG00000197408/ENSG00000120915	4
GO:0010876	GO:0010876	lipid localization	19/329	484/21081	0.000236631	0.00437324	0.0036457	ENSG00000091583/ENSG00000138798/ENSG00000175445/ENSG00000138207/ENSG00000132855/ENSG00000121769/ENSG00000186115/ENSG00000187048/ENSG00000163586/ENSG00000004939/ENSG00000198670/ENSG00000178075/ENSG00000235754/ENSG00000138823/ENSG00000076555/ENSG00000151726/ENSG00000170835/ENSG00000125255/ENSG00000188488	19
GO:0046653	GO:0046653	tetrahydrofolate metabolic process	4/329	21/21081	0.000282603	0.00519509	0.00433082	ENSG00000179761/ENSG00000160282/ENSG00000144908/ENSG00000131979	4
GO:0006165	GO:0006165	nucleoside diphosphate phosphorylation	9/329	136/21081	0.000290753	0.00531663	0.00443215	ENSG00000136872/ENSG00000004939/ENSG00000080493/ENSG00000162433/ENSG00000165140/ENSG00000262785/ENSG00000167588/ENSG00000187097/ENSG00000109819	9
GO:0001822	GO:0001822	kidney development	14/329	302/21081	0.000304275	0.00553155	0.00461131	ENSG00000169344/ENSG00000104327/ENSG00000081181/ENSG00000187048/ENSG00000164120/ENSG00000132541/ENSG00000103449/ENSG00000112715/ENSG00000131183/ENSG00000196549/ENSG00000104267/ENSG00000075239/ENSG00000130707/ENSG00000167580	14
GO:0016101	GO:0016101	diterpenoid metabolic process	9/329	137/21081	0.000307008	0.00553155	0.00461131	ENSG00000179399/ENSG00000175445/ENSG00000138207/ENSG00000118514/ENSG00000172955/ENSG00000235754/ENSG00000072210/ENSG00000241119/ENSG00000006757	9
GO:0036293	GO:0036293	response to decreased oxygen levels	17/329	415/21081	0.000307308	0.00553155	0.00461131	ENSG00000124253/ENSG00000163586/ENSG00000162433/ENSG00000112715/ENSG00000198786/ENSG00000176387/ENSG00000159167/ENSG00000262785/ENSG00000183044/ENSG00000165272/ENSG00000109819/ENSG00000086991/ENSG00000153234/ENSG00000148926/ENSG00000148218/ENSG00000176171/ENSG00000197635	17
GO:0046939	GO:0046939	nucleotide phosphorylation	9/329	138/21081	0.000324007	0.00580191	0.00483669	ENSG00000136872/ENSG00000004939/ENSG00000080493/ENSG00000162433/ENSG00000165140/ENSG00000262785/ENSG00000167588/ENSG00000187097/ENSG00000109819	9
GO:0035886	GO:0035886	vascular associated smooth muscle cell differentiation	5/329	39/21081	0.000334504	0.00595899	0.00496764	ENSG00000116761/ENSG00000112715/ENSG00000102678/ENSG00000148926/ENSG00000164850	5
GO:0046683	GO:0046683	response to organophosphorus	9/329	139/21081	0.000341776	0.0060414	0.00503634	ENSG00000125740/ENSG00000124253/ENSG00000159167/ENSG00000262785/ENSG00000172482/ENSG00000167588/ENSG00000130707/ENSG00000086991/ENSG00000179094	9
GO:0045913	GO:0045913	positive regulation of carbohydrate metabolic process	7/329	84/21081	0.000342626	0.0060414	0.00503634	ENSG00000138798/ENSG00000080493/ENSG00000275052/ENSG00000167588/ENSG00000187097/ENSG00000109819/ENSG00000164850	7
GO:0042632	GO:0042632	cholesterol homeostasis	8/329	111/21081	0.000354325	0.00621598	0.00518188	ENSG00000131482/ENSG00000175445/ENSG00000132855/ENSG00000121769/ENSG00000235754/ENSG00000138823/ENSG00000143257/ENSG00000120915	8
GO:0009135	GO:0009135	purine nucleoside diphosphate metabolic process	9/329	140/21081	0.000360343	0.00625801	0.00521692	ENSG00000136872/ENSG00000004939/ENSG00000080493/ENSG00000162433/ENSG00000165140/ENSG00000262785/ENSG00000167588/ENSG00000187097/ENSG00000109819	9
GO:0009179	GO:0009179	purine ribonucleoside diphosphate metabolic process	9/329	140/21081	0.000360343	0.00625801	0.00521692	ENSG00000136872/ENSG00000004939/ENSG00000080493/ENSG00000162433/ENSG00000165140/ENSG00000262785/ENSG00000167588/ENSG00000187097/ENSG00000109819	9
GO:0015695	GO:0015695	organic cation transport	6/329	61/21081	0.000372384	0.00640279	0.00533761	ENSG00000197208/ENSG00000142494/ENSG00000092068/ENSG00000174827/ENSG00000112499/ENSG00000197375	6
GO:1903793	GO:1903793	positive regulation of anion transport	6/329	61/21081	0.000372384	0.00640279	0.00533761	ENSG00000121769/ENSG00000186115/ENSG00000187048/ENSG00000131183/ENSG00000117009/ENSG00000183044	6
GO:0055092	GO:0055092	sterol homeostasis	8/329	112/21081	0.000376495	0.00644143	0.00536982	ENSG00000131482/ENSG00000175445/ENSG00000132855/ENSG00000121769/ENSG00000235754/ENSG00000138823/ENSG00000143257/ENSG00000120915	8
GO:0055067	GO:0055067	monovalent inorganic cation homeostasis	10/329	172/21081	0.000385148	0.006557	0.00546616	ENSG00000186115/ENSG00000187048/ENSG00000004939/ENSG00000080493/ENSG00000074803/ENSG00000070915/ENSG00000104267/ENSG00000140519/ENSG00000005882/ENSG00000171130	10
GO:0019626	GO:0019626	short-chain fatty acid catabolic process	3/329	10/21081	0.000416674	0.00699042	0.00582748	ENSG00000124253/ENSG00000107537/ENSG00000285241	3
GO:0046487	GO:0046487	glyoxylate metabolic process	3/329	10/21081	0.000416674	0.00699042	0.00582748	ENSG00000250799/ENSG00000172482/ENSG00000159423	3
GO:0052646	GO:0052646	alditol phosphate metabolic process	3/329	10/21081	0.000416674	0.00699042	0.00582748	ENSG00000198814/ENSG00000163686/ENSG00000167588	3
GO:0009185	GO:0009185	ribonucleoside diphosphate metabolic process	9/329	143/21081	0.0004211	0.00703054	0.00586092	ENSG00000136872/ENSG00000004939/ENSG00000080493/ENSG00000162433/ENSG00000165140/ENSG00000262785/ENSG00000167588/ENSG00000187097/ENSG00000109819	9
GO:0006869	GO:0006869	lipid transport	17/329	427/21081	0.000425816	0.0070751	0.00589807	ENSG00000091583/ENSG00000138798/ENSG00000138207/ENSG00000121769/ENSG00000186115/ENSG00000187048/ENSG00000163586/ENSG00000004939/ENSG00000198670/ENSG00000178075/ENSG00000235754/ENSG00000138823/ENSG00000076555/ENSG00000151726/ENSG00000170835/ENSG00000125255/ENSG00000188488	17
GO:0001655	GO:0001655	urogenital system development	15/329	350/21081	0.000430597	0.0071203	0.00593575	ENSG00000169344/ENSG00000104327/ENSG00000138207/ENSG00000081181/ENSG00000187048/ENSG00000164120/ENSG00000132541/ENSG00000103449/ENSG00000112715/ENSG00000131183/ENSG00000196549/ENSG00000104267/ENSG00000075239/ENSG00000130707/ENSG00000167580	15
GO:1902652	GO:1902652	secondary alcohol metabolic process	10/329	175/21081	0.000441544	0.00726655	0.00605767	ENSG00000111012/ENSG00000132855/ENSG00000134240/ENSG00000076555/ENSG00000131781/ENSG00000036530/ENSG00000131910/ENSG00000170835/ENSG00000120915/ENSG00000147155	10
GO:0006690	GO:0006690	icosanoid metabolic process	9/329	145/21081	0.000466106	0.00763443	0.00636435	ENSG00000186529/ENSG00000243955/ENSG00000186115/ENSG00000187048/ENSG00000164120/ENSG00000015413/ENSG00000172831/ENSG00000197408/ENSG00000120915	9
GO:0046165	GO:0046165	alcohol biosynthetic process	10/329	177/21081	0.000482827	0.00777304	0.0064799	ENSG00000111012/ENSG00000124253/ENSG00000134240/ENSG00000076555/ENSG00000151552/ENSG00000285241/ENSG00000131979/ENSG00000147155/ENSG00000164850/ENSG00000120053	10
GO:0071384	GO:0071384	cellular response to corticosteroid stimulus	6/329	64/21081	0.000483541	0.00777304	0.0064799	ENSG00000124253/ENSG00000119138/ENSG00000159167/ENSG00000285241/ENSG00000130707/ENSG00000164850	6
GO:0071825	GO:0071825	protein-lipid complex subunit organization	6/329	64/21081	0.000483541	0.00777304	0.0064799	ENSG00000163631/ENSG00000175445/ENSG00000107295/ENSG00000198670/ENSG00000235754/ENSG00000138823	6
GO:0009083	GO:0009083	branched-chain amino acid catabolic process	4/329	24/21081	0.000483566	0.00777304	0.0064799	ENSG00000196177/ENSG00000119711/ENSG00000075239/ENSG00000198130	4
GO:1901653	GO:1901653	cellular response to peptide	17/329	434/21081	0.000511736	0.00818778	0.00682564	ENSG00000131482/ENSG00000175445/ENSG00000119508/ENSG00000133116/ENSG00000112964/ENSG00000124253/ENSG00000104267/ENSG00000262785/ENSG00000285241/ENSG00000134463/ENSG00000130707/ENSG00000153234/ENSG00000120833/ENSG00000005882/ENSG00000171130/ENSG00000164850/ENSG00000120053	17
GO:0032892	GO:0032892	positive regulation of organic acid transport	5/329	43/21081	0.00053148	0.0084645	0.00705633	ENSG00000121769/ENSG00000186115/ENSG00000187048/ENSG00000117009/ENSG00000183044	5
GO:0006096	GO:0006096	glycolytic process	8/329	119/21081	0.000565336	0.00892807	0.00744278	ENSG00000136872/ENSG00000004939/ENSG00000080493/ENSG00000165140/ENSG00000262785/ENSG00000167588/ENSG00000187097/ENSG00000109819	8
GO:0042758	GO:0042758	long-chain fatty acid catabolic process	3/329	11/21081	0.000566316	0.00892807	0.00744278	ENSG00000186529/ENSG00000186115/ENSG00000187048	3
GO:0010288	GO:0010288	response to lead ion	4/329	25/21081	0.000568643	0.00892807	0.00744278	ENSG00000131183/ENSG00000151552/ENSG00000276155/ENSG00000148218	4
GO:0055081	GO:0055081	anion homeostasis	6/329	66/21081	0.000570921	0.00892807	0.00744278	ENSG00000132855/ENSG00000121769/ENSG00000074803/ENSG00000131183/ENSG00000070915/ENSG00000120053	6
GO:0009069	GO:0009069	serine family amino acid metabolic process	5/329	44/21081	0.000592039	0.00921661	0.00768332	ENSG00000116761/ENSG00000110887/ENSG00000132541/ENSG00000149124/ENSG00000172482	5
GO:0070482	GO:0070482	response to oxygen levels	17/329	440/21081	0.00059688	0.00922097	0.00768695	ENSG00000124253/ENSG00000163586/ENSG00000162433/ENSG00000112715/ENSG00000198786/ENSG00000176387/ENSG00000159167/ENSG00000262785/ENSG00000183044/ENSG00000165272/ENSG00000109819/ENSG00000086991/ENSG00000153234/ENSG00000148926/ENSG00000148218/ENSG00000176171/ENSG00000197635	17
GO:0006757	GO:0006757	ATP generation from ADP	8/329	120/21081	0.000597656	0.00922097	0.00768695	ENSG00000136872/ENSG00000004939/ENSG00000080493/ENSG00000165140/ENSG00000262785/ENSG00000167588/ENSG00000187097/ENSG00000109819	8
GO:1900542	GO:1900542	regulation of purine nucleotide metabolic process	8/329	121/21081	0.000631452	0.0096991	0.00808554	ENSG00000004939/ENSG00000080493/ENSG00000162433/ENSG00000165140/ENSG00000167588/ENSG00000187097/ENSG00000109819/ENSG00000005882	8
