# Supplementary material for: In Silico Prediction of Hub Genes Involved in Diabetic Kidney and COVID-19 Related Disease by Differential Gene Expression and Interactome Analysis
Source: Genes (Basel). 2022 Dec 19;13(12):2412. doi: 10.3390/genes13122412 (PMC9778100; doi:10.3390/genes13122412)
Supplement: Supplementary file 1 [file genes-13-02412-s001.zip › supplementary materials/Table S3.xlsx]

## Sheet: enrichKEGG_gene_up
	ID	Description	GeneRatio	BgRatio	pvalue	p.adjust	qvalue	geneID	Count
hsa04145	hsa04145	Phagosome	40/335	152/8164	4.57406e-22	1.23042e-19	8.57034e-20	718/3135/3134/30835/3689/3684/3108/3119/3123/11151/3122/3115/2213/7058/929/203068/3125/3106/715/3133/7097/3113/4360/10312/10376/1520/2215/3105/3109/7846/64581/6890/4481/948/3117/1536/4688/81035/1311/84617	40
hsa05330	hsa05330	Allograft rejection	18/335	38/8164	1.10296e-15	1.48348e-13	1.0333e-13	3135/3134/3108/3119/3123/3122/3115/355/3125/3106/3133/3113/5551/3002/3105/3109/940/3117	18
hsa05169	hsa05169	Epstein-Barr virus infection	37/335	202/8164	6.79764e-15	5.05241e-13	3.51919e-13	7431/3135/3134/6850/3108/3119/3123/894/3122/3455/3115/355/4067/3125/3106/960/3133/836/7097/6892/3113/915/4794/4938/864/3716/6772/3665/3105/3109/6890/4609/3117/3627/7187/9636/7128	37
hsa05416	hsa05416	Viral myocarditis	21/335	60/8164	7.51288e-15	5.05241e-13	3.51919e-13	3135/3134/3689/3108/3119/5880/3123/3122/3115/3125/3106/3133/836/3113/5551/857/1525/3105/3109/940/3117	21
hsa05332	hsa05332	Graft-versus-host disease	18/335	42/8164	9.99712e-15	5.37845e-13	3.74629e-13	3135/3134/3108/3119/3123/3122/3115/355/3125/3106/3133/3113/5551/3002/3105/3109/940/3117	18
hsa04940	hsa04940	Type I diabetes mellitus	18/335	43/8164	1.6561e-14	7.42487e-13	5.17169e-13	3135/3134/3108/3119/3123/3122/3115/355/3125/3106/3133/3113/5551/3002/3105/3109/940/3117	18
hsa05150	hsa05150	Staphylococcus aureus infection	25/335	96/8164	4.66626e-14	1.79318e-12	1.24901e-12	718/713/716/712/3689/3684/3108/3119/3123/3122/3075/3115/2213/719/3125/715/3113/3880/1675/629/2215/3109/3875/6403/3117	25
hsa05140	hsa05140	Leishmaniasis	22/335	77/8164	2.02728e-13	6.81672e-12	4.7481e-12	718/65108/3689/3684/5579/3108/3119/3123/3122/3115/3125/3676/7097/3113/7042/2215/3716/6772/3109/3117/1536/4688	22
hsa04514	hsa04514	Cell adhesion molecules	30/335	157/8164	9.00091e-13	2.69027e-11	1.87387e-11	1462/914/3135/3134/3689/6402/3684/3108/3119/3123/57502/3122/3115/3125/3106/3676/5788/3133/3113/7412/9672/925/3105/3109/3384/940/6403/3117/79679/5175	30
hsa05152	hsa05152	Tuberculosis	32/335	180/8164	1.19758e-12	2.95449e-11	2.05791e-11	718/30835/3689/3587/3684/6850/3108/3119/3123/11151/2207/3122/3115/2213/929/3125/836/7097/3113/4360/972/10312/7042/7096/1520/2215/3716/6772/3109/64581/10892/3117	32
hsa05320	hsa05320	Autoimmune thyroid disease	18/335	53/8164	1.20816e-12	2.95449e-11	2.05791e-11	3135/3134/3108/3119/3123/3122/3115/355/3125/3106/3133/3113/5551/3002/3105/3109/940/3117	18
hsa05323	hsa05323	Rheumatoid arthritis	23/335	93/8164	1.63332e-12	3.66136e-11	2.55028e-11	6372/3689/3108/3119/6347/4050/3123/3122/3115/6352/3125/7097/3113/10312/7042/2919/3109/1513/940/3117/6387/3576/6364	23
hsa04612	hsa04612	Antigen processing and presentation	20/335	78/8164	2.357e-11	4.87717e-10	3.39713e-10	3135/3134/3108/3119/3123/3122/3115/3125/3106/3133/6892/3113/972/1520/925/3105/3109/6890/3117/3309	20
hsa05164	hsa05164	Influenza A	29/335	171/8164	4.80293e-11	8.94533e-10	6.23075e-10	834/29108/51284/5579/3108/3119/6347/3123/3122/3455/3115/355/6352/3125/836/3113/4599/4938/3716/6772/3665/3109/4600/8743/3117/3627/7187/90865/3576	29
hsa04640	hsa04640	Hematopoietic cell lineage	22/335	99/8164	4.9881e-11	8.94533e-10	6.23075e-10	914/911/1436/3684/3108/3119/3123/3122/3115/929/3125/960/3676/3113/915/925/3575/3109/912/952/948/3117	22
hsa04061	hsa04061	Viral protein interaction with cytokine and cytokine receptor	22/335	100/8164	6.15922e-11	1.03552e-09	7.21277e-10	6372/6363/1524/729230/1436/3587/6347/6352/4283/7852/1236/1234/7133/2919/6846/8743/3627/6387/10563/3576/6364/6355	22
hsa04610	hsa04610	Complement and coagulation cascades	20/335	85/8164	1.28455e-10	2.03261e-09	1.41579e-09	718/713/716/712/3689/3684/11326/3075/719/710/715/1191/1675/7450/629/2/5327/730/2162/7056	20
hsa04650	hsa04650	Natural killer cell mediated cytotoxicity	24/335	131/8164	4.66742e-10	6.9752e-09	4.85848e-09	3135/3689/962/5579/6850/5880/3932/2207/3455/355/7409/3106/7305/3133/836/4772/5551/3002/2215/3105/3384/4277/8743/3937	24
hsa05146	hsa05146	Amoebiasis	21/335	102/8164	6.30468e-10	8.9261e-09	6.21736e-09	1282/1281/911/3689/1284/3684/5579/1278/929/3918/836/7097/7042/2919/2335/912/3910/87/5272/5332/3576	21
hsa05145	hsa05145	Toxoplasmosis	21/335	112/8164	3.81246e-09	5.12775e-08	3.57167e-08	240/3587/3108/3119/3123/3122/3115/3918/3125/23643/836/7097/3113/7042/1234/330/3716/6772/3109/3910/3117	21
hsa04672	hsa04672	Intestinal immune network for IgA production	14/335	49/8164	5.37079e-09	6.87973e-08	4.79198e-08	3108/3119/3123/3122/3115/3125/3676/3113/7852/3109/940/608/3117/6387	14
hsa05144	hsa05144	Malaria	14/335	50/8164	7.18589e-09	8.70245e-08	6.06158e-08	3820/3689/6347/975/7058/7097/7412/7042/2532/6403/948/1311/5175/3576	14
hsa05133	hsa05133	Pertussis	17/335	76/8164	7.44075e-09	8.70245e-08	6.06158e-08	6372/718/834/713/29108/716/712/3689/3684/710/929/715/23643/836/3394/3659/3576	17
hsa04062	hsa04062	Chemokine signaling pathway	27/335	192/8164	1.60941e-08	1.80388e-07	1.25647e-07	6372/6363/1524/729230/5579/6347/5880/6352/4283/3055/7409/1794/4067/7852/1236/1234/6772/113/2919/6846/3627/5332/6387/10563/3576/6364/6355	27
hsa05171	hsa05171	Coronavirus disease - COVID-19	30/335	232/8164	1.81682e-08	1.9549e-07	1.36166e-07	718/834/713/716/712/51284/5579/6850/6347/3455/719/715/7097/4599/1675/7450/629/4938/8829/3716/6772/4600/6403/3627/1536/730/7187/9636/2162/3576	30
hsa05310	hsa05310	Asthma	11/335	31/8164	1.9114e-08	1.97756e-07	1.37744e-07	3108/3119/3123/2207/3122/3115/2205/3125/3113/3109/3117	11
hsa04060	hsa04060	Cytokine-cytokine receptor interaction	34/335	295/8164	3.72668e-08	3.71288e-07	2.58615e-07	6372/6363/1524/729230/1436/3587/6347/4050/9466/3455/355/6352/4283/1439/7042/7852/3624/1236/1234/939/7133/2919/3575/6846/7048/8743/608/3627/90865/6387/10563/3576/6364/6355	34
hsa04659	hsa04659	Th17 cell differentiation	19/335	108/8164	6.31108e-08	6.06315e-07	4.2232e-07	3108/3119/3123/861/9466/3932/3122/3115/3125/196/4772/3113/915/4794/3716/6772/3109/7048/3117	19
hsa04933	hsa04933	AGE-RAGE signaling pathway in diabetic complications	18/335	100/8164	9.81392e-08	9.10326e-07	6.34076e-07	1282/1281/1284/5579/1278/6347/836/4772/7412/7042/6772/2335/4313/7048/1536/5332/3576/7056	18
hsa04658	hsa04658	Th1 and Th2 cell differentiation	17/335	92/8164	1.50566e-07	1.35008e-06	9.40378e-07	3108/3119/3123/3932/3122/3115/3125/4772/3113/915/4794/864/3716/6772/6775/3109/3117	17
hsa05417	hsa05417	Lipid and atherosclerosis	27/335	215/8164	1.784e-07	1.54806e-06	1.07828e-06	834/29108/6648/6347/355/6352/7409/929/4067/23643/836/4772/7097/7412/2919/3665/4318/6403/948/8743/1536/4688/5332/7187/3309/7184/3576	27
hsa05321	hsa05321	Inflammatory bowel disease	14/335	65/8164	2.6695e-07	2.24405e-06	1.56306e-06	3108/3119/3123/3122/3115/3125/4772/7097/3113/7042/6772/6775/3109/3117	14
hsa05167	hsa05167	Kaposi sarcoma-associated herpesvirus infection	24/335	194/8164	1.15955e-06	9.43673e-06	6.57303e-06	718/3135/3134/6850/3455/355/3055/4067/9976/3106/3133/836/4772/1234/3716/6772/2919/3665/3105/4277/4609/7187/51176/3576	24
hsa05166	hsa05166	Human T-cell leukemia virus 1 infection	26/335	222/8164	1.19275e-06	9.43673e-06	6.57303e-06	4316/3135/3134/3689/3108/3119/3123/894/3932/3122/3115/3125/3106/3133/4772/3113/915/7042/8829/3716/113/3105/3109/4609/7048/3117	26
hsa05165	hsa05165	Human papillomavirus infection	33/335	331/8164	1.75801e-06	1.35116e-05	9.41131e-06	3371/1282/3135/2535/3134/1284/1278/894/3455/355/7058/3918/7482/3106/3676/3133/836/1293/4599/10312/7450/3716/6772/2335/3105/4600/3910/8324/1311/8321/7187/3659/9636	33
hsa05162	hsa05162	Measles	19/335	139/8164	3.53002e-06	2.63771e-05	1.83726e-05	30835/51284/894/3455/2213/355/836/7097/915/4599/4938/6504/3716/6772/3665/4600/940/7187/7128	19
hsa04064	hsa04064	NF-kappa B signaling pathway	16/335	104/8164	4.46598e-06	3.24689e-05	2.26158e-05	6363/5579/6850/4050/3932/929/4067/23643/7412/330/2919/10892/7187/6387/7128/3576	16
hsa05322	hsa05322	Systemic lupus erythematosus	18/335	136/8164	1.01193e-05	7.16337e-05	4.98955e-05	718/713/716/712/3108/3119/3123/3122/3115/3125/715/3113/2215/3109/940/87/3117/730	18
hsa04512	hsa04512	ECM-receptor interaction	14/335	88/8164	1.19497e-05	8.24222e-05	5.74101e-05	3371/1282/1284/1278/7058/3918/960/3676/1293/7450/2335/3910/948/1311	14
hsa05163	hsa05163	Human cytomegalovirus infection	24/335	225/8164	1.56757e-05	0.000105419	7.34281e-05	3135/3134/3587/5579/6347/5880/355/6352/3106/3133/836/4772/6892/7852/1234/5156/3716/113/3105/6890/4609/5332/6387/3576	24
hsa04621	hsa04621	NOD-like receptor signaling pathway	21/335	184/8164	1.939e-05	0.000127217	8.86116e-05	834/29108/6347/3428/3455/6352/2634/837/4938/330/3716/6772/2919/3665/9447/1536/5332/7187/2633/7128/3576	21
hsa04510	hsa04510	Focal adhesion	22/335	201/8164	2.38323e-05	0.00015264	0.00010632	3371/1282/1284/5579/1278/5880/894/7058/7409/3918/3676/1293/7450/5156/857/330/2335/4638/3910/87/80310/1311	22
hsa04666	hsa04666	Fc gamma R-mediated phagocytosis	14/335	97/8164	3.71804e-05	0.000232594	0.00016201	65108/4082/5579/6850/5880/2213/3055/7409/3635/4067/5788/2215/8612/5321	14
hsa04668	hsa04668	TNF signaling pathway	15/335	112/8164	4.83988e-05	0.000295893	0.0002061	6372/6347/355/6352/836/7412/330/7133/2919/4318/3627/7187/3659/7128/6364	15
hsa05170	hsa05170	Human immunodeficiency virus 1 infection	22/335	212/8164	5.42739e-05	0.000321089	0.00022365	60489/3135/3134/5579/5880/25939/355/3106/3133/836/4772/7097/6892/915/7852/1234/7133/3105/6890/200315/684/891	22
hsa04540	hsa04540	Gap junction	13/335	88/8164	5.49074e-05	0.000321089	0.00022365	5579/203068/2982/3357/10376/5156/113/7846/80310/5332/84617/1902/2697	13
hsa04670	hsa04670	Leukocyte transendothelial migration	15/335	114/8164	5.96506e-05	0.000341405	0.000237801	3689/3684/5579/5880/7409/3676/7412/7852/4318/4313/87/1536/4688/6387/5175	15
hsa04380	hsa04380	Osteoclast differentiation	16/335	128/8164	6.4096e-05	0.000359205	0.000250199	1436/6850/3932/2274/3455/2213/7305/4772/7042/2215/3716/6772/1513/7048/3937/4688	16
hsa04620	hsa04620	Toll-like receptor signaling pathway	14/335	104/8164	8.1514e-05	0.000442052	0.000307906	51284/3455/6352/4283/929/23643/7097/7096/6772/3665/1513/3627/7187/3576	14
hsa05132	hsa05132	Salmonella infection	24/335	249/8164	8.21659e-05	0.000442052	0.000307906	834/29108/302/837/929/203068/5216/5788/23643/836/7097/79026/10376/330/113146/7846/27128/4609/6237/8743/51176/84617/7184/3576	24
hsa05134	hsa05134	Legionellosis	10/335	57/8164	9.14014e-05	0.000482098	0.000335799	718/834/29108/3689/3684/929/836/7097/2919/3576	10
hsa05205	hsa05205	Proteoglycans in cancer	21/335	205/8164	9.67079e-05	0.000500278	0.000348462	2535/5579/1278/3059/355/7409/7482/960/836/7097/7042/857/2335/4318/4313/4609/4060/6237/1634/8324/8321	21
hsa04657	hsa04657	IL-17 signaling pathway	13/335	94/8164	0.000110325	0.000559951	0.000390026	6372/6347/836/2919/4318/3934/3627/7187/7128/7184/6279/3576/6364	13
hsa04662	hsa04662	B cell receptor signaling pathway	12/335	82/8164	0.000116376	0.000579727	0.000403801	5579/6850/5880/975/2213/7409/3635/4067/8519/4772/4794/10892	12
hsa05202	hsa05202	Transcriptional misregulation in cancer	20/335	193/8164	0.000120814	0.000590889	0.000411576	8842/1436/3684/894/861/929/4208/64919/862/2313/3002/330/4318/4609/5327/7048/4086/2078/2115/3576	20
hsa04664	hsa04664	Fc epsilon RI signaling pathway	10/335	68/8164	0.000412298	0.0019805	0.00137949	240/6850/5880/2207/2205/7409/3635/4067/5321/3937	10
hsa05143	hsa05143	African trypanosomiasis	7/335	37/8164	0.000653411	0.00308364	0.00214787	5579/355/3620/7412/8542/3910/5332	7
hsa05340	hsa05340	Primary immunodeficiency	7/335	38/8164	0.000773224	0.00355485	0.00247608	3932/100/5788/915/925/3575/6890	7
hsa04613	hsa04613	Neutrophil extracellular trap formation	18/335	190/8164	0.000779688	0.00355485	0.00247608	718/834/9734/3689/51284/3684/5579/6850/5880/837/7097/7450/2215/64581/6403/1536/4688/5332	18
hsa05142	hsa05142	Chagas disease	12/335	102/8164	0.000909864	0.00407922	0.00284133	718/713/712/6347/355/6352/7097/915/7042/7048/5332/3576	12
hsa05135	hsa05135	Yersinia infection	14/335	137/8164	0.0014306	0.00630872	0.00439426	834/29108/6347/5880/3932/7409/7456/3676/4772/2533/925/2335/3937/3576	14
hsa04611	hsa04611	Platelet activation	13/335	124/8164	0.00166231	0.0072123	0.00502363	1281/6850/1278/2207/4067/2982/7450/5742/113/4638/5321/3937/5332	13
hsa05161	hsa05161	Hepatitis B	15/335	162/8164	0.00262576	0.0112116	0.00780927	5579/355/836/4772/7097/7042/3716/6772/3665/4318/6775/4609/7048/7187/3576	15
hsa04625	hsa04625	C-type lectin receptor signaling pathway	11/335	104/8164	0.00346134	0.0145485	0.0101335	834/29108/30835/6850/2207/4772/6772/64581/6237/10892/3659	11
hsa04810	hsa04810	Regulation of actin cytoskeleton	18/335	218/8164	0.00364181	0.0150715	0.0104979	3689/3684/5880/7409/5216/3676/7852/5156/2335/4638/6237/9459/87/5305/80310/7114/6387/1902	18
hsa03250	hsa03250	Viral life cycle - HIV-1	8/335	63/8164	0.00399059	0.0162647	0.011329	60489/25939/4599/7852/1234/4600/200315/684	8
hsa04310	hsa04310	Wnt signaling pathway	15/335	170/8164	0.00415976	0.0167011	0.0116329	4316/2535/5579/5880/894/7482/4772/4609/2487/8324/5176/5332/8321/51176/6424	15
hsa04936	hsa04936	Alcoholic liver disease	13/335	142/8164	0.00544884	0.021555	0.0150138	718/713/712/355/719/929/23643/836/2919/7187/51176/125/3576	13
hsa05168	hsa05168	Herpes simplex virus 1 infection	32/335	495/8164	0.00678568	0.0264543	0.0184264	718/3135/3134/6850/3108/3119/6347/3123/3122/3455/3115/355/6352/3125/3106/3133/836/7097/6892/3113/972/4938/330/3716/6772/3665/3105/3109/6890/3117/684/7187	32
hsa04072	hsa04072	Phospholipase D signaling pathway	13/335	148/8164	0.00767328	0.0294873	0.020539	6850/2207/2205/5156/8612/113/27128/6237/5321/80310/5332/1902/3576	13
hsa04974	hsa04974	Protein digestion and absorption	10/335	103/8164	0.00945196	0.0358109	0.0249436	1282/1281/1284/1278/1306/1359/1293/1289/1290/7373	10
hsa05203	hsa05203	Viral carcinogenesis	16/335	204/8164	0.00961922	0.0359385	0.0250325	718/9734/3135/3134/6850/894/4067/3106/3133/836/1234/3716/3665/3105/87/7187	16
hsa04660	hsa04660	T cell receptor signaling pathway	10/335	104/8164	0.0100893	0.0371782	0.025896	3932/7409/5788/4772/915/4794/925/940/10892/3937	10
hsa04151	hsa04151	PI3K-Akt signaling pathway	24/335	354/8164	0.0105135	0.0382178	0.0266201	3371/1282/1436/1284/6850/1278/894/3455/7058/3918/3676/1293/7097/7450/5156/3716/2335/3575/4609/3910/80310/1311/1902/7184	24
hsa05418	hsa05418	Fluid shear stress and atherosclerosis	12/335	139/8164	0.0116407	0.0413839	0.0288254	6347/5880/4208/7412/857/4318/4313/5327/4688/7184/5175/7056	12
hsa04218	hsa04218	Cellular senescence	13/335	156/8164	0.0116921	0.0413839	0.0288254	3135/3134/894/3106/3133/4772/7042/3105/4609/6237/7048/891/3576	13
hsa05160	hsa05160	Hepatitis C	13/335	157/8164	0.0122917	0.042941	0.02991	975/3455/355/836/4599/4938/3716/6772/3665/4600/4609/3627/7187	13
hsa04015	hsa04015	Rap1 signaling pathway	16/335	210/8164	0.012481	0.0430433	0.0299812	1436/3689/3684/5579/5880/7409/5216/51466/2533/5156/113/6237/3937/80310/5332/1902	16
hsa05222	hsa05222	Small cell lung cancer	9/335	92/8164	0.0128771	0.0438473	0.0305413	1282/1284/3918/836/330/2335/4609/3910/7187	9
hsa04217	hsa04217	Necroptosis	13/335	159/8164	0.0135619	0.0456018	0.0317633	834/29108/3455/355/330/3716/6772/6775/5321/8743/1536/90865/7128	13
hsa04623	hsa04623	Cytosolic DNA-sensing pathway	7/335	63/8164	0.014154	0.0470054	0.032741	834/29108/6352/3665/9447/3627/90865	7

## Sheet: enrichKEGG_gene_down
	ID	Description	GeneRatio	BgRatio	pvalue	p.adjust	qvalue	geneID	Count
hsa00650	hsa00650	Butanoate metabolism	10/228	27/8164	1.31953e-09	3.31202e-07	2.84741e-07	2571/3033/5019/1962/38/54988/3158/7915/18/123876	10
hsa00280	hsa00280	Valine, leucine and isoleucine degradation	12/228	48/8164	4.83261e-09	6.06492e-07	5.21413e-07	34/224/3033/36/5019/4329/26275/30/1962/38/3158/18	12
hsa04146	hsa04146	Peroxisome	14/228	82/8164	4.80802e-08	4.02271e-06	3.4584e-06	5827/5264/8504/51268/26063/2180/30/1610/1962/51179/8309/10455/189/2053	14
hsa00330	hsa00330	Arginine and proline metabolism	11/228	50/8164	9.06572e-08	5.68874e-06	4.89072e-06	4128/224/2628/8659/79814/384/1610/4942/58510/26/2805	11
hsa00380	hsa00380	Tryptophan metabolism	10/228	42/8164	1.5927e-07	7.99537e-06	6.87377e-06	4128/224/3033/64577/1962/38/1644/26/8942/8564	10
hsa00071	hsa00071	Fatty acid degradation	10/228	43/8164	2.02508e-07	8.47157e-06	7.28317e-06	34/224/3033/36/2180/30/1962/38/130/10455	10
hsa00250	hsa00250	Alanine, aspartate and glutamate metabolism	9/228	37/8164	5.555e-07	1.99186e-05	1.71244e-05	2571/8659/443/2346/2805/189/445/7915/18	9
hsa03320	hsa03320	PPAR signaling pathway	12/228	75/8164	9.30108e-07	2.91821e-05	2.50884e-05	4023/34/2180/2710/5105/30/2170/1962/8309/2168/5106/3158	12
hsa00410	hsa00410	beta-Alanine metabolism	8/228	31/8164	1.48239e-06	4.13423e-05	3.55427e-05	2571/224/51733/4329/26275/1962/1807/18	8
hsa00350	hsa00350	Tyrosine metabolism	8/228	36/8164	5.03983e-06	0.0001265	0.000108754	7306/4128/2184/3081/130/1644/2805/3242	8
hsa00620	hsa00620	Pyruvate metabolism	8/228	47/8164	4.01807e-05	0.000916851	0.000788234	32/5313/224/5105/38/5091/130/5106	8
hsa00360	hsa00360	Phenylalanine metabolism	5/228	16/8164	5.52142e-05	0.0011549	0.000992887	4128/5053/1644/2805/3242	5
hsa00260	hsa00260	Glycine, serine and threonine metabolism	7/228	40/8164	0.000102632	0.00198159	0.00170361	1491/4128/51268/635/2628/1610/189	7
hsa00982	hsa00982	Drug metabolism - cytochrome P450	9/228	72/8164	0.000162462	0.00291271	0.00250411	4128/2940/2938/2329/2330/130/54600/1555/2326	9
hsa00640	hsa00640	Propanoate metabolism	6/228	32/8164	0.000218923	0.0034976	0.00300695	32/8802/4329/26275/1962/18	6
hsa01230	hsa01230	Biosynthesis of amino acids	9/228	75/8164	0.000222954	0.0034976	0.00300695	1491/5313/5053/384/5091/229/2805/445/100526760	9
hsa00340	hsa00340	Histidine metabolism	5/228	22/8164	0.00029022	0.00428501	0.0036839	4128/224/443/26/10841	5
hsa01200	hsa01200	Carbon metabolism	11/228	115/8164	0.000350325	0.00478848	0.00411675	5313/8802/4329/26275/38/5091/51179/229/2203/2805/189	11
hsa04964	hsa04964	Proximal tubule bicarbonate reclamation	5/228	23/8164	0.000362474	0.00478848	0.00411675	5105/8671/5106/486/760	5
hsa00010	hsa00010	Glycolysis / Gluconeogenesis	8/228	67/8164	0.000515784	0.00647309	0.00556504	2538/5313/224/5105/130/229/2203/5106	8
hsa04922	hsa04922	Glucagon signaling pathway	10/228	107/8164	0.000778563	0.00903231	0.00776525	32/2538/810/57223/5105/2203/10891/6514/5106/102724428	10
hsa04976	hsa04976	Bile secretion	9/228	89/8164	0.000804756	0.00903231	0.00776525	8431/10864/8671/54600/3781/486/760/6555/9376	9
hsa00430	hsa00430	Taurine and hypotaurine metabolism	4/228	16/8164	0.000827662	0.00903231	0.00776525	2571/2329/2330/2326	4
hsa01212	hsa01212	Fatty acid metabolism	7/228	57/8164	0.00097315	0.0101775	0.00874981	34/3033/36/2180/30/1962/38	7
hsa04068	hsa04068	FoxO signaling pathway	11/228	131/8164	0.00105705	0.0106127	0.00912397	23710/1647/1950/2538/10912/6446/10110/5105/4616/664/5106	11
hsa04973	hsa04973	Carbohydrate digestion and absorption	6/228	47/8164	0.00182999	0.0176665	0.0151882	2538/2542/6514/486/6518/8972	6
hsa04610	hsa04610	Complement and coagulation cascades	8/228	85/8164	0.00247697	0.0230267	0.0197965	2160/3827/3818/5345/5624/5104/5340/1380	8
hsa00220	hsa00220	Arginine biosynthesis	4/228	22/8164	0.00291655	0.0261448	0.0224772	384/2805/445/100526760	4
hsa00790	hsa00790	Folate biosynthesis	4/228	26/8164	0.0054625	0.0472789	0.0406466	5053/5860/2643/8836	4
