# Supplementary material for: In Silico Prediction of Hub Genes Involved in Diabetic Kidney and COVID-19 Related Disease by Differential Gene Expression and Interactome Analysis
Source: Genes (Basel). 2022 Dec 19;13(12):2412. doi: 10.3390/genes13122412 (PMC9778100; doi:10.3390/genes13122412)
Supplement: Supplementary file 1 [file genes-13-02412-s001.zip › supplementary materials/Table S4.csv]

ensembl_gene_id	entrezgene_id	external_gene_name	logFC	AveExpr	t	P.Value	adj.P.Val	B
ENSG00000125730	718	C3	4.587186169	9.099952164	18.41733461	1.45E-14	3.53E-11	23.33250854
ENSG00000173369	713	C1QB	3.410410398	6.929522043	15.21097573	6.48E-13	4.10E-10	19.7044372
ENSG00000182326	716	C1S	3.147556198	9.289596201	13.01850122	1.31E-11	3.41E-09	16.7683505
ENSG00000173372	712	C1QA	2.662127225	6.599632872	11.79991565	8.31E-11	1.37E-08	14.94134776
ENSG00000242335	629	CFB	2.614359713	8.382794874	8.184669767	5.14E-08	1.39E-06	8.511107924
ENSG00000137752	834	CASP1	2.595735148	6.572716944	18.19465897	1.86E-14	3.53E-11	23.10239728
ENSG00000196664	51284	TLR7	2.285747445	4.824084555	11.61088842	1.12E-10	1.62E-08	14.64401424
ENSG00000169245	3627	CXCL10	2.218583021	6.738911553	6.11226516	4.32E-06	4.11E-05	4.050943091
ENSG00000288512	715	C1R	2.20957996	7.833752268	9.441265148	4.61E-09	2.25E-07	10.93379197
ENSG00000166501	5579	PRKCB	2.1996653	6.008360966	11.46047201	1.43E-10	1.92E-08	14.40461399
ENSG00000099250	8829	NRP1	2.137693711	7.605342732	7.83824525	1.04E-07	2.35E-06	7.805500485
ENSG00000110799	7450	VWF	2.127266483	7.411973123	8.335009543	3.81E-08	1.11E-06	8.812205132
ENSG00000108691	6347	CCL2	2.033267687	7.271140987	11.25403888	1.99E-10	2.41E-08	14.07195262
ENSG00000157601	4599	MX1	1.897468834	7.640281826	8.965156987	1.12E-08	4.29E-07	10.04079246
ENSG00000169429	3576	CXCL8	1.856624944	7.782329957	4.462803803	0.000208586	0.000890623	0.174475085
ENSG00000206493	3133	HLA-E	1.643915433	11.14805433	9.232446093	6.78E-09	2.96E-07	10.54580905
ENSG00000234487	3134	HLA-F	1.571475926	10.22683137	12.43086645	3.14E-11	6.92E-09	15.90624838
ENSG00000105974	857	CAV1	1.56322905	8.618768207	7.970208903	7.91E-08	1.91E-06	8.076229234
ENSG00000206450	3106	HLA-B	1.553444916	11.79443433	9.518853202	4.00E-09	2.07E-07	11.07649867
ENSG00000187608	9636	ISG15	1.539683832	7.005990331	5.413225417	2.17E-05	0.000143233	2.430589586
ENSG00000112936	730	C7	1.533041691	10.61545226	5.649695704	1.25E-05	9.38E-05	2.983841919
ENSG00000124491	2162	F13A1	1.47427049	8.026429086	5.114210761	4.39E-05	0.000251571	1.725032651
ENSG00000171860	719	C3AR1	1.45635457	7.234692404	10.39183927	8.47E-10	6.44E-08	12.62934678
ENSG00000276051	3135	HLA-G	1.449750221	8.81673944	13.68939418	5.01E-12	1.71E-09	17.71193032
ENSG00000276561	3665	IRF7	1.421906128	6.855913785	7.373450736	2.72E-07	4.92E-06	6.832983559
ENSG00000165025	6850	SYK	1.404285482	8.207238147	11.4473947	1.46E-10	1.94E-08	14.38368187
ENSG00000183486	4600	MX2	1.393733581	6.677583517	7.148479424	4.39E-07	7.05E-06	6.351742802
ENSG00000162434	3716	JAK1	1.384109527	9.878070422	7.620207896	1.62E-07	3.28E-06	7.352958892
ENSG00000174125	7096	TLR1	1.35608888	5.176535226	8.086287582	6.26E-08	1.57E-06	8.31239408
ENSG00000159110	3455	IFNAR2	1.323974449	8.612985934	10.63161566	5.62E-10	4.82E-08	13.03935192
ENSG00000115415	6772	STAT1	1.302676551	10.71388479	7.57529285	1.78E-07	3.50E-06	7.258929231
ENSG00000152661	2697	GJA1	1.285791224	8.603974649	4.32666186	0.000289427	0.001159189	-0.150002314
ENSG00000165168	1536	CYBB	1.247901979	6.148926652	6.07638842	4.68E-06	4.37E-05	3.968974976
ENSG00000244038	1650	DDOST	1.181782425	8.980790954	5.507799715	1.74E-05	0.000120958	2.652415309
ENSG00000174175	6403	SELP	1.156240093	6.422222699	6.622591549	1.38E-06	1.72E-05	5.200778383
ENSG00000137462	7097	TLR2	1.111201882	7.068752549	9.17749179	7.52E-09	3.17E-07	10.44275196
ENSG00000089127	4938	OAS1	1.094178361	7.663065896	8.090061409	6.21E-08	1.57E-06	8.320040994
ENSG00000227715	3105	HLA-A	1.086487651	12.14113442	7.215766925	3.80E-07	6.35E-06	6.496390562
ENSG00000175793	2810	SFN	1.085955448	9.005274199	3.087293615	0.00552198	0.01345515	-3.027495249
ENSG00000131323	7187	TRAF3	1.036275415	7.031441141	5.59770038	1.41E-05	0.000102916	2.86259881
ENSG00000162512	9672	SDC3	1.022443164	5.898539345	8.486663294	2.82E-08	8.78E-07	9.112804147
ENSG00000179399	2262	GPC5	-2.746277379	6.344439218	-7.413399886	2.50E-07	4.63E-06	6.917726781
