# Supplementary material for: In Silico Prediction of Hub Genes Involved in Diabetic Kidney and COVID-19 Related Disease by Differential Gene Expression and Interactome Analysis
Source: Genes (Basel). 2022 Dec 19;13(12):2412. doi: 10.3390/genes13122412 (PMC9778100; doi:10.3390/genes13122412)
Supplement: Supplementary file 1 [file genes-13-02412-s001.zip › supplementary materials/Table S5.xlsx]

## Sheet: Regulon_ISG15
PLAG1
TP73
ZBTB48
FOXH1
LCOR
ZNF219
DUX4
TERF1
ELF2
HAND1
NME2
ZNF550
HLX
ZBTB24
LYL1
CTCF
THAP11
ZNF322
HIC1
MYBL1
NR1H3
IRF5
JRKL
NKX2-1
NKX3-2
TBP
ZNF253
ZBTB25
SPEN
TOPORS
ZNF273
FOXM1
NKX2-5
IRF9

## Sheet: Regulon_OAS1
FOXC2
HOXC4
MAFF
MLXIP
PHOX2A
ZNF267
RORA
SOX15
RFX5
ZNF22
SIX5
ZNF14

## Sheet: Regulon_IRF7
ABI1
ARIH2
ARL6IP1
ASPHD1
B4GALT6
BTBD2
BTF3P12
CCNJL
COMMD4
CTPS2
CXCL1
ESS2
FAM3A
FRAS1
GPX5
GRM8
HAS1
IL6ST
ITPKC
KIF25
LAD1
METTL3
MIR7113
MKI67
MSI1
NDUFS8
NEK11
NIPAL3
OCA2
PAFAH1B2
PNISR
PSMB4
PTK2B
RCOR1
RHOG
SH3YL1
SHMT1
SUMO2
TRAF2
TRIM33
UBR4
USO1
ZNF862

## Sheet: Regulon_STAT1
ABLIM1
AHCY
ANGPT4
ATN1
BCAP31
BTG1
CALM1
CALR
CAP1
CBX3
CCND2
CCT4
CCT8
CD177
CD63
CLTA
CNOT1
COX6A1
COX6A1P2
CTR9
CTSA
CTSB
DNAJA1
ECH1
EIF3C
EIF3CL
EIF3F
EPRS1
FKBP4
FLNA
FYCO1
GABARAP
GLO1
GLUD1
GNAS
H2AZ1
HMGN1
HMGN1P3
HMGN1P36
HMGN1P37
HMGN1P38
HSBP1
HSPD1
HSPD1P1
HSPD1P4
HYOU1
IMMT
IST1
KTN1
LGALS3BP
LMAN2
M6PR
NACA
NBEAL1
NBR2
NCOR1
NOP56
NUCB1
OGA
PAFAH1B1
PALLD
PDHA1
PEA15
PHC2
PPM1G
PRDX6
PSAP
PSME3
PTGES3
PTPRF
RAB11A
RAB14
RACK1
RAP1B
RERE
RHOC
RNF114
RPL10
RPL10P16
RPL10P9
RPL11
RPL12
RPL12P16
RPL12P4
RPL18A
RPL18AP3
RPL29
RPL29P11
RPL5
RPLP2
RPS15
RPS15P4
RPS20
RPS4X
SARAF
SEC31A
SERP1
SET
SLC25A5
SNORD57
SPARC
SRPRA
SSR1
SSRP1
STMN1
TACC1
TAF7
TAX1BP1
TMED10
TRA2B
UBB
UBE2L3
UQCRC2
VCL
WARS1
YWHAZ
YWHAZP3

## Sheet: Regulon_MX1
ZNF835
NFE2L3
ZBTB10
ZNF329
ZNF391

## Sheet: enrichment ISG15
Enrichment FDR	nGenes	Pathway Genes	Fold Enrichment	Pathway	URL	Genes
5.62191e-11	15	957	10.8274	Negative regulation of transcription by RNA polymerase II	http://amigo.geneontology.org/amigo/term/GO:0000122	NR1H3 SPEN ZBTB25 CTCF NKX3-2 FOXM1 HAND1 NKX2-1 FOXH1 ZNF219 THAP11 HIC1 NKX2-5 LCOR ZNF550
3.96093e-11	17	1353	8.67952	Negative regulation of transcription, DNA-templated	http://amigo.geneontology.org/amigo/term/GO:0045892	NR1H3 SPEN ZBTB25 CTCF ELF2 NKX3-2 FOXM1 HAND1 NKX2-1 FOXH1 ZNF219 THAP11 HIC1 NKX2-5 LCOR ZNF550 ZNF253
3.96093e-11	17	1355	8.66671	Negative regulation of nucleic acid-templated transcription	http://amigo.geneontology.org/amigo/term/GO:1903507	NR1H3 SPEN ZBTB25 CTCF ELF2 NKX3-2 FOXM1 HAND1 NKX2-1 FOXH1 ZNF219 THAP11 HIC1 NKX2-5 LCOR ZNF550 ZNF253
3.96093e-11	17	1357	8.65394	Negative regulation of RNA biosynthetic process	http://amigo.geneontology.org/amigo/term/GO:1902679	NR1H3 SPEN ZBTB25 CTCF ELF2 NKX3-2 FOXM1 HAND1 NKX2-1 FOXH1 ZNF219 THAP11 HIC1 NKX2-5 LCOR ZNF550 ZNF253
1.13153e-10	17	1469	7.99414	Negative regulation of RNA metabolic process	http://amigo.geneontology.org/amigo/term/GO:0051253	NR1H3 SPEN ZBTB25 CTCF ELF2 NKX3-2 FOXM1 HAND1 NKX2-1 FOXH1 ZNF219 THAP11 HIC1 NKX2-5 LCOR ZNF550 ZNF253
3.96093e-11	18	1607	7.73751	Negative regulation of nucleobase-containing compound metabolic process	http://amigo.geneontology.org/amigo/term/GO:0045934	NR1H3 SPEN ZBTB25 CTCF ELF2 NKX3-2 FOXM1 HAND1 NKX2-1 TERF1 FOXH1 ZNF219 THAP11 HIC1 NKX2-5 LCOR ZNF550 ZNF253
4.87349e-11	18	1631	7.62366	Negative regulation of cellular macromolecule biosynthetic process	http://amigo.geneontology.org/amigo/term/GO:2000113	NR1H3 SPEN ZBTB25 CTCF ELF2 NKX3-2 FOXM1 HAND1 NKX2-1 TERF1 FOXH1 ZNF219 THAP11 HIC1 NKX2-5 LCOR ZNF550 ZNF253
5.23589e-11	18	1642	7.57258	Negative regulation of macromolecule biosynthetic process	http://amigo.geneontology.org/amigo/term/GO:0010558	NR1H3 SPEN ZBTB25 CTCF ELF2 NKX3-2 FOXM1 HAND1 NKX2-1 TERF1 FOXH1 ZNF219 THAP11 HIC1 NKX2-5 LCOR ZNF550 ZNF253
8.8882e-11	18	1702	7.30563	Negative regulation of cellular biosynthetic process	http://amigo.geneontology.org/amigo/term/GO:0031327	NR1H3 SPEN ZBTB25 CTCF ELF2 NKX3-2 FOXM1 HAND1 NKX2-1 TERF1 FOXH1 ZNF219 THAP11 HIC1 NKX2-5 LCOR ZNF550 ZNF253
1.13153e-10	18	1734	7.17081	Negative regulation of biosynthetic process	http://amigo.geneontology.org/amigo/term/GO:0009890	NR1H3 SPEN ZBTB25 CTCF ELF2 NKX3-2 FOXM1 HAND1 NKX2-1 TERF1 FOXH1 ZNF219 THAP11 HIC1 NKX2-5 LCOR ZNF550 ZNF253
1.46027e-18	28	2747	7.04116	Regulation of transcription by RNA polymerase II	http://amigo.geneontology.org/amigo/term/GO:0006357	NR1H3 SPEN TP73 ZBTB25 CTCF LYL1 ELF2 NKX3-2 FOXM1 ZBTB24 HAND1 IRF5 NKX2-1 HLX FOXH1 ZNF219 THAP11 HIC1 ZNF322 NKX2-5 MYBL1 LCOR ZNF273 ZBTB48 NME2 ZNF550 ZNF253 IRF9
4.01232e-19	29	2923	6.85352	Transcription by RNA polymerase II	http://amigo.geneontology.org/amigo/term/GO:0006366	NR1H3 SPEN TP73 ZBTB25 CTCF LYL1 ELF2 NKX3-2 FOXM1 ZBTB24 TBP HAND1 IRF5 NKX2-1 HLX FOXH1 ZNF219 THAP11 HIC1 ZNF322 NKX2-5 MYBL1 LCOR ZNF273 ZBTB48 NME2 ZNF550 ZNF253 IRF9
1.21603e-09	17	1716	6.84347	Positive regulation of transcription, DNA-templated	http://amigo.geneontology.org/amigo/term/GO:0045893	NR1H3 TP73 CTCF LYL1 ELF2 FOXM1 TBP HAND1 IRF5 NKX2-1 FOXH1 ZNF219 NKX2-5 MYBL1 TOPORS ZBTB48 NME2
1.21603e-09	17	1717	6.83948	Positive regulation of RNA biosynthetic process	http://amigo.geneontology.org/amigo/term/GO:1902680	NR1H3 TP73 CTCF LYL1 ELF2 FOXM1 TBP HAND1 IRF5 NKX2-1 FOXH1 ZNF219 NKX2-5 MYBL1 TOPORS ZBTB48 NME2
2.51989e-18	30	3754	5.52041	Regulation of transcription, DNA-templated	http://amigo.geneontology.org/amigo/term/GO:0006355	NR1H3 SPEN TP73 ZBTB25 CTCF LYL1 ELF2 NKX3-2 FOXM1 ZBTB24 TBP HAND1 IRF5 NKX2-1 HLX FOXH1 ZNF219 THAP11 HIC1 ZNF322 NKX2-5 MYBL1 LCOR TOPORS ZNF273 ZBTB48 NME2 ZNF550 ZNF253 IRF9
2.51989e-18	30	3756	5.51748	Regulation of nucleic acid-templated transcription	http://amigo.geneontology.org/amigo/term/GO:1903506	NR1H3 SPEN TP73 ZBTB25 CTCF LYL1 ELF2 NKX3-2 FOXM1 ZBTB24 TBP HAND1 IRF5 NKX2-1 HLX FOXH1 ZNF219 THAP11 HIC1 ZNF322 NKX2-5 MYBL1 LCOR TOPORS ZNF273 ZBTB48 NME2 ZNF550 ZNF253 IRF9
2.51989e-18	30	3761	5.51014	Regulation of RNA biosynthetic process	http://amigo.geneontology.org/amigo/term/GO:2001141	NR1H3 SPEN TP73 ZBTB25 CTCF LYL1 ELF2 NKX3-2 FOXM1 ZBTB24 TBP HAND1 IRF5 NKX2-1 HLX FOXH1 ZNF219 THAP11 HIC1 ZNF322 NKX2-5 MYBL1 LCOR TOPORS ZNF273 ZBTB48 NME2 ZNF550 ZNF253 IRF9
4.73019e-18	30	3966	5.22532	Transcription, DNA-templated	http://amigo.geneontology.org/amigo/term/GO:0006351	NR1H3 SPEN TP73 ZBTB25 CTCF LYL1 ELF2 NKX3-2 FOXM1 ZBTB24 TBP HAND1 IRF5 NKX2-1 HLX FOXH1 ZNF219 THAP11 HIC1 ZNF322 NKX2-5 MYBL1 LCOR TOPORS ZNF273 ZBTB48 NME2 ZNF550 ZNF253 IRF9
4.73019e-18	30	3968	5.22269	Nucleic acid-templated transcription	http://amigo.geneontology.org/amigo/term/GO:0097659	NR1H3 SPEN TP73 ZBTB25 CTCF LYL1 ELF2 NKX3-2 FOXM1 ZBTB24 TBP HAND1 IRF5 NKX2-1 HLX FOXH1 ZNF219 THAP11 HIC1 ZNF322 NKX2-5 MYBL1 LCOR TOPORS ZNF273 ZBTB48 NME2 ZNF550 ZNF253 IRF9
5.00828e-18	30	3985	5.20041	RNA biosynthetic process	http://amigo.geneontology.org/amigo/term/GO:0032774	NR1H3 SPEN TP73 ZBTB25 CTCF LYL1 ELF2 NKX3-2 FOXM1 ZBTB24 TBP HAND1 IRF5 NKX2-1 HLX FOXH1 ZNF219 THAP11 HIC1 ZNF322 NKX2-5 MYBL1 LCOR TOPORS ZNF273 ZBTB48 NME2 ZNF550 ZNF253 IRF9
9.37855e-18	30	4088	5.06938	Regulation of RNA metabolic process	http://amigo.geneontology.org/amigo/term/GO:0051252	NR1H3 SPEN TP73 ZBTB25 CTCF LYL1 ELF2 NKX3-2 FOXM1 ZBTB24 TBP HAND1 IRF5 NKX2-1 HLX FOXH1 ZNF219 THAP11 HIC1 ZNF322 NKX2-5 MYBL1 LCOR TOPORS ZNF273 ZBTB48 NME2 ZNF550 ZNF253 IRF9
2.51989e-18	31	4295	4.9859	Regulation of cellular macromolecule biosynthetic process	http://amigo.geneontology.org/amigo/term/GO:2000112	NR1H3 SPEN TP73 ZBTB25 CTCF LYL1 ELF2 NKX3-2 FOXM1 ZBTB24 TBP HAND1 IRF5 NKX2-1 HLX TERF1 FOXH1 ZNF219 THAP11 HIC1 ZNF322 NKX2-5 MYBL1 LCOR TOPORS ZNF273 ZBTB48 NME2 ZNF550 ZNF253 IRF9
2.73119e-18	31	4328	4.94788	Regulation of macromolecule biosynthetic process	http://amigo.geneontology.org/amigo/term/GO:0010556	NR1H3 SPEN TP73 ZBTB25 CTCF LYL1 ELF2 NKX3-2 FOXM1 ZBTB24 TBP HAND1 IRF5 NKX2-1 HLX TERF1 FOXH1 ZNF219 THAP11 HIC1 ZNF322 NKX2-5 MYBL1 LCOR TOPORS ZNF273 ZBTB48 NME2 ZNF550 ZNF253 IRF9
3.77399e-18	31	4393	4.87467	Regulation of nucleobase-containing compound metabolic process	http://amigo.geneontology.org/amigo/term/GO:0019219	NR1H3 SPEN TP73 ZBTB25 CTCF LYL1 ELF2 NKX3-2 FOXM1 ZBTB24 TBP HAND1 IRF5 NKX2-1 HLX TERF1 FOXH1 ZNF219 THAP11 HIC1 ZNF322 NKX2-5 MYBL1 LCOR TOPORS ZNF273 ZBTB48 NME2 ZNF550 ZNF253 IRF9
4.01963e-18	31	4419	4.84599	Nucleobase-containing compound biosynthetic process	http://amigo.geneontology.org/amigo/term/GO:0034654	NR1H3 SPEN TP73 ZBTB25 CTCF LYL1 ELF2 NKX3-2 FOXM1 ZBTB24 TBP HAND1 IRF5 NKX2-1 HLX TERF1 FOXH1 ZNF219 THAP11 HIC1 ZNF322 NKX2-5 MYBL1 LCOR TOPORS ZNF273 ZBTB48 NME2 ZNF550 ZNF253 IRF9
4.73019e-18	31	4498	4.76088	Heterocycle biosynthetic process	http://amigo.geneontology.org/amigo/term/GO:0018130	NR1H3 SPEN TP73 ZBTB25 CTCF LYL1 ELF2 NKX3-2 FOXM1 ZBTB24 TBP HAND1 IRF5 NKX2-1 HLX TERF1 FOXH1 ZNF219 THAP11 HIC1 ZNF322 NKX2-5 MYBL1 LCOR TOPORS ZNF273 ZBTB48 NME2 ZNF550 ZNF253 IRF9
4.73019e-18	31	4500	4.75876	Regulation of cellular biosynthetic process	http://amigo.geneontology.org/amigo/term/GO:0031326	NR1H3 SPEN TP73 ZBTB25 CTCF LYL1 ELF2 NKX3-2 FOXM1 ZBTB24 TBP HAND1 IRF5 NKX2-1 HLX TERF1 FOXH1 ZNF219 THAP11 HIC1 ZNF322 NKX2-5 MYBL1 LCOR TOPORS ZNF273 ZBTB48 NME2 ZNF550 ZNF253 IRF9
4.73019e-18	31	4506	4.75242	Aromatic compound biosynthetic process	http://amigo.geneontology.org/amigo/term/GO:0019438	NR1H3 SPEN TP73 ZBTB25 CTCF LYL1 ELF2 NKX3-2 FOXM1 ZBTB24 TBP HAND1 IRF5 NKX2-1 HLX TERF1 FOXH1 ZNF219 THAP11 HIC1 ZNF322 NKX2-5 MYBL1 LCOR TOPORS ZNF273 ZBTB48 NME2 ZNF550 ZNF253 IRF9
6.161e-18	31	4566	4.68997	Regulation of biosynthetic process	http://amigo.geneontology.org/amigo/term/GO:0009889	NR1H3 SPEN TP73 ZBTB25 CTCF LYL1 ELF2 NKX3-2 FOXM1 ZBTB24 TBP HAND1 IRF5 NKX2-1 HLX TERF1 FOXH1 ZNF219 THAP11 HIC1 ZNF322 NKX2-5 MYBL1 LCOR TOPORS ZNF273 ZBTB48 NME2 ZNF550 ZNF253 IRF9
1.12758e-17	31	4675	4.58063	Organic cyclic compound biosynthetic process	http://amigo.geneontology.org/amigo/term/GO:1901362	NR1H3 SPEN TP73 ZBTB25 CTCF LYL1 ELF2 NKX3-2 FOXM1 ZBTB24 TBP HAND1 IRF5 NKX2-1 HLX TERF1 FOXH1 ZNF219 THAP11 HIC1 ZNF322 NKX2-5 MYBL1 LCOR TOPORS ZNF273 ZBTB48 NME2 ZNF550 ZNF253 IRF9

## Sheet: Enrichment  OAS1
source	term_name	term_id	adjusted_p_value	negative_log10_of_adjusted_p_value	term_size	query_size	intersection_size	effective_domain_size	intersections
GO:MF	RNA polymerase II transcription regulatory region sequence-specific DNA binding	GO:0000977	1.95721e-13	12.7084	1404	12	12	20183	FOXC2,HOXC4,MAFF,MLXIP,PHOX2A,ZNF267,RORA,SOX15,RFX5,ZNF22,SIX5,ZNF14
GO:MF	DNA-binding transcription factor activity	GO:0003700	1.95721e-13	12.7084	1411	12	12	20183	FOXC2,HOXC4,MAFF,MLXIP,PHOX2A,ZNF267,RORA,SOX15,RFX5,ZNF22,SIX5,ZNF14
GO:MF	DNA-binding transcription factor activity, RNA polymerase II-specific	GO:0000981	1.95721e-13	12.7084	1355	12	12	20183	FOXC2,HOXC4,MAFF,MLXIP,PHOX2A,ZNF267,RORA,SOX15,RFX5,ZNF22,SIX5,ZNF14
GO:MF	transcription cis-regulatory region binding	GO:0000976	2.45342e-13	12.6102	1498	12	12	20183	FOXC2,HOXC4,MAFF,MLXIP,PHOX2A,ZNF267,RORA,SOX15,RFX5,ZNF22,SIX5,ZNF14
GO:MF	transcription regulatory region nucleic acid binding	GO:0001067	2.45342e-13	12.6102	1500	12	12	20183	FOXC2,HOXC4,MAFF,MLXIP,PHOX2A,ZNF267,RORA,SOX15,RFX5,ZNF22,SIX5,ZNF14
GO:MF	sequence-specific double-stranded DNA binding	GO:1990837	3.15456e-13	12.5011	1555	12	12	20183	FOXC2,HOXC4,MAFF,MLXIP,PHOX2A,ZNF267,RORA,SOX15,RFX5,ZNF22,SIX5,ZNF14
GO:MF	double-stranded DNA binding	GO:0003690	5.15886e-13	12.2874	1652	12	12	20183	FOXC2,HOXC4,MAFF,MLXIP,PHOX2A,ZNF267,RORA,SOX15,RFX5,ZNF22,SIX5,ZNF14
GO:MF	sequence-specific DNA binding	GO:0043565	5.15886e-13	12.2874	1659	12	12	20183	FOXC2,HOXC4,MAFF,MLXIP,PHOX2A,ZNF267,RORA,SOX15,RFX5,ZNF22,SIX5,ZNF14
GO:MF	transcription regulator activity	GO:0140110	2.62888e-12	11.5802	1918	12	12	20183	FOXC2,HOXC4,MAFF,MLXIP,PHOX2A,ZNF267,RORA,SOX15,RFX5,ZNF22,SIX5,ZNF14
GO:MF	DNA binding	GO:0003677	5.65366e-11	10.2477	2497	12	12	20183	FOXC2,HOXC4,MAFF,MLXIP,PHOX2A,ZNF267,RORA,SOX15,RFX5,ZNF22,SIX5,ZNF14
GO:MF	DNA-binding transcription activator activity	GO:0001216	1.216e-10	9.91506	462	12	8	20183	FOXC2,HOXC4,MAFF,MLXIP,PHOX2A,ZNF267,RFX5,SIX5
GO:MF	DNA-binding transcription activator activity, RNA polymerase II-specific	GO:0001228	1.216e-10	9.91506	458	12	8	20183	FOXC2,HOXC4,MAFF,MLXIP,PHOX2A,ZNF267,RFX5,SIX5
GO:MF	RNA polymerase II cis-regulatory region sequence-specific DNA binding	GO:0000978	5.37812e-09	8.26937	1189	12	9	20183	FOXC2,HOXC4,MAFF,MLXIP,ZNF267,RORA,SOX15,RFX5,SIX5
GO:MF	cis-regulatory region sequence-specific DNA binding	GO:0000987	5.78947e-09	8.23736	1209	12	9	20183	FOXC2,HOXC4,MAFF,MLXIP,ZNF267,RORA,SOX15,RFX5,SIX5
GO:MF	nucleic acid binding	GO:0003676	4.45914e-07	6.35075	5449	12	12	20183	FOXC2,HOXC4,MAFF,MLXIP,PHOX2A,ZNF267,RORA,SOX15,RFX5,ZNF22,SIX5,ZNF14
GO:MF	heterocyclic compound binding	GO:1901363	1.72698e-05	4.76271	7428	12	12	20183	FOXC2,HOXC4,MAFF,MLXIP,PHOX2A,ZNF267,RORA,SOX15,RFX5,ZNF22,SIX5,ZNF14
GO:MF	organic cyclic compound binding	GO:0097159	1.82794e-05	4.73804	7501	12	12	20183	FOXC2,HOXC4,MAFF,MLXIP,PHOX2A,ZNF267,RORA,SOX15,RFX5,ZNF22,SIX5,ZNF14
GO:MF	oxysterol binding	GO:0008142	0.0103878	1.98348	7	12	1	20183	RORA
GO:MF	HMG box domain binding	GO:0071837	0.0196446	1.70676	14	12	1	20183	HOXC4
GO:BP	regulation of transcription by RNA polymerase II	GO:0006357	4.69583e-09	8.32829	2559	12	12	21100	FOXC2,HOXC4,MAFF,MLXIP,PHOX2A,ZNF267,RORA,SOX15,RFX5,ZNF22,SIX5,ZNF14
GO:BP	positive regulation of transcription by RNA polymerase II	GO:0045944	4.69583e-09	8.32829	1211	12	10	21100	FOXC2,HOXC4,MAFF,MLXIP,PHOX2A,ZNF267,RORA,SOX15,RFX5,SIX5
GO:BP	transcription by RNA polymerase II	GO:0006366	4.69583e-09	8.32829	2653	12	12	21100	FOXC2,HOXC4,MAFF,MLXIP,PHOX2A,ZNF267,RORA,SOX15,RFX5,ZNF22,SIX5,ZNF14
GO:BP	regulation of RNA biosynthetic process	GO:2001141	3.16619e-08	7.49946	3461	12	12	21100	FOXC2,HOXC4,MAFF,MLXIP,PHOX2A,ZNF267,RORA,SOX15,RFX5,ZNF22,SIX5,ZNF14
GO:BP	positive regulation of transcription, DNA-templated	GO:0045893	3.16619e-08	7.49946	1636	12	10	21100	FOXC2,HOXC4,MAFF,MLXIP,PHOX2A,ZNF267,RORA,SOX15,RFX5,SIX5
GO:BP	regulation of nucleic acid-templated transcription	GO:1903506	3.16619e-08	7.49946	3452	12	12	21100	FOXC2,HOXC4,MAFF,MLXIP,PHOX2A,ZNF267,RORA,SOX15,RFX5,ZNF22,SIX5,ZNF14
GO:BP	positive regulation of RNA biosynthetic process	GO:1902680	3.16619e-08	7.49946	1642	12	10	21100	FOXC2,HOXC4,MAFF,MLXIP,PHOX2A,ZNF267,RORA,SOX15,RFX5,SIX5
GO:BP	regulation of transcription, DNA-templated	GO:0006355	3.16619e-08	7.49946	3451	12	12	21100	FOXC2,HOXC4,MAFF,MLXIP,PHOX2A,ZNF267,RORA,SOX15,RFX5,ZNF22,SIX5,ZNF14
GO:BP	positive regulation of nucleic acid-templated transcription	GO:1903508	3.16619e-08	7.49946	1636	12	10	21100	FOXC2,HOXC4,MAFF,MLXIP,PHOX2A,ZNF267,RORA,SOX15,RFX5,SIX5
GO:BP	nucleic acid-templated transcription	GO:0097659	3.16619e-08	7.49946	3580	12	12	21100	FOXC2,HOXC4,MAFF,MLXIP,PHOX2A,ZNF267,RORA,SOX15,RFX5,ZNF22,SIX5,ZNF14
GO:BP	transcription, DNA-templated	GO:0006351	3.16619e-08	7.49946	3579	12	12	21100	FOXC2,HOXC4,MAFF,MLXIP,PHOX2A,ZNF267,RORA,SOX15,RFX5,ZNF22,SIX5,ZNF14
GO:BP	RNA biosynthetic process	GO:0032774	3.16619e-08	7.49946	3600	12	12	21100	FOXC2,HOXC4,MAFF,MLXIP,PHOX2A,ZNF267,RORA,SOX15,RFX5,ZNF22,SIX5,ZNF14
GO:BP	positive regulation of RNA metabolic process	GO:0051254	4.47536e-08	7.34917	1769	12	10	21100	FOXC2,HOXC4,MAFF,MLXIP,PHOX2A,ZNF267,RORA,SOX15,RFX5,SIX5
GO:BP	regulation of RNA metabolic process	GO:0051252	4.47536e-08	7.34917	3753	12	12	21100	FOXC2,HOXC4,MAFF,MLXIP,PHOX2A,ZNF267,RORA,SOX15,RFX5,ZNF22,SIX5,ZNF14
GO:BP	positive regulation of macromolecule biosynthetic process	GO:0010557	6.51313e-08	7.18621	1859	12	10	21100	FOXC2,HOXC4,MAFF,MLXIP,PHOX2A,ZNF267,RORA,SOX15,RFX5,SIX5
GO:BP	regulation of macromolecule biosynthetic process	GO:0010556	6.73029e-08	7.17197	3926	12	12	21100	FOXC2,HOXC4,MAFF,MLXIP,PHOX2A,ZNF267,RORA,SOX15,RFX5,ZNF22,SIX5,ZNF14
GO:BP	nucleobase-containing compound biosynthetic process	GO:0034654	7.5551e-08	7.12176	3984	12	12	21100	FOXC2,HOXC4,MAFF,MLXIP,PHOX2A,ZNF267,RORA,SOX15,RFX5,ZNF22,SIX5,ZNF14
GO:BP	regulation of nucleobase-containing compound metabolic process	GO:0019219	7.74611e-08	7.11092	4048	12	12	21100	FOXC2,HOXC4,MAFF,MLXIP,PHOX2A,ZNF267,RORA,SOX15,RFX5,ZNF22,SIX5,ZNF14
GO:BP	aromatic compound biosynthetic process	GO:0019438	7.74611e-08	7.11092	4068	12	12	21100	FOXC2,HOXC4,MAFF,MLXIP,PHOX2A,ZNF267,RORA,SOX15,RFX5,ZNF22,SIX5,ZNF14
GO:BP	positive regulation of nucleobase-containing compound metabolic process	GO:0045935	7.74611e-08	7.11092	1976	12	10	21100	FOXC2,HOXC4,MAFF,MLXIP,PHOX2A,ZNF267,RORA,SOX15,RFX5,SIX5
GO:BP	heterocycle biosynthetic process	GO:0018130	7.74611e-08	7.11092	4057	12	12	21100	FOXC2,HOXC4,MAFF,MLXIP,PHOX2A,ZNF267,RORA,SOX15,RFX5,ZNF22,SIX5,ZNF14
GO:BP	positive regulation of cellular biosynthetic process	GO:0031328	7.74611e-08	7.11092	1964	12	10	21100	FOXC2,HOXC4,MAFF,MLXIP,PHOX2A,ZNF267,RORA,SOX15,RFX5,SIX5
GO:BP	regulation of cellular biosynthetic process	GO:0031326	7.74611e-08	7.11092	4085	12	12	21100	FOXC2,HOXC4,MAFF,MLXIP,PHOX2A,ZNF267,RORA,SOX15,RFX5,ZNF22,SIX5,ZNF14
GO:BP	positive regulation of biosynthetic process	GO:0009891	8.26973e-08	7.08251	1999	12	10	21100	FOXC2,HOXC4,MAFF,MLXIP,PHOX2A,ZNF267,RORA,SOX15,RFX5,SIX5
GO:BP	regulation of biosynthetic process	GO:0009889	8.26973e-08	7.08251	4145	12	12	21100	FOXC2,HOXC4,MAFF,MLXIP,PHOX2A,ZNF267,RORA,SOX15,RFX5,ZNF22,SIX5,ZNF14
GO:BP	organic cyclic compound biosynthetic process	GO:1901362	9.66881e-08	7.01463	4213	12	12	21100	FOXC2,HOXC4,MAFF,MLXIP,PHOX2A,ZNF267,RORA,SOX15,RFX5,ZNF22,SIX5,ZNF14
GO:BP	macromolecule biosynthetic process	GO:0009059	3.99123e-07	6.39889	4770	12	12	21100	FOXC2,HOXC4,MAFF,MLXIP,PHOX2A,ZNF267,RORA,SOX15,RFX5,ZNF22,SIX5,ZNF14
GO:BP	cellular nitrogen compound biosynthetic process	GO:0044271	3.99123e-07	6.39889	4765	12	12	21100	FOXC2,HOXC4,MAFF,MLXIP,PHOX2A,ZNF267,RORA,SOX15,RFX5,ZNF22,SIX5,ZNF14
GO:BP	regulation of gene expression	GO:0010468	1.91898e-06	5.71693	5452	12	12	21100	FOXC2,HOXC4,MAFF,MLXIP,PHOX2A,ZNF267,RORA,SOX15,RFX5,ZNF22,SIX5,ZNF14
GO:BP	regulation of nitrogen compound metabolic process	GO:0051171	2.87167e-06	5.54187	5654	12	12	21100	FOXC2,HOXC4,MAFF,MLXIP,PHOX2A,ZNF267,RORA,SOX15,RFX5,ZNF22,SIX5,ZNF14
GO:BP	cellular biosynthetic process	GO:0044249	3.06311e-06	5.51384	5700	12	12	21100	FOXC2,HOXC4,MAFF,MLXIP,PHOX2A,ZNF267,RORA,SOX15,RFX5,ZNF22,SIX5,ZNF14
GO:BP	organic substance biosynthetic process	GO:1901576	3.46467e-06	5.46034	5774	12	12	21100	FOXC2,HOXC4,MAFF,MLXIP,PHOX2A,ZNF267,RORA,SOX15,RFX5,ZNF22,SIX5,ZNF14
GO:BP	regulation of primary metabolic process	GO:0080090	3.6351e-06	5.43948	5812	12	12	21100	FOXC2,HOXC4,MAFF,MLXIP,PHOX2A,ZNF267,RORA,SOX15,RFX5,ZNF22,SIX5,ZNF14
GO:BP	biosynthetic process	GO:0009058	3.90253e-06	5.40865	5861	12	12	21100	FOXC2,HOXC4,MAFF,MLXIP,PHOX2A,ZNF267,RORA,SOX15,RFX5,ZNF22,SIX5,ZNF14
GO:BP	positive regulation of nitrogen compound metabolic process	GO:0051173	3.94198e-06	5.40429	3083	12	10	21100	FOXC2,HOXC4,MAFF,MLXIP,PHOX2A,ZNF267,RORA,SOX15,RFX5,SIX5
GO:BP	regulation of cellular metabolic process	GO:0031323	4.92342e-06	5.30773	6004	12	12	21100	FOXC2,HOXC4,MAFF,MLXIP,PHOX2A,ZNF267,RORA,SOX15,RFX5,ZNF22,SIX5,ZNF14
GO:BP	positive regulation of cellular metabolic process	GO:0031325	6.62028e-06	5.17912	3271	12	10	21100	FOXC2,HOXC4,MAFF,MLXIP,PHOX2A,ZNF267,RORA,SOX15,RFX5,SIX5
GO:BP	positive regulation of macromolecule metabolic process	GO:0010604	1.12558e-05	4.94862	3465	12	10	21100	FOXC2,HOXC4,MAFF,MLXIP,PHOX2A,ZNF267,RORA,SOX15,RFX5,SIX5
GO:BP	regulation of macromolecule metabolic process	GO:0060255	1.98108e-05	4.7031	6787	12	12	21100	FOXC2,HOXC4,MAFF,MLXIP,PHOX2A,ZNF267,RORA,SOX15,RFX5,ZNF22,SIX5,ZNF14
GO:BP	positive regulation of metabolic process	GO:0009893	2.44956e-05	4.61091	3776	12	10	21100	FOXC2,HOXC4,MAFF,MLXIP,PHOX2A,ZNF267,RORA,SOX15,RFX5,SIX5
GO:BP	RNA metabolic process	GO:0016070	2.6526e-05	4.57633	6983	12	12	21100	FOXC2,HOXC4,MAFF,MLXIP,PHOX2A,ZNF267,RORA,SOX15,RFX5,ZNF22,SIX5,ZNF14
GO:BP	regulation of metabolic process	GO:0019222	4.50853e-05	4.34597	7313	12	12	21100	FOXC2,HOXC4,MAFF,MLXIP,PHOX2A,ZNF267,RORA,SOX15,RFX5,ZNF22,SIX5,ZNF14
GO:BP	nucleic acid metabolic process	GO:0090304	6.35686e-05	4.19676	7540	12	12	21100	FOXC2,HOXC4,MAFF,MLXIP,PHOX2A,ZNF267,RORA,SOX15,RFX5,ZNF22,SIX5,ZNF14
GO:BP	nucleobase-containing compound metabolic process	GO:0006139	0.000126124	3.8992	7998	12	12	21100	FOXC2,HOXC4,MAFF,MLXIP,PHOX2A,ZNF267,RORA,SOX15,RFX5,ZNF22,SIX5,ZNF14
GO:BP	heterocycle metabolic process	GO:0046483	0.000158055	3.80119	8165	12	12	21100	FOXC2,HOXC4,MAFF,MLXIP,PHOX2A,ZNF267,RORA,SOX15,RFX5,ZNF22,SIX5,ZNF14
GO:BP	cellular aromatic compound metabolic process	GO:0006725	0.000168582	3.77319	8224	12	12	21100	FOXC2,HOXC4,MAFF,MLXIP,PHOX2A,ZNF267,RORA,SOX15,RFX5,ZNF22,SIX5,ZNF14
GO:BP	organic cyclic compound metabolic process	GO:1901360	0.000232077	3.63437	8461	12	12	21100	FOXC2,HOXC4,MAFF,MLXIP,PHOX2A,ZNF267,RORA,SOX15,RFX5,ZNF22,SIX5,ZNF14
GO:BP	cellular nitrogen compound metabolic process	GO:0034641	0.000378885	3.42149	8829	12	12	21100	FOXC2,HOXC4,MAFF,MLXIP,PHOX2A,ZNF267,RORA,SOX15,RFX5,ZNF22,SIX5,ZNF14
GO:BP	gene expression	GO:0010467	0.000444738	3.3519	8963	12	12	21100	FOXC2,HOXC4,MAFF,MLXIP,PHOX2A,ZNF267,RORA,SOX15,RFX5,ZNF22,SIX5,ZNF14
GO:BP	positive regulation of cellular process	GO:0048522	0.000961084	3.01724	5687	12	10	21100	FOXC2,HOXC4,MAFF,MLXIP,PHOX2A,ZNF267,RORA,SOX15,RFX5,SIX5
GO:BP	animal organ development	GO:0048513	0.00190864	2.71928	3513	12	8	21100	FOXC2,HOXC4,MAFF,PHOX2A,RORA,SOX15,ZNF22,SIX5
GO:BP	positive regulation of biological process	GO:0048518	0.00214267	2.66904	6224	12	10	21100	FOXC2,HOXC4,MAFF,MLXIP,PHOX2A,ZNF267,RORA,SOX15,RFX5,SIX5
GO:BP	muscle structure development	GO:0061061	0.00364417	2.4384	621	12	4	21100	FOXC2,MAFF,RORA,SOX15
GO:BP	chordate embryonic development	GO:0043009	0.00433197	2.36331	653	12	4	21100	FOXC2,HOXC4,MAFF,SOX15
GO:BP	embryo development ending in birth or egg hatching	GO:0009792	0.00479747	2.31899	674	12	4	21100	FOXC2,HOXC4,MAFF,SOX15
GO:BP	regulation of cellular process	GO:0050794	0.00560618	2.25133	11193	12	12	21100	FOXC2,HOXC4,MAFF,MLXIP,PHOX2A,ZNF267,RORA,SOX15,RFX5,ZNF22,SIX5,ZNF14
GO:BP	striated muscle cell proliferation	GO:0014855	0.00592377	2.2274	61	12	2	21100	FOXC2,SIX5
GO:BP	locus ceruleus development	GO:0021703	0.00600948	2.22116	1	12	1	21100	PHOX2A
GO:BP	trochlear nerve formation	GO:0021642	0.00600948	2.22116	1	12	1	21100	PHOX2A
GO:BP	trochlear nerve morphogenesis	GO:0021639	0.00600948	2.22116	1	12	1	21100	PHOX2A
GO:BP	anatomical structure development	GO:0048856	0.00816216	2.08819	5754	12	9	21100	FOXC2,HOXC4,MAFF,PHOX2A,ZNF267,RORA,SOX15,ZNF22,SIX5
GO:BP	muscle organ development	GO:0007517	0.00816216	2.08819	337	12	3	21100	FOXC2,MAFF,SOX15
GO:BP	trochlear nerve development	GO:0021558	0.0104485	1.98094	2	12	1	21100	PHOX2A
GO:BP	positive regulation of satellite cell activation involved in skeletal muscle regeneration	GO:0014718	0.0104485	1.98094	2	12	1	21100	SOX15
GO:BP	paraxial mesodermal cell fate commitment	GO:0048343	0.0104485	1.98094	2	12	1	21100	FOXC2
GO:BP	paraxial mesodermal cell differentiation	GO:0048342	0.0104485	1.98094	2	12	1	21100	FOXC2
GO:BP	negative regulation of apoptotic process involved in outflow tract morphogenesis	GO:1902257	0.0104485	1.98094	2	12	1	21100	FOXC2
GO:BP	oculomotor nerve formation	GO:0021623	0.0104485	1.98094	2	12	1	21100	PHOX2A
GO:BP	oculomotor nerve morphogenesis	GO:0021622	0.0104485	1.98094	2	12	1	21100	PHOX2A
GO:BP	embryonic skeletal system morphogenesis	GO:0048704	0.0112413	1.94918	94	12	2	21100	FOXC2,HOXC4
GO:BP	muscle tissue development	GO:0060537	0.0112413	1.94918	394	12	3	21100	FOXC2,MAFF,SOX15
GO:BP	nitrogen compound metabolic process	GO:0006807	0.0117103	1.93143	12153	12	12	21100	FOXC2,HOXC4,MAFF,MLXIP,PHOX2A,ZNF267,RORA,SOX15,RFX5,ZNF22,SIX5,ZNF14
GO:BP	multicellular organism development	GO:0007275	0.0119386	1.92305	4768	12	8	21100	FOXC2,HOXC4,MAFF,PHOX2A,ZNF267,RORA,SOX15,SIX5
GO:BP	regulation of biological process	GO:0050789	0.012858	1.89083	12276	12	12	21100	FOXC2,HOXC4,MAFF,MLXIP,PHOX2A,ZNF267,RORA,SOX15,RFX5,ZNF22,SIX5,ZNF14
GO:BP	macromolecule metabolic process	GO:0043170	0.0135143	1.86921	12360	12	12	21100	FOXC2,HOXC4,MAFF,MLXIP,PHOX2A,ZNF267,RORA,SOX15,RFX5,ZNF22,SIX5,ZNF14
GO:BP	myoblast development	GO:0048627	0.0135143	1.86921	3	12	1	21100	SOX15
GO:BP	developmental process	GO:0032502	0.0135143	1.86921	6317	12	9	21100	FOXC2,HOXC4,MAFF,PHOX2A,ZNF267,RORA,SOX15,ZNF22,SIX5
GO:BP	regulation of satellite cell activation involved in skeletal muscle regeneration	GO:0014717	0.0135143	1.86921	3	12	1	21100	SOX15
GO:BP	apoptotic process involved in outflow tract morphogenesis	GO:0003275	0.0135143	1.86921	3	12	1	21100	FOXC2
GO:BP	regulation of apoptotic process involved in outflow tract morphogenesis	GO:1902256	0.0135143	1.86921	3	12	1	21100	FOXC2
GO:BP	metencephalon development	GO:0022037	0.0139332	1.85595	112	12	2	21100	PHOX2A,RORA
GO:BP	embryonic organ development	GO:0048568	0.0146566	1.83397	455	12	3	21100	FOXC2,HOXC4,SOX15
GO:BP	anatomical structure morphogenesis	GO:0009653	0.0155144	1.80926	2702	12	6	21100	FOXC2,HOXC4,PHOX2A,RORA,SOX15,ZNF22
GO:BP	negative regulation of skeletal muscle cell proliferation	GO:0014859	0.0161927	1.79068	4	12	1	21100	SIX5
GO:BP	primary metabolic process	GO:0044238	0.0161927	1.79068	12674	12	12	21100	FOXC2,HOXC4,MAFF,MLXIP,PHOX2A,ZNF267,RORA,SOX15,RFX5,ZNF22,SIX5,ZNF14
GO:BP	glomerular endothelium development	GO:0072011	0.0161927	1.79068	4	12	1	21100	FOXC2
GO:BP	negative regulation of skeletal muscle satellite cell proliferation	GO:1902723	0.0161927	1.79068	4	12	1	21100	SIX5
GO:BP	oculomotor nerve development	GO:0021557	0.0161927	1.79068	4	12	1	21100	PHOX2A
GO:BP	somatic motor neuron differentiation	GO:0021523	0.0161927	1.79068	4	12	1	21100	PHOX2A
GO:BP	embryonic skeletal system development	GO:0048706	0.0163144	1.78743	128	12	2	21100	FOXC2,HOXC4
GO:BP	cellular metabolic process	GO:0044237	0.018353	1.73629	12865	12	12	21100	FOXC2,HOXC4,MAFF,MLXIP,PHOX2A,ZNF267,RORA,SOX15,RFX5,ZNF22,SIX5,ZNF14
GO:BP	embryo development	GO:0009790	0.0184904	1.73305	1110	12	4	21100	FOXC2,HOXC4,MAFF,SOX15
GO:BP	positive regulation of vascular wound healing	GO:0035470	0.0189575	1.72222	5	12	1	21100	FOXC2
GO:BP	satellite cell activation involved in skeletal muscle regeneration	GO:0014901	0.0189575	1.72222	5	12	1	21100	SOX15
GO:BP	glomerular mesangial cell development	GO:0072144	0.0189575	1.72222	5	12	1	21100	FOXC2
GO:BP	biological regulation	GO:0065007	0.019738	1.7047	13001	12	12	21100	FOXC2,HOXC4,MAFF,MLXIP,PHOX2A,ZNF267,RORA,SOX15,RFX5,ZNF22,SIX5,ZNF14
GO:BP	glomerular mesangial cell differentiation	GO:0072008	0.0207749	1.68246	6	12	1	21100	FOXC2
GO:BP	hindbrain development	GO:0030902	0.0207749	1.68246	155	12	2	21100	PHOX2A,RORA
GO:BP	negative regulation of apoptotic process involved in development	GO:1904746	0.0207749	1.68246	6	12	1	21100	FOXC2
GO:BP	positive regulation of skeletal muscle tissue regeneration	GO:0043415	0.0207749	1.68246	6	12	1	21100	SOX15
GO:BP	positive regulation of G0 to G1 transition	GO:0070318	0.0207749	1.68246	6	12	1	21100	SOX15
GO:BP	negative regulation of apoptotic process involved in morphogenesis	GO:1902338	0.0207749	1.68246	6	12	1	21100	FOXC2
GO:BP	apoptotic process involved in heart morphogenesis	GO:0003278	0.0207749	1.68246	6	12	1	21100	FOXC2
GO:BP	mesangial cell development	GO:0072143	0.0207749	1.68246	6	12	1	21100	FOXC2
GO:BP	mesangial cell differentiation	GO:0072007	0.0238817	1.62193	7	12	1	21100	FOXC2
GO:BP	central nervous system neuron differentiation	GO:0021953	0.0238817	1.62193	169	12	2	21100	PHOX2A,RORA
GO:BP	paraxial mesoderm formation	GO:0048341	0.0259396	1.58604	8	12	1	21100	FOXC2
GO:BP	positive regulation of myoblast proliferation	GO:2000288	0.0259396	1.58604	8	12	1	21100	SOX15
GO:BP	cranial nerve formation	GO:0021603	0.0259396	1.58604	8	12	1	21100	PHOX2A
GO:BP	skeletal muscle satellite cell activation	GO:0014719	0.0259396	1.58604	8	12	1	21100	SOX15
GO:BP	negative regulation of striated muscle tissue development	GO:0045843	0.0259396	1.58604	8	12	1	21100	SOX15
GO:BP	negative regulation of RNA biosynthetic process	GO:1902679	0.0262548	1.58079	1297	12	4	21100	FOXC2,SOX15,RFX5,SIX5
GO:BP	negative regulation of nucleic acid-templated transcription	GO:1903507	0.0262548	1.58079	1295	12	4	21100	FOXC2,SOX15,RFX5,SIX5
GO:BP	negative regulation of transcription, DNA-templated	GO:0045892	0.0262548	1.58079	1293	12	4	21100	FOXC2,SOX15,RFX5,SIX5
GO:BP	pericyte cell differentiation	GO:1904238	0.0276783	1.55786	9	12	1	21100	FOXC2
GO:BP	negative regulation of muscle organ development	GO:0048635	0.0276783	1.55786	9	12	1	21100	SOX15
GO:BP	regulation of skeletal muscle tissue regeneration	GO:0043416	0.0276783	1.55786	9	12	1	21100	SOX15
GO:BP	muscle cell proliferation	GO:0033002	0.0277882	1.55614	193	12	2	21100	FOXC2,SIX5
GO:BP	embryonic viscerocranium morphogenesis	GO:0048703	0.029977	1.52321	10	12	1	21100	FOXC2
GO:BP	pons development	GO:0021548	0.029977	1.52321	10	12	1	21100	PHOX2A
GO:BP	regulation of vascular wound healing	GO:0061043	0.032162	1.49266	11	12	1	21100	FOXC2
GO:BP	paraxial mesoderm morphogenesis	GO:0048340	0.032162	1.49266	11	12	1	21100	FOXC2
GO:BP	noradrenergic neuron differentiation	GO:0003357	0.032162	1.49266	11	12	1	21100	PHOX2A
GO:BP	negative regulation of RNA metabolic process	GO:0051253	0.0324674	1.48855	1409	12	4	21100	FOXC2,SOX15,RFX5,SIX5
GO:BP	organic substance metabolic process	GO:0071704	0.033188	1.47902	13889	12	12	21100	FOXC2,HOXC4,MAFF,MLXIP,PHOX2A,ZNF267,RORA,SOX15,RFX5,ZNF22,SIX5,ZNF14
GO:BP	regulation of myoblast proliferation	GO:2000291	0.033188	1.47902	12	12	1	21100	SOX15
GO:BP	regulation of skeletal muscle satellite cell proliferation	GO:0014842	0.033188	1.47902	12	12	1	21100	SIX5
GO:BP	anterior/posterior pattern specification	GO:0009952	0.033188	1.47902	221	12	2	21100	FOXC2,HOXC4
GO:BP	negative regulation of muscle tissue development	GO:1901862	0.033188	1.47902	12	12	1	21100	SOX15
GO:BP	cerebellar Purkinje cell differentiation	GO:0021702	0.033188	1.47902	12	12	1	21100	RORA
GO:BP	regulation of apoptotic process involved in morphogenesis	GO:1902337	0.0343585	1.46397	13	12	1	21100	FOXC2
GO:BP	regulation of apoptotic process involved in development	GO:1904748	0.0343585	1.46397	13	12	1	21100	FOXC2
GO:BP	striated muscle tissue development	GO:0014706	0.0343585	1.46397	230	12	2	21100	FOXC2,SOX15
GO:BP	skeletal system morphogenesis	GO:0048705	0.0343585	1.46397	231	12	2	21100	FOXC2,HOXC4
GO:BP	regulation of G0 to G1 transition	GO:0070316	0.0343585	1.46397	13	12	1	21100	SOX15
GO:BP	regulation of skeletal muscle cell proliferation	GO:0014857	0.0343585	1.46397	13	12	1	21100	SIX5
GO:BP	cerebellar Purkinje cell layer formation	GO:0021694	0.0364557	1.43823	14	12	1	21100	RORA
GO:BP	skeletal muscle satellite cell proliferation	GO:0014841	0.0364557	1.43823	14	12	1	21100	SIX5
GO:BP	negative regulation of macromolecule biosynthetic process	GO:0010558	0.0368458	1.43361	1508	12	4	21100	FOXC2,SOX15,RFX5,SIX5
GO:BP	glomerular mesangium development	GO:0072109	0.0374225	1.42687	15	12	1	21100	FOXC2
GO:BP	trophoblast giant cell differentiation	GO:0060707	0.0374225	1.42687	15	12	1	21100	SOX15
GO:BP	G0 to G1 transition	GO:0045023	0.0374225	1.42687	15	12	1	21100	SOX15
GO:BP	skeletal muscle cell proliferation	GO:0014856	0.0374225	1.42687	15	12	1	21100	SIX5
GO:BP	enteric nervous system development	GO:0048484	0.0374225	1.42687	15	12	1	21100	PHOX2A
GO:BP	negative regulation of nucleobase-containing compound metabolic process	GO:0045934	0.0374283	1.4268	1533	12	4	21100	FOXC2,SOX15,RFX5,SIX5
GO:BP	cell proliferation in external granule layer	GO:0021924	0.0378065	1.42243	16	12	1	21100	RORA
GO:BP	preganglionic parasympathetic fiber development	GO:0021783	0.0378065	1.42243	16	12	1	21100	PHOX2A
GO:BP	cell proliferation in hindbrain	GO:0021534	0.0378065	1.42243	16	12	1	21100	RORA
GO:BP	cGMP metabolic process	GO:0046068	0.0378065	1.42243	16	12	1	21100	RORA
GO:BP	cerebellar granule cell precursor proliferation	GO:0021930	0.0378065	1.42243	16	12	1	21100	RORA
GO:BP	parturition	GO:0007567	0.0378065	1.42243	16	12	1	21100	MAFF
GO:BP	myoblast proliferation	GO:0051450	0.0378065	1.42243	16	12	1	21100	SOX15
GO:BP	negative regulation of cellular biosynthetic process	GO:0031327	0.0382282	1.41762	1566	12	4	21100	FOXC2,SOX15,RFX5,SIX5
GO:BP	connective tissue development	GO:0061448	0.0391293	1.4075	265	12	2	21100	FOXC2,HOXC4
GO:BP	lymphangiogenesis	GO:0001946	0.0391293	1.4075	17	12	1	21100	FOXC2
GO:BP	mesodermal cell fate commitment	GO:0001710	0.0391293	1.4075	17	12	1	21100	FOXC2
GO:BP	negative regulation of biosynthetic process	GO:0009890	0.0397283	1.4009	1595	12	4	21100	FOXC2,SOX15,RFX5,SIX5
GO:BP	parasympathetic nervous system development	GO:0048486	0.0398861	1.39918	18	12	1	21100	PHOX2A
GO:BP	paraxial mesoderm development	GO:0048339	0.0398861	1.39918	18	12	1	21100	FOXC2
GO:BP	regulation of striated muscle tissue development	GO:0016202	0.0398861	1.39918	18	12	1	21100	SOX15
GO:BP	cerebellar Purkinje cell layer morphogenesis	GO:0021692	0.0398861	1.39918	18	12	1	21100	RORA
GO:BP	positive regulation of circadian rhythm	GO:0042753	0.0398861	1.39918	18	12	1	21100	RORA
GO:BP	metabolic process	GO:0008152	0.0401474	1.39634	14415	12	12	21100	FOXC2,HOXC4,MAFF,MLXIP,PHOX2A,ZNF267,RORA,SOX15,RFX5,ZNF22,SIX5,ZNF14
GO:BP	vascular wound healing	GO:0061042	0.0415777	1.38114	19	12	1	21100	FOXC2
GO:BP	cellular response to sterol	GO:0036315	0.0434894	1.36162	20	12	1	21100	RORA
GO:BP	positive regulation of cell migration involved in sprouting angiogenesis	GO:0090050	0.0443093	1.3535	21	12	1	21100	FOXC2
GO:BP	negative regulation of developmental process	GO:0051093	0.0443093	1.3535	877	12	3	21100	FOXC2,RORA,SOX15
GO:BP	regulation of multicellular organismal process	GO:0051239	0.0443093	1.3535	2666	12	5	21100	FOXC2,MAFF,PHOX2A,RORA,SOX15
GO:BP	positive regulation of cell adhesion mediated by integrin	GO:0033630	0.0443093	1.3535	21	12	1	21100	FOXC2
GO:BP	regulation of respiratory gaseous exchange	GO:0043576	0.0443093	1.3535	21	12	1	21100	PHOX2A
GO:BP	lymph vessel morphogenesis	GO:0036303	0.0450813	1.346	22	12	1	21100	FOXC2
GO:BP	podocyte differentiation	GO:0072112	0.0450813	1.346	22	12	1	21100	FOXC2
GO:BP	sympathetic nervous system development	GO:0048485	0.0450813	1.346	22	12	1	21100	PHOX2A
GO:BP	embryonic organ morphogenesis	GO:0048562	0.0450813	1.346	301	12	2	21100	FOXC2,HOXC4
GO:BP	renal filtration cell differentiation	GO:0061318	0.0450813	1.346	22	12	1	21100	FOXC2
GO:BP	cell differentiation in hindbrain	GO:0021533	0.046324	1.33419	23	12	1	21100	RORA
GO:BP	glomerular epithelial cell differentiation	GO:0072311	0.046324	1.33419	23	12	1	21100	FOXC2
GO:BP	regulation of muscle organ development	GO:0048634	0.046324	1.33419	23	12	1	21100	SOX15
GO:BP	regulation of developmental growth	GO:0048638	0.0481922	1.31702	319	12	2	21100	FOXC2,SOX15
GO:CC	chromatin	GO:0000785	5.07315e-08	7.29472	1268	12	9	21698	FOXC2,HOXC4,MAFF,MLXIP,PHOX2A,RORA,SOX15,RFX5,SIX5
GO:CC	chromosome	GO:0005694	6.70258e-07	6.17376	1838	12	9	21698	FOXC2,HOXC4,MAFF,MLXIP,PHOX2A,RORA,SOX15,RFX5,SIX5
GO:CC	nucleus	GO:0005634	0.00105789	2.97556	10084	12	12	21698	FOXC2,HOXC4,MAFF,MLXIP,PHOX2A,ZNF267,RORA,SOX15,RFX5,ZNF22,SIX5,ZNF14
GO:CC	transcription regulator complex	GO:0005667	0.00105789	2.97556	502	12	4	21698	MAFF,SOX15,RFX5,SIX5
GO:CC	intracellular non-membrane-bounded organelle	GO:0043232	0.00887394	2.05188	6424	12	9	21698	FOXC2,HOXC4,MAFF,MLXIP,PHOX2A,RORA,SOX15,RFX5,SIX5
GO:CC	non-membrane-bounded organelle	GO:0043228	0.00887394	2.05188	6425	12	9	21698	FOXC2,HOXC4,MAFF,MLXIP,PHOX2A,RORA,SOX15,RFX5,SIX5
GO:CC	RNA polymerase II transcription regulator complex	GO:0090575	0.0367121	1.43519	245	12	2	21698	MAFF,RFX5
GO:CC	intracellular membrane-bounded organelle	GO:0043231	0.0367121	1.43519	14570	12	12	21698	FOXC2,HOXC4,MAFF,MLXIP,PHOX2A,ZNF267,RORA,SOX15,RFX5,ZNF22,SIX5,ZNF14
CORUM	RFX5-RFXANK-RFXAP complex	CORUM:6133	0.00165426	2.7814	3	1	1	3627	RFX5

## Sheet: enrichment IFR7
source	term_name	term_id	adjusted_p_value	negative_log10_of_adjusted_p_value	term_size	query_size	intersection_size	effective_domain_size	intersections
TF	Factor: WT1; motif: CGCCCCCNCN	TF:M02036	0.0304918	1.51582	9979	41	34	19958	ABI1,ARL6IP1,B4GALT6,BTBD2,CCNJL,COMMD4,CTPS2,CXCL1,ESS2,FAM3A,FRAS1,GRM8,HAS1,IL6ST,KIF25,LAD1,METTL3,MKI67,MSI1,NDUFS8,NIPAL3,OCA2,PSMB4,PTK2B,RCOR1,RHOG,SH3YL1,SHMT1,SUMO2,TRAF2,TRIM33,UBR4,USO1,ZNF862
TF	Factor: ZEB1; motif: NNCAGGTRNNN	TF:M09672	0.0304918	1.51582	59	41	4	19958	LAD1,MSI1,NIPAL3,RCOR1
TF	Factor: E2F-4; motif: SNGGGCGGGAANN; match class: 1	TF:M09894_1	0.0304918	1.51582	14243	41	40	19958	ABI1,ARIH2,ARL6IP1,ASPHD1,B4GALT6,BTBD2,CCNJL,COMMD4,CTPS2,CXCL1,ESS2,FAM3A,FRAS1,GRM8,HAS1,IL6ST,ITPKC,KIF25,LAD1,METTL3,MKI67,MSI1,NDUFS8,NEK11,NIPAL3,OCA2,PAFAH1B2,PNISR,PSMB4,PTK2B,RCOR1,RHOG,SH3YL1,SHMT1,SUMO2,TRAF2,TRIM33,UBR4,USO1,ZNF862
TF	Factor: Elf-1; motif: RANSMGGAAGTR	TF:M11446	0.0346717	1.46002	2942	41	17	19958	ABI1,ARIH2,ARL6IP1,ASPHD1,BTBD2,CTPS2,LAD1,MKI67,NEK11,NIPAL3,PAFAH1B2,PNISR,PSMB4,PTK2B,RHOG,TRIM33,UBR4
TF	Factor: p300; motif: ACNTCCG; match class: 1	TF:M04826_1	0.0346717	1.46002	15511	41	41	19958	ABI1,ARIH2,ARL6IP1,ASPHD1,B4GALT6,BTBD2,CCNJL,COMMD4,CTPS2,CXCL1,ESS2,FAM3A,FRAS1,GPX5,GRM8,HAS1,IL6ST,ITPKC,KIF25,LAD1,METTL3,MKI67,MSI1,NDUFS8,NEK11,NIPAL3,OCA2,PAFAH1B2,PNISR,PSMB4,PTK2B,RCOR1,RHOG,SH3YL1,SHMT1,SUMO2,TRAF2,TRIM33,UBR4,USO1,ZNF862
TF	Factor: E2F-2; motif: GCGCGCGCNCS; match class: 1	TF:M11529_1	0.0419359	1.37741	14790	41	40	19958	ABI1,ARIH2,ARL6IP1,ASPHD1,B4GALT6,BTBD2,CCNJL,COMMD4,CTPS2,CXCL1,ESS2,FAM3A,FRAS1,GRM8,HAS1,IL6ST,ITPKC,KIF25,LAD1,METTL3,MKI67,MSI1,NDUFS8,NEK11,NIPAL3,OCA2,PAFAH1B2,PNISR,PSMB4,PTK2B,RCOR1,RHOG,SH3YL1,SHMT1,SUMO2,TRAF2,TRIM33,UBR4,USO1,ZNF862
TF	Factor: E2F-1; motif: WWTGGCGCCAAA; match class: 1	TF:M04515_1	0.0419359	1.37741	12441	41	37	19958	ABI1,ARIH2,ASPHD1,B4GALT6,BTBD2,CCNJL,COMMD4,CTPS2,CXCL1,ESS2,FRAS1,GRM8,HAS1,IL6ST,ITPKC,KIF25,LAD1,METTL3,MKI67,MSI1,NDUFS8,NEK11,NIPAL3,PAFAH1B2,PNISR,PSMB4,PTK2B,RCOR1,RHOG,SH3YL1,SHMT1,SUMO2,TRAF2,TRIM33,UBR4,USO1,ZNF862
TF	Factor: ZNF557; motif: NCCGCKTCCTGC	TF:M06444	0.0419359	1.37741	1362	41	11	19958	ABI1,CCNJL,CXCL1,GRM8,HAS1,MKI67,PNISR,SUMO2,TRAF2,TRIM33,USO1
TF	Factor: ELK-1; motif: ACCGGAAGTN; match class: 1	TF:M02059_1	0.0419359	1.37741	3811	41	19	19958	ABI1,ARIH2,CTPS2,CXCL1,FAM3A,FRAS1,GRM8,IL6ST,METTL3,NEK11,PAFAH1B2,PNISR,PSMB4,PTK2B,SH3YL1,TRAF2,TRIM33,UBR4,ZNF862
CORUM	TIF1gamma-SMAD2-SMAD3 complex	CORUM:2830	0.0267781	1.57222	3	15	1	3627	TRIM33
CORUM	ABRAXAS2-SHMT1 complex	CORUM:7113	0.0267781	1.57222	2	15	1	3627	SHMT1
CORUM	SMAD1-OAZ-HsN3 complex	CORUM:2959	0.0267781	1.57222	3	15	1	3627	PSMB4
CORUM	CDK9-IL6ST complex	CORUM:3229	0.0267781	1.57222	2	15	1	3627	IL6ST
CORUM	TANK-TRAF2-TRAF3 complex	CORUM:5210	0.0267781	1.57222	3	15	1	3627	TRAF2
CORUM	TRAF2-cIAP1/BIRC2 complex	CORUM:5529	0.0267781	1.57222	2	15	1	3627	TRAF2
CORUM	TRAF2-TRADD complex	CORUM:5540	0.0267781	1.57222	2	15	1	3627	TRAF2
CORUM	Ternary complex (TRAF2, FADD, TRADD)	CORUM:5541	0.0267781	1.57222	3	15	1	3627	TRAF2
CORUM	LIFR-LIF-gp130 complex	CORUM:5582	0.0267781	1.57222	3	15	1	3627	IL6ST
CORUM	TRAF2-MALT1 complex	CORUM:2744	0.0267781	1.57222	2	15	1	3627	TRAF2
CORUM	ArgBP2a-CBL-PTK2B complex	CORUM:5709	0.0267781	1.57222	3	15	1	3627	PTK2B
CORUM	mGluR2-mGluR8 complex	CORUM:6368	0.0267781	1.57222	2	15	1	3627	GRM8
CORUM	mGluR3-mGluR8 complex	CORUM:6371	0.0267781	1.57222	2	15	1	3627	GRM8
CORUM	SOS1-ABI1-EPS8 complex	CORUM:6499	0.0267781	1.57222	3	15	1	3627	ABI1
CORUM	SOS1-ABI1-EPS8L1 complex	CORUM:6501	0.0267781	1.57222	3	15	1	3627	ABI1
CORUM	SOS1-ABI1-EPS8L2 complex	CORUM:6503	0.0267781	1.57222	3	15	1	3627	ABI1
CORUM	SOS1-ABI1-EPS8L3 complex	CORUM:6504	0.0267781	1.57222	3	15	1	3627	ABI1
CORUM	c-Abl-CAS-Abi1 complex	CORUM:6592	0.0267781	1.57222	3	15	1	3627	ABI1
CORUM	RAD6A-KCMF1-UBR4 complex	CORUM:6780	0.0267781	1.57222	3	15	1	3627	UBR4
CORUM	Glutamate receptor 8 complex, metabotropic	CORUM:6360	0.0267781	1.57222	1	15	1	3627	GRM8
CORUM	Ectodermin-SMAD4 complex	CORUM:2704	0.0267781	1.57222	2	15	1	3627	TRIM33
CORUM	HAS1-HAS2 complex	CORUM:7485	0.0267781	1.57222	2	15	1	3627	HAS1
CORUM	ABI1-WASL complex	CORUM:2297	0.0267781	1.57222	2	15	1	3627	ABI1
CORUM	ABI1-WASF2 complex	CORUM:2294	0.0267781	1.57222	2	15	1	3627	ABI1
CORUM	NEK2-NEK11 complex	CORUM:1932	0.0267781	1.57222	2	15	1	3627	NEK11
CORUM	IL6ST-PRKCD-STAT3 complex	CORUM:1519	0.0267781	1.57222	3	15	1	3627	IL6ST
CORUM	CoREST-HDAC2 complex	CORUM:1233	0.0267781	1.57222	2	15	1	3627	RCOR1
CORUM	REST-CoREST-mSIN3A complex	CORUM:1232	0.0267781	1.57222	3	15	1	3627	RCOR1
CORUM	HDAC1-associated core complex cI	CORUM:648	0.0267781	1.57222	3	15	1	3627	RCOR1
CORUM	LSD1-CoREST complex	CORUM:624	0.0267781	1.57222	2	15	1	3627	RCOR1
CORUM	EphA1 receptor signaling complex	CORUM:6842	0.0314428	1.50248	4	15	1	3627	PTK2B
CORUM	Tumor necrosis factor receptor 1 signaling complex	CORUM:5531	0.0314428	1.50248	4	15	1	3627	TRAF2
CORUM	CNTF-CNTFR-gp130-LIFR complex	CORUM:5579	0.0314428	1.50248	4	15	1	3627	IL6ST
CORUM	ITGAV-ITGB3-PXN-PTK2b complex	CORUM:2363	0.0314428	1.50248	4	15	1	3627	PTK2B
CORUM	TNF-R1 signaling complex	CORUM:6347	0.0360471	1.44313	5	15	1	3627	TRAF2
CORUM	Wave-2 complex	CORUM:186	0.0360471	1.44313	5	15	1	3627	ABI1
CORUM	LMO4-gp130 complex	CORUM:5564	0.0360471	1.44313	5	15	1	3627	IL6ST
CORUM	BHC complex	CORUM:636	0.0420371	1.37637	6	15	1	3627	RCOR1
CORUM	BRAF53-BRCA2 complex	CORUM:871	0.0465014	1.33253	7	15	1	3627	RCOR1
CORUM	CoREST-HDAC complex	CORUM:620	0.0465014	1.33253	7	15	1	3627	RCOR1

## Sheet: enrichment STAT1
Enrichment FDR	nGenes	Pathway Genes	Fold Enrichment	Pathway	URL	Genes
4.64612e-11	12	118	23.1824	Cotranslational protein targeting to membrane	http://amigo.geneontology.org/amigo/term/GO:0006613	RPS20 RPL18A RPS15 RPL5 SSR1 RPL11 RPL10 RPL29 RPLP2 SRPRA RPL12 RPS4X
5.14894e-10	11	112	22.3889	SRP-dependent cotranslational protein targeting to membrane	http://amigo.geneontology.org/amigo/term/GO:0006614	RPS20 RPL18A RPS15 RPL5 RPL11 RPL10 RPL29 RPLP2 SRPRA RPL12 RPS4X
1.95366e-09	11	128	19.5903	Protein targeting to ER	http://amigo.geneontology.org/amigo/term/GO:0045047	RPS20 RPL18A RPS15 RPL5 RPL11 RPL10 RPL29 RPLP2 SRPRA RPL12 RPS4X
2.56779e-09	11	132	18.9967	Establishment of protein localization to endoplasmic reticulum	http://amigo.geneontology.org/amigo/term/GO:0072599	RPS20 RPL18A RPS15 RPL5 RPL11 RPL10 RPL29 RPLP2 SRPRA RPL12 RPS4X
1.32414e-10	13	169	17.5354	Cytoplasmic translation	http://amigo.geneontology.org/amigo/term/GO:0002181	RPS20 RPL18A RPS15 RPL5 RPL11 RPL10 RPL29 EIF3F RPLP2 EIF3C RPL12 RPS4X EIF3CL
1.34376e-09	12	162	16.8859	Protein localization to endoplasmic reticulum	http://amigo.geneontology.org/amigo/term/GO:0070972	RPS20 RPL18A RPS15 RPL5 RPL11 RPL10 RPL29 RPLP2 SRPRA BCAP31 RPL12 RPS4X
4.30404e-09	13	230	12.8847	Translational initiation	http://amigo.geneontology.org/amigo/term/GO:0006413	RPS20 RPL18A RPS15 RPL5 RPL11 RPL10 RPL29 EIF3F RPLP2 EIF3C RPL12 RPS4X EIF3CL
7.29007e-09	13	241	12.2966	Protein targeting to membrane	http://amigo.geneontology.org/amigo/term/GO:0006612	RPS20 RPL18A RPS15 RPL5 SSR1 RPL11 RPL10 RPL29 RPLP2 SRPRA NACA RPL12 RPS4X
2.35058e-12	20	433	10.5293	Protein targeting	http://amigo.geneontology.org/amigo/term/GO:0006605	M6PR RPS20 NUCB1 RPL18A RPS15 RPL5 SSR1 RPL11 HSPD1 RPL10 RPL29 YWHAZ GABARAP RPLP2 SRPRA UBE2L3 BCAP31 NACA RPL12 RPS4X
9.32318e-11	18	421	9.74651	Establishment of protein localization to membrane	http://amigo.geneontology.org/amigo/term/GO:0090150	RPS20 RAB11A RPL18A RPS15 SERP1 RPL5 SSR1 RPL11 RPL10 RPL29 YWHAZ RPLP2 SRPRA NACA RPL12 RPS4X CALM1 RACK1
2.35058e-12	22	566	8.86064	Establishment of protein localization to organelle	http://amigo.geneontology.org/amigo/term/GO:0072594	M6PR RPS20 DNAJA1 RAB11A RPL18A RPS15 CCT4 RPL5 RPL11 HSPD1 RPL10 CCT8 RPL29 YWHAZ RPLP2 SRPRA UBE2L3 BCAP31 FLNA RPL12 RPS4X CALM1
3.17863e-12	28	1066	5.98769	Intracellular protein transport	http://amigo.geneontology.org/amigo/term/GO:0006886	M6PR RPS20 CTSA RAB11A NUCB1 RPL18A RPS15 RAB14 RPL5 CLTA SSR1 SEC31A RPL11 HSPD1 RPL10 RPL29 YWHAZ GABARAP TMED10 RPLP2 CALR SRPRA UBE2L3 BCAP31 NACA FLNA RPL12 RPS4X
1.07682e-08	21	836	5.72627	Localization within membrane	http://amigo.geneontology.org/amigo/term/GO:0051668	RPS20 RAB11A RPL18A RPS15 RAB14 SERP1 RPL5 SSR1 RPL11 RPL10 RPL29 YWHAZ RPLP2 SRPRA NACA FLNA PSAP RPL12 RPS4X CALM1 RACK1
4.01737e-08	20	808	5.64257	Translation	http://amigo.geneontology.org/amigo/term/GO:0006412	RPS20 RPL18A RPS15 SERP1 RPL5 CNOT1 EPRS1 WARS1 RPL11 RPL10 RPL29 EIF3F RPLP2 CALR EIF3C NACA RPL12 RPS4X RACK1 EIF3CL
4.84595e-10	25	1040	5.47981	Protein localization to organelle	http://amigo.geneontology.org/amigo/term/GO:0033365	M6PR RPS20 DNAJA1 RAB11A RPL18A RPS15 CCT4 SERP1 RPL5 RPL11 HSPD1 RPL10 CCT8 RPL29 YWHAZ TMED10 RPLP2 CALR SRPRA UBE2L3 BCAP31 FLNA RPL12 RPS4X CALM1
8.35114e-15	41	1989	4.69902	Establishment of protein localization	http://amigo.geneontology.org/amigo/term/GO:0045184	M6PR PAFAH1B1 RPS20 CTSA DNAJA1 GNAS RAB11A NUCB1 RPL18A RPS15 CCT4 RAB14 SERP1 RPL5 CLTA SSR1 KTN1 CD63 SEC31A RPL11 HSPD1 RPL10 GLUD1 CCT8 RPL29 YWHAZ LMAN2 GABARAP TMED10 RPLP2 CALR IST1 SRPRA UBE2L3 BCAP31 NACA FLNA RPL12 RPS4X CALM1 RACK1
1.81152e-13	38	1867	4.63979	Protein transport	http://amigo.geneontology.org/amigo/term/GO:0015031	M6PR PAFAH1B1 RPS20 CTSA DNAJA1 GNAS RAB11A NUCB1 RPL18A RPS15 RAB14 SERP1 RPL5 CLTA SSR1 KTN1 CD63 SEC31A RPL11 HSPD1 RPL10 GLUD1 RPL29 YWHAZ LMAN2 GABARAP TMED10 RPLP2 CALR IST1 SRPRA UBE2L3 BCAP31 NACA FLNA RPL12 RPS4X RACK1
2.35058e-12	37	1960	4.30333	Cellular protein localization	http://amigo.geneontology.org/amigo/term/GO:0034613	M6PR RPS20 VCL CTSA DNAJA1 RAB11A NUCB1 RPL18A RPS15 CCT4 RAB14 SERP1 RPL5 CLTA SSR1 CD63 SEC31A RPL11 HSPD1 RPL10 CCT8 RPL29 YWHAZ GABARAP TMED10 RPLP2 CALR SRPRA UBE2L3 BCAP31 NACA FLNA RPL12 RPS4X CALM1 RACK1 CD177
1.1281e-11	35	1857	4.2965	Intracellular transport	http://amigo.geneontology.org/amigo/term/GO:0046907	M6PR PAFAH1B1 RPS20 CTSA GNAS RAB11A NUCB1 RPL18A RPS15 RAB14 RPL5 CLTA SSR1 CD63 SEC31A RPL11 HSPD1 RPL10 RPL29 FYCO1 YWHAZ LMAN2 GABARAP UBB TMED10 RPLP2 CALR SRPRA UBE2L3 BCAP31 NACA FLNA RPL12 RPS4X HYOU1
2.45257e-12	37	1974	4.27281	Cellular macromolecule localization	http://amigo.geneontology.org/amigo/term/GO:0070727	M6PR RPS20 VCL CTSA DNAJA1 RAB11A NUCB1 RPL18A RPS15 CCT4 RAB14 SERP1 RPL5 CLTA SSR1 CD63 SEC31A RPL11 HSPD1 RPL10 CCT8 RPL29 YWHAZ GABARAP TMED10 RPLP2 CALR SRPRA UBE2L3 BCAP31 NACA FLNA RPL12 RPS4X CALM1 RACK1 CD177
